# Supplementary material for: Beyond classification metrics: a psychometric-aware benchmark for data augmentation in imbalanced student mental health surveys
Source: Front Digit Health. 2026 Jun 15;8:1865324. doi: 10.3389/fdgth.2026.1865324 (PMC13310988; doi:10.3389/fdgth.2026.1865324)
Supplement: Supplementary file 1 [file Datasheet1.csv]

Age	Gender	Little interest or pleasure in doing things	Feeling down, depressed, or hopeless	Trouble falling or staying asleep, or sleeping too much	Feeling tired or having little energy	Poor appetite or overeating	Feeling bad about yourself—or that you are a failure or have let yourself or your family down	Trouble concentrating on things, such as reading the newspaper or watching television	Moving or speaking so slowly that other people could have noticed? Or the opposite—being so fidgety or restless that you have been moving around a lot more than usual	Thoughts that you would be better off dead or of hurting yourself in some way	PHQ_Total	Sleep Quality	Study Pressure	Financial Pressure	label
22	0	2	0	0	0	0	0	0	2	0	4	3	3	2	0
25	0	0	0	3	3	3	0	2	2	2	15	0	1	2	3
22	1	0	0	0	0	0	0	1	0	0	1	2	1	2	0
18	1	3	3	0	3	2	0	0	0	0	11	2	1	0	2
24	0	0	0	0	0	0	0	0	2	0	2	3	2	3	0
19	0	0	0	0	0	0	0	0	0	0	0	3	3	3	0
22	1	0	0	0	1	1	1	1	0	0	4	3	2	0	0
20	1	0	0	1	1	2	0	3	1	1	9	1	3	3	1
18	1	0	1	1	1	1	1	0	1	2	8	2	2	1	1
18	1	0	1	1	1	0	2	1	0	0	6	2	2	2	1
25	1	3	2	3	3	3	1	3	3	2	23	3	0	1	4
19	0	0	0	0	0	0	0	1	0	0	1	1	3	1	0
26	1	1	0	2	0	0	1	1	2	1	8	1	3	2	1
20	1	1	1	1	0	0	0	2	0	1	6	3	2	2	1
19	1	2	1	3	3	2	2	3	1	2	19	2	2	1	3
25	1	0	1	0	0	2	2	2	1	1	9	3	2	2	1
25	0	0	0	0	0	0	0	0	0	1	1	3	3	3	0
20	0	0	0	0	2	0	0	0	1	0	3	3	3	3	0
25	1	3	0	2	2	2	0	0	0	2	11	2	1	0	2
26	0	0	1	0	0	0	0	0	0	0	1	3	3	3	0
24	0	3	2	1	3	2	3	3	2	3	22	0	1	0	4
19	0	2	3	1	2	3	0	3	1	2	17	2	2	1	3
18	1	3	0	0	0	0	3	1	0	0	7	3	3	1	1
18	0	0	0	0	0	0	1	1	2	0	4	3	0	3	0
19	0	1	0	0	0	1	0	1	0	1	4	3	3	0	0
26	0	0	0	0	0	0	0	1	0	0	1	2	2	2	0
20	0	3	3	3	1	1	1	1	3	3	19	2	2	2	3
18	0	1	1	1	0	1	0	0	0	2	6	2	2	3	1
25	0	1	2	3	1	0	1	0	0	2	10	2	1	3	2
19	0	0	1	1	0	0	0	0	1	1	4	3	2	2	0
21	0	3	3	3	3	3	3	3	3	3	27	0	1	1	4
26	0	3	3	3	3	2	3	3	3	3	26	2	1	0	4
21	0	3	0	3	3	3	3	1	3	0	19	3	1	1	3
19	1	0	2	1	1	1	1	1	2	0	9	1	1	3	1
17	1	0	3	1	0	1	0	0	2	1	8	0	1	2	1
20	1	0	1	1	1	3	2	3	1	0	12	1	0	1	2
22	0	1	3	3	1	2	2	2	2	1	17	2	2	2	3
23	0	1	0	3	3	3	1	3	2	3	19	3	1	2	3
23	0	0	1	0	0	2	0	1	0	2	6	2	1	3	1
21	0	1	1	0	3	1	3	3	1	1	14	2	2	1	2
23	0	0	0	0	0	0	0	0	0	0	0	3	3	2	0
22	1	1	0	0	1	0	1	1	0	2	6	2	1	2	1
17	0	2	0	0	1	0	2	2	3	0	10	3	1	1	2
19	0	1	0	1	0	0	0	0	1	1	4	1	2	1	0
17	0	0	0	0	0	1	0	0	0	1	2	3	3	2	0
18	1	2	1	3	2	2	1	1	2	1	15	1	0	0	3
24	0	1	2	2	3	3	0	2	2	3	18	2	2	2	3
20	0	1	0	1	0	1	0	0	0	0	3	3	3	3	0
25	0	3	3	3	3	3	3	3	3	3	27	1	1	1	4
23	1	0	2	1	1	1	1	2	0	1	9	3	1	3	1
17	0	2	0	1	1	1	0	1	2	3	11	0	1	1	2
18	1	1	0	2	2	2	1	1	1	0	10	1	1	0	2
18	0	1	1	1	2	2	1	1	1	0	10	0	2	3	2
18	0	0	0	1	1	0	3	0	0	0	5	1	1	3	1
22	0	0	0	1	0	0	0	0	2	1	4	3	3	2	0
22	0	1	1	0	1	1	0	0	0	0	4	1	2	1	0
19	1	0	0	0	0	2	0	0	1	1	4	3	3	3	0
23	1	3	3	1	3	3	3	1	1	3	21	2	1	0	4
23	0	1	1	2	3	1	0	0	3	1	12	3	2	3	2
22	0	1	0	0	0	0	0	1	0	0	2	3	3	3	0
25	0	3	2	3	3	3	2	3	2	2	23	1	0	0	4
24	0	1	0	0	0	3	0	0	0	0	4	3	2	0	0
18	0	2	1	2	1	1	3	2	3	0	15	0	2	3	3
19	1	2	1	3	2	0	2	3	1	0	14	2	0	0	2
18	0	0	2	1	1	0	0	0	0	1	5	3	2	2	1
24	0	0	1	2	3	3	3	1	2	3	18	1	1	0	3
20	1	0	1	3	2	0	3	1	2	3	15	2	0	1	3
23	0	0	0	0	0	1	0	3	0	0	4	2	2	2	0
26	1	1	0	1	2	2	1	0	1	0	8	3	3	2	1
17	1	2	0	2	2	3	1	3	1	3	17	0	0	1	3
21	1	1	1	2	3	3	3	1	3	0	17	1	1	2	3
24	1	0	0	0	0	0	1	0	0	1	2	3	3	3	0
22	0	1	3	1	1	3	2	3	0	1	15	3	2	1	3
24	1	2	1	3	2	3	1	3	1	1	17	0	0	1	3
21	1	1	0	0	0	2	1	0	0	0	4	2	2	3	0
23	1	3	3	1	3	3	1	2	2	3	21	0	0	0	4
18	0	0	2	3	1	0	2	0	0	1	9	2	1	0	1
21	1	0	0	2	0	1	0	2	0	0	5	3	1	3	1
26	0	1	0	2	0	1	0	0	1	1	6	3	3	2	1
24	0	0	3	2	3	3	1	1	3	3	19	2	1	1	3
23	1	1	2	3	1	1	2	1	2	0	13	1	2	0	2
19	1	0	0	0	0	0	0	0	0	0	0	2	2	3	0
17	0	2	2	3	1	2	2	1	0	2	15	2	3	1	3
19	1	0	0	0	0	0	0	0	0	0	0	3	2	1	0
17	1	0	1	1	1	0	0	0	0	2	5	3	1	1	1
22	0	0	0	0	0	0	1	0	0	0	1	3	1	2	0
24	0	0	2	3	2	3	2	3	1	3	19	1	1	1	3
23	0	2	0	0	0	1	2	1	1	0	7	2	1	2	1
22	0	1	3	1	0	1	0	1	1	2	10	1	3	0	2
20	0	0	2	3	0	2	0	3	1	1	12	2	1	1	2
17	0	0	0	1	2	1	1	1	1	0	7	3	3	3	1
26	0	0	0	0	0	0	0	0	0	0	0	2	3	1	0
26	0	0	0	2	0	0	1	2	0	2	7	2	1	2	1
25	1	0	0	0	0	0	0	0	0	0	0	3	3	2	0
20	0	1	1	0	1	0	0	0	1	1	5	2	3	3	1
19	1	3	3	3	3	3	3	0	3	3	24	1	0	0	4
21	0	0	0	0	0	0	0	0	0	0	0	3	2	3	0
23	1	0	0	0	0	0	0	0	0	0	0	3	2	2	0
23	0	2	3	0	1	3	1	2	1	2	15	3	1	2	3
18	0	2	3	1	1	0	1	2	3	1	14	3	1	1	2
21	0	1	1	1	2	3	2	0	2	3	15	3	2	0	3
18	0	1	0	3	3	2	3	3	3	1	19	1	1	3	3
18	1	0	0	0	0	0	0	0	0	1	1	3	3	0	0
18	0	0	0	0	0	3	0	0	2	0	5	2	1	2	1
23	1	0	0	0	0	0	0	1	1	0	2	1	2	1	0
19	1	0	3	2	0	0	1	1	0	0	7	3	2	1	1
25	0	0	2	0	0	0	0	0	0	0	2	3	3	2	0
19	1	2	1	2	1	2	3	1	1	3	16	1	0	1	3
19	0	3	3	3	3	3	3	3	3	3	27	1	1	0	4
26	0	3	3	3	3	2	3	3	3	3	26	2	0	1	4
23	1	0	0	1	0	1	0	0	0	0	2	3	2	3	0
25	0	3	3	3	3	3	3	3	3	3	27	2	0	0	4
17	0	1	1	1	2	2	0	1	0	1	9	1	3	1	1
22	1	0	0	0	0	0	0	0	0	0	0	2	1	2	0
25	0	0	0	1	3	1	1	1	2	0	9	2	1	1	1
20	0	0	0	0	0	0	0	0	0	0	0	2	2	3	0
21	0	0	0	0	0	1	0	2	1	0	4	2	2	1	0
26	0	0	2	3	0	2	2	0	2	3	14	3	0	3	2
20	1	2	3	0	1	0	2	1	0	0	9	1	1	2	1
17	0	0	0	0	0	0	0	1	0	1	2	3	3	3	0
22	1	1	0	0	1	0	3	2	0	1	8	1	2	2	1
26	1	3	3	3	3	3	3	3	3	3	27	0	0	1	4
21	0	2	1	1	0	1	2	1	0	1	9	3	2	2	1
21	0	0	1	2	3	2	0	3	1	0	12	3	1	1	2
21	0	0	0	0	0	0	0	0	0	0	0	3	1	3	0
25	1	0	1	1	1	2	2	1	0	1	9	2	1	2	1
20	1	1	1	0	1	0	1	1	0	0	5	1	2	3	1
25	0	2	1	3	2	3	1	3	3	1	19	0	2	1	3
24	1	0	1	0	0	0	0	0	0	1	2	3	0	3	0
20	1	1	1	1	3	2	0	0	1	2	11	2	1	3	2
24	1	1	1	3	3	1	0	2	2	3	16	1	2	1	3
19	0	1	0	2	0	0	0	2	0	1	6	3	1	2	1
25	1	3	3	3	3	3	3	3	3	3	27	2	0	0	4
21	0	2	0	0	2	1	3	1	1	1	11	2	1	2	2
19	0	1	1	3	1	2	3	2	3	1	17	0	1	1	3
19	0	1	1	0	2	3	1	1	3	1	13	2	2	0	2
24	0	0	2	0	0	0	0	1	0	0	3	3	3	2	0
26	0	0	0	0	0	1	1	1	1	0	4	2	3	2	0
26	1	2	2	1	3	3	2	1	2	3	19	1	0	3	3
22	0	3	2	0	3	3	1	3	1	1	17	0	3	1	3
23	0	0	0	0	0	0	0	0	0	0	0	1	3	3	0
19	0	2	0	1	0	1	0	1	3	3	11	2	2	2	2
24	0	1	1	0	1	2	1	0	0	0	6	2	2	2	1
20	1	0	1	2	3	0	3	3	3	3	18	2	0	1	3
20	1	3	0	1	0	2	1	2	0	1	10	2	2	1	2
21	0	0	1	0	3	0	1	1	1	2	9	3	2	1	1
24	1	2	3	3	3	3	2	3	3	3	25	0	0	0	4
20	0	0	0	1	1	3	1	2	0	1	9	2	2	1	1
19	1	3	1	2	2	2	0	0	1	1	12	3	2	0	2
26	0	0	3	2	1	3	3	1	2	3	18	2	1	3	3
19	0	3	3	3	3	2	3	3	3	3	26	0	2	2	4
21	0	0	0	0	0	0	1	0	0	0	1	3	3	3	0
23	0	0	0	1	1	0	0	0	0	0	2	3	3	2	0
19	0	1	0	1	1	0	2	2	2	0	9	2	2	1	1
23	0	2	0	1	1	3	2	1	2	1	13	0	0	2	2
24	1	0	0	1	0	2	1	2	1	3	10	2	2	0	2
17	0	0	2	3	0	2	3	1	2	0	13	1	1	3	2
19	1	2	3	3	3	3	3	3	3	3	26	0	0	0	4
18	1	0	0	1	1	1	2	1	0	1	7	3	3	2	1
21	0	3	1	1	2	2	0	0	2	1	12	1	1	3	2
24	0	3	3	1	3	3	3	2	3	1	22	1	1	1	4
21	1	0	0	0	1	0	1	0	0	0	2	2	1	3	0
20	0	0	0	0	1	1	1	2	2	0	7	2	3	3	1
20	0	1	3	0	1	0	1	2	0	3	11	2	2	2	2
22	0	0	0	0	0	0	0	0	0	0	0	3	3	1	0
19	1	1	0	0	0	0	1	2	2	0	6	1	0	2	1
26	1	0	0	1	0	0	0	1	1	0	3	3	2	3	0
17	1	1	0	0	1	0	1	0	0	1	4	3	2	2	0
23	0	3	3	3	3	3	3	3	3	3	27	3	2	0	4
22	1	0	0	0	0	0	0	0	0	0	0	3	2	3	0
21	0	2	0	2	0	0	1	0	2	1	8	2	3	2	1
25	1	1	2	0	1	0	0	0	1	2	7	3	1	3	1
18	1	1	0	0	0	0	0	0	0	0	1	3	3	3	0
25	1	2	0	3	0	1	0	3	1	1	11	2	2	1	2
24	1	3	2	2	2	3	0	0	3	2	17	1	3	2	3
26	0	0	0	0	2	2	0	1	2	2	9	3	2	2	1
23	0	3	3	2	2	0	2	0	2	3	17	1	1	1	3
17	0	2	1	2	1	1	2	0	3	3	15	1	3	2	3
22	0	0	1	1	0	0	0	1	0	0	3	1	2	2	0
19	0	1	0	0	0	0	0	0	0	0	1	3	3	3	0
19	0	0	0	0	1	1	0	0	0	1	3	3	2	0	0
20	1	0	1	0	0	0	2	0	1	2	6	3	2	2	1
21	1	0	1	0	0	0	0	0	0	0	1	1	3	1	0
21	1	3	3	0	2	2	3	1	0	3	17	0	1	1	3
26	1	3	1	0	1	3	3	3	2	3	19	2	2	3	3
17	0	0	1	0	0	0	0	0	1	0	2	2	3	2	0
24	1	1	1	0	2	1	1	1	1	2	10	1	0	0	2
19	1	0	0	1	0	0	0	0	0	0	1	3	1	2	0
21	0	3	1	0	2	2	1	3	2	1	15	1	1	0	3
18	1	0	0	1	1	1	1	0	0	1	5	3	3	1	1
25	1	0	3	3	2	0	1	2	2	3	16	3	1	2	3
22	0	2	1	2	1	2	0	0	2	1	11	1	2	2	2
22	0	3	3	1	1	2	1	3	2	0	16	0	3	1	3
23	0	1	0	0	1	0	0	0	0	0	2	2	3	3	0
20	1	2	2	2	1	1	2	3	0	3	16	2	1	0	3
21	0	3	2	0	1	1	1	2	2	3	15	2	1	0	3
17	0	2	0	0	0	1	0	2	0	1	6	2	3	2	1
18	1	0	0	1	0	1	1	0	0	0	3	2	3	3	0
17	0	2	2	2	2	1	2	3	2	3	19	0	2	0	3
23	0	0	0	1	1	1	0	1	1	1	6	2	2	3	1
24	1	0	0	0	0	0	0	0	0	0	0	2	3	1	0
25	1	0	0	0	0	0	0	0	1	0	1	3	3	3	0
24	1	0	0	0	0	0	0	1	0	0	1	3	2	2	0
22	1	1	0	0	0	1	0	1	1	1	5	1	3	3	1
24	1	1	1	0	1	2	2	0	1	1	9	2	2	2	1
18	0	2	1	2	3	0	0	3	1	0	12	3	2	2	2
25	0	2	0	1	1	2	3	2	1	2	14	3	3	1	2
20	0	0	0	1	0	1	0	0	0	0	2	2	3	3	0
22	1	2	2	0	0	1	2	0	0	0	7	3	1	1	1
17	0	0	1	0	1	2	3	2	0	3	12	3	0	0	2
20	0	1	0	3	3	1	2	1	2	3	16	1	0	2	3
19	0	0	1	1	0	0	1	1	0	0	4	2	3	3	0
18	0	3	3	2	3	3	3	3	2	3	25	0	0	3	4
20	1	1	0	1	0	0	0	2	2	0	6	3	3	2	1
26	0	0	0	0	1	0	0	0	0	1	2	2	3	2	0
19	1	0	3	0	3	3	0	3	0	2	14	2	0	1	2
24	1	1	2	0	3	0	1	2	1	3	13	2	3	2	2
22	0	0	0	0	2	0	1	1	1	0	5	2	3	2	1
19	0	1	2	3	2	1	3	2	2	3	19	1	2	1	3
20	0	1	2	1	3	2	2	1	1	1	14	1	3	2	2
26	0	0	1	1	1	0	0	0	1	0	4	2	3	0	0
20	0	1	1	0	0	2	1	0	1	0	6	2	2	3	1
25	1	3	0	1	1	2	2	2	1	2	14	3	2	1	2
25	0	3	2	0	1	1	3	2	3	3	18	1	0	1	3
26	1	0	0	0	0	1	0	0	0	2	3	3	2	3	0
23	0	1	0	0	1	0	0	0	0	0	2	3	3	2	0
19	0	0	1	0	1	1	0	1	0	0	4	1	3	2	0
24	1	0	1	0	1	0	1	2	0	0	5	3	2	0	1
17	1	0	1	0	1	1	1	0	3	1	8	1	2	3	1
26	0	0	0	0	0	0	1	1	1	0	3	2	3	3	0
25	0	0	0	0	0	0	0	0	0	0	0	2	2	2	0
18	0	1	1	1	0	1	1	0	1	1	7	2	2	2	1
23	0	2	0	2	0	1	1	1	2	0	9	2	2	3	1
18	0	1	2	0	2	1	0	2	1	2	11	2	2	3	2
18	0	2	1	0	0	1	1	0	1	0	6	3	3	3	1
21	0	1	1	3	2	1	2	1	1	3	15	1	0	0	3
22	1	3	3	3	3	3	3	3	2	3	26	1	0	2	4
20	0	0	0	0	0	0	0	0	0	0	0	3	3	3	0
19	1	0	2	0	2	1	2	3	2	0	12	1	0	2	2
24	0	0	0	0	0	1	0	1	0	0	2	3	3	3	0
23	1	0	0	0	0	1	1	2	1	1	6	1	1	3	1
20	0	0	0	0	2	2	0	1	0	0	5	0	1	2	1
25	0	1	0	1	1	0	0	1	0	0	4	1	3	3	0
17	0	2	2	2	2	2	2	3	1	3	19	1	3	0	3
23	0	1	0	1	0	0	0	2	2	1	7	3	3	3	1
25	0	1	1	1	1	1	0	1	1	0	7	1	2	2	1
23	0	1	2	1	0	0	2	0	0	0	6	2	2	1	1
22	1	0	0	0	0	0	0	0	0	0	0	1	3	2	0
26	1	0	0	0	0	0	0	0	2	0	2	1	3	2	0
24	0	0	0	0	0	0	0	1	0	0	1	2	2	3	0
23	0	1	0	3	3	1	2	3	1	1	15	2	0	1	3
25	0	1	0	0	0	0	2	1	1	1	6	3	2	2	1
17	0	0	0	0	0	0	0	1	0	0	1	2	3	0	0
25	1	0	0	0	1	2	1	1	0	0	5	3	3	2	1
25	1	1	0	0	0	0	0	0	0	1	2	3	3	2	0
19	0	0	1	0	0	0	0	0	0	0	1	3	1	2	0
21	1	3	2	0	1	1	0	2	3	2	14	0	3	2	2
19	0	2	1	2	2	1	3	0	1	2	14	1	1	3	2
24	0	0	0	0	0	0	1	0	0	0	1	3	3	2	0
17	1	3	2	2	0	1	1	3	1	0	13	3	1	0	2
18	1	0	1	0	0	2	1	1	2	1	8	2	2	3	1
22	1	0	1	3	1	3	1	0	2	2	13	0	1	1	2
19	0	0	0	0	1	1	1	0	1	2	6	3	3	3	1
19	1	2	1	1	2	2	1	2	1	3	15	1	3	1	3
18	1	1	3	2	1	2	0	3	1	2	15	0	2	3	3
22	0	3	3	2	1	2	3	3	3	1	21	0	0	1	4
18	0	1	0	0	0	0	0	1	0	0	2	2	1	2	0
24	0	0	0	0	0	0	0	1	0	0	1	2	2	3	0
17	1	0	1	0	0	0	0	0	0	0	1	3	2	2	0
19	0	3	1	2	2	1	1	0	1	2	13	2	1	1	2
19	0	0	0	0	1	0	0	1	0	1	3	2	3	1	0
22	0	2	1	2	3	3	2	2	3	3	21	0	0	1	4
25	0	1	3	2	3	2	2	2	1	3	19	0	1	1	3
26	0	0	0	1	0	0	0	0	0	1	2	1	3	3	0
17	0	1	1	3	1	2	3	0	0	2	13	2	1	0	2
23	0	2	1	0	1	0	2	0	2	0	8	2	3	1	1
17	1	3	0	3	2	1	1	3	3	1	17	1	2	1	3
26	0	1	0	0	0	0	1	0	0	0	2	2	2	1	0
17	0	1	1	1	3	0	0	0	2	0	8	2	3	2	1
20	0	0	0	1	0	0	0	0	1	0	2	2	2	2	0
25	1	1	2	1	1	2	1	1	2	2	13	1	2	3	2
24	0	1	0	1	0	0	0	2	1	1	6	3	2	1	1
18	1	2	3	3	2	3	2	1	2	2	20	1	1	2	4
22	0	0	2	0	1	3	0	0	3	0	9	3	2	1	1
24	0	2	1	3	3	1	1	2	3	1	17	1	1	0	3
22	0	0	1	0	0	1	1	1	2	1	7	3	3	1	1
18	0	2	3	1	1	3	0	2	1	3	16	1	1	3	3
18	0	3	0	2	3	1	1	2	3	2	17	1	1	1	3
25	1	2	2	3	2	1	0	2	1	1	14	2	1	2	2
23	0	0	0	1	0	0	1	0	1	1	4	3	1	3	0
23	0	3	2	3	2	0	3	2	0	1	16	3	1	3	3
21	0	1	1	0	0	0	1	0	0	1	4	3	3	1	0
24	0	0	0	0	0	0	1	0	1	0	2	2	3	2	0
23	1	1	1	2	0	1	0	1	0	1	7	3	3	2	1
22	1	1	0	3	2	2	3	3	1	0	15	2	1	1	3
18	0	1	3	3	3	3	2	3	3	3	24	1	2	1	4
26	0	0	2	0	1	0	0	1	0	0	4	2	3	2	0
26	1	1	1	2	0	0	1	0	0	0	5	3	2	2	1
25	0	2	0	0	1	0	0	2	0	1	6	2	2	1	1
21	0	0	0	0	0	0	0	0	0	0	0	3	2	2	0
22	1	0	3	1	1	0	1	1	1	2	10	3	3	0	2
23	0	3	2	3	2	0	3	1	1	1	16	1	3	0	3
20	0	2	1	1	2	2	0	2	2	1	13	2	1	2	2
17	1	3	0	1	3	3	1	2	1	3	17	1	1	0	3
26	0	0	1	0	0	1	0	3	0	2	7	2	2	3	1
17	1	3	3	1	3	3	1	3	1	2	20	0	1	0	4
25	0	0	0	0	0	1	0	0	0	0	1	3	3	3	0
24	1	0	0	0	0	0	0	0	0	0	0	3	2	1	0
18	1	1	2	0	1	0	0	0	1	0	5	2	1	1	1
25	0	0	0	0	0	0	0	0	0	0	0	3	2	1	0
24	1	0	1	3	1	0	1	1	1	2	10	2	2	1	2
17	0	0	0	1	0	0	2	1	0	0	4	3	2	3	0
26	1	0	0	0	1	0	0	0	0	1	2	3	3	3	0
17	0	0	0	0	1	1	3	1	1	3	10	0	3	2	2
22	0	1	3	3	3	2	0	3	1	3	19	0	0	2	3
19	1	0	3	2	2	2	0	3	2	1	15	1	2	1	3
18	1	0	0	0	0	0	0	0	1	2	3	3	1	3	0
21	0	2	2	3	2	2	0	1	3	0	15	2	1	0	3
22	0	3	1	3	3	3	3	2	3	3	24	2	1	0	4
19	0	1	1	2	3	3	1	3	3	3	20	1	0	0	4
25	0	1	2	0	1	1	2	1	1	3	12	2	0	3	2
24	1	2	0	1	0	0	1	0	2	0	6	2	1	1	1
21	0	1	3	1	2	2	2	1	1	1	14	1	1	0	2
26	0	2	0	1	1	3	1	0	2	2	12	2	1	2	2
26	1	0	1	2	0	1	0	1	2	0	7	0	2	2	1
17	0	3	3	3	1	1	0	0	2	1	14	1	1	1	2
21	0	0	0	0	1	0	0	0	2	1	4	3	3	3	0
19	0	2	0	0	0	0	0	0	0	2	4	2	3	2	0
19	1	0	0	1	1	1	0	0	1	0	4	3	3	3	0
20	0	0	0	1	0	0	0	2	2	0	5	3	0	3	1
25	1	0	1	0	3	1	3	3	0	2	13	2	0	2	2
26	0	3	1	0	2	0	0	2	3	3	14	1	3	3	2
24	1	1	1	1	0	1	0	0	1	2	7	3	1	3	1
17	1	0	0	0	0	0	1	0	0	0	1	3	1	3	0
23	0	0	1	2	2	3	3	2	1	3	17	3	2	0	3
21	0	2	2	2	3	1	1	3	1	0	15	3	1	1	3
25	1	2	3	3	3	2	3	3	2	3	24	0	0	0	4
20	0	0	0	1	0	0	0	0	0	1	2	2	3	3	0
25	1	0	3	3	3	2	0	1	1	2	15	1	1	1	3
20	0	0	0	1	1	0	0	0	0	0	2	3	3	2	0
22	0	1	2	0	0	0	1	1	2	3	10	2	0	2	2
26	1	3	1	3	3	2	3	3	3	3	24	1	0	2	4
26	0	0	0	0	1	1	1	3	3	3	12	3	0	1	2
26	0	2	3	0	1	1	0	3	3	3	16	1	1	2	3
18	0	0	0	0	2	0	1	0	0	1	4	3	1	2	0
23	1	0	1	0	0	1	0	1	1	0	4	2	2	2	0
21	1	0	0	0	0	0	0	0	0	0	0	2	3	3	0
26	0	3	3	3	3	3	3	3	3	3	27	3	0	2	4
20	0	0	0	1	0	2	0	1	2	3	9	3	3	1	1
17	0	1	1	2	2	2	1	0	1	0	10	1	1	2	2
23	0	0	0	0	0	1	1	1	0	0	3	3	3	3	0
24	0	3	3	0	2	2	2	2	3	1	18	0	2	0	3
22	0	0	0	0	2	0	0	0	0	1	3	2	3	3	0
25	1	3	1	1	0	1	1	3	2	0	12	3	1	1	2
18	1	2	3	2	3	2	1	2	2	3	20	2	1	0	4
22	0	0	0	0	1	1	0	1	1	3	7	2	1	3	1
25	1	2	2	2	0	3	3	0	3	3	18	3	3	2	3
20	0	1	3	1	3	1	1	0	0	2	12	2	2	3	2
22	0	0	0	0	0	0	0	1	0	0	1	1	2	3	0
19	0	1	0	2	0	1	1	2	0	0	7	2	1	3	1
19	0	1	1	0	2	2	0	1	0	0	7	3	2	2	1
25	0	2	1	3	1	1	1	0	0	3	12	1	1	3	2
24	0	3	3	3	3	3	3	3	3	2	26	1	0	0	4
21	0	0	0	0	0	0	2	0	0	0	2	3	2	0	0
19	1	3	3	2	2	1	2	3	0	2	18	0	2	0	3
18	1	1	1	0	0	0	1	1	1	1	6	3	3	2	1
19	1	0	3	2	3	2	1	3	1	0	15	0	0	1	3
22	1	2	0	2	3	1	2	2	1	1	14	0	3	1	2
24	0	1	1	0	3	1	2	0	1	0	9	3	1	2	1
20	0	1	3	3	1	3	3	0	3	3	20	2	0	1	4
25	1	0	0	0	3	2	1	0	0	0	6	3	1	3	1
18	1	0	0	0	0	0	0	0	0	0	0	3	2	1	0
26	0	0	0	0	0	1	1	0	0	0	2	3	0	3	0
22	1	2	3	2	3	2	2	3	3	3	23	0	1	2	4
25	0	3	1	0	3	0	0	0	2	0	9	3	1	2	1
22	1	3	1	3	1	3	2	0	3	1	17	2	1	1	3
23	0	0	1	0	0	1	0	0	0	1	3	2	3	1	0
25	0	0	1	1	1	0	0	1	3	1	8	3	2	1	1
17	0	2	2	1	2	3	3	0	3	3	19	0	0	0	3
23	0	1	1	3	2	2	1	3	3	1	17	2	0	3	3
26	0	3	3	3	3	3	3	3	3	3	27	2	0	1	4
23	0	0	0	0	0	0	0	0	0	0	0	2	3	2	0
26	1	2	3	2	3	3	3	3	3	3	25	0	1	3	4
17	1	1	0	1	0	1	2	0	2	1	8	1	1	3	1
25	0	0	0	0	0	0	1	0	0	0	1	2	3	2	0
21	1	3	2	1	2	1	1	3	0	1	14	1	3	3	2
25	0	2	0	1	1	0	1	1	0	1	7	3	2	2	1
17	0	0	0	0	0	0	0	1	0	0	1	3	3	3	0
17	0	0	0	0	0	0	0	0	0	0	0	2	3	3	0
22	0	3	1	2	1	2	1	1	1	3	15	0	2	2	3
23	0	0	1	1	1	1	0	1	1	0	6	0	3	0	1
23	0	0	2	1	0	1	2	1	1	0	8	2	3	1	1
25	0	1	1	0	0	0	0	0	0	1	3	3	0	0	0
20	0	0	1	0	0	0	0	1	1	1	4	2	3	2	0
17	0	1	3	2	2	2	3	2	2	2	19	2	1	2	3
19	0	1	0	1	1	0	0	0	1	0	4	1	2	2	0
24	0	0	1	1	2	0	3	1	0	2	10	1	2	2	2
24	1	0	1	2	1	0	2	3	3	3	15	1	0	0	3
18	0	2	0	0	1	0	2	3	3	0	11	1	1	3	2
26	0	0	0	1	2	1	0	1	0	1	6	2	3	2	1
23	0	0	1	0	1	0	0	0	2	1	5	3	2	3	1
25	0	3	0	1	2	1	3	3	0	3	16	0	0	1	3
21	1	0	0	0	0	0	0	0	0	0	0	3	1	2	0
23	0	2	3	2	3	3	3	3	3	3	25	0	1	1	4
21	0	1	1	1	0	0	0	1	0	0	4	3	2	3	0
26	0	3	1	2	1	2	1	2	2	2	16	0	2	1	3
24	1	3	2	2	0	2	2	1	0	2	14	2	0	2	2
21	1	0	3	1	2	3	0	0	0	0	9	3	3	1	1
20	1	0	1	2	0	1	3	3	1	0	11	0	0	0	2
26	0	0	0	0	0	0	0	0	0	0	0	3	2	0	0
17	1	1	0	0	0	1	0	0	0	2	4	3	2	2	0
17	0	2	0	1	1	0	0	1	2	0	7	0	2	2	1
21	1	0	0	0	0	1	0	0	0	0	1	1	3	2	0
19	0	3	1	1	1	2	1	3	3	1	16	1	2	1	3
24	1	0	0	0	0	0	0	1	1	0	2	2	3	3	0
24	1	0	0	0	0	0	0	1	0	1	2	3	3	1	0
25	0	3	1	3	1	3	3	3	0	3	20	1	0	3	4
21	1	3	0	3	3	0	3	3	3	3	21	1	1	0	4
20	1	0	0	0	0	0	0	0	0	0	0	2	3	2	0
23	0	0	1	0	2	0	0	0	0	0	3	2	1	2	0
19	1	0	0	1	1	0	1	0	2	0	5	2	1	2	1
21	0	0	3	2	0	0	3	1	2	1	12	1	0	0	2
25	0	0	1	0	0	0	0	0	1	0	2	3	0	2	0
18	1	1	0	0	0	0	0	0	0	0	1	3	3	2	0
20	1	1	0	0	0	0	1	0	1	0	3	3	3	3	0
19	0	3	3	3	3	3	3	3	3	3	27	1	0	0	4
21	1	0	0	3	2	2	0	1	2	3	13	2	1	3	2
23	1	1	1	0	1	1	0	0	2	1	7	1	3	1	1
25	0	3	0	1	2	1	0	3	0	0	10	2	1	1	2
19	1	0	0	1	0	0	0	1	0	2	4	3	3	2	0
18	0	0	0	1	0	0	0	0	0	0	1	3	3	3	0
25	0	2	0	1	1	1	1	2	0	2	10	1	1	3	2
20	1	0	0	0	1	0	1	2	0	0	4	2	2	2	0
22	0	2	2	2	2	2	3	3	1	3	20	2	0	2	4
18	0	1	0	0	0	0	0	0	0	1	2	3	3	3	0
18	0	0	0	0	0	0	0	0	0	0	0	2	1	3	0
24	1	2	3	3	3	3	2	3	3	3	25	2	1	0	4
21	1	3	1	1	3	1	3	3	3	2	20	0	2	0	4
18	0	3	3	1	1	0	1	0	2	1	12	1	0	2	2
22	1	3	0	3	2	2	3	3	3	2	21	2	0	1	4
19	1	2	1	3	0	3	0	0	0	0	9	3	1	2	1
18	0	3	3	1	2	3	2	2	2	2	20	0	0	0	4
18	1	0	3	2	1	1	2	3	3	2	17	1	1	1	3
18	0	0	1	1	0	1	1	0	1	0	5	3	2	3	1
17	1	3	1	1	3	3	2	2	3	1	19	0	2	2	3
25	0	1	2	1	3	2	1	1	0	1	12	0	2	3	2
20	1	0	0	1	2	0	0	1	0	2	6	0	2	2	1
24	0	0	1	3	1	1	1	0	1	0	8	2	3	1	1
20	0	0	2	1	0	1	0	0	0	0	4	3	2	3	0
23	0	0	1	3	0	3	2	2	3	2	16	3	1	3	3
23	0	3	3	2	3	3	3	3	3	3	26	0	2	2	4
20	0	0	0	0	2	0	0	0	2	0	4	3	3	0	0
18	0	0	0	0	0	0	0	1	2	1	4	3	2	3	0
26	0	2	0	1	0	0	1	0	0	0	4	1	3	2	0
23	0	0	0	0	0	0	0	1	0	0	1	3	1	2	0
17	0	1	3	1	0	2	2	1	1	1	12	2	2	2	2
25	1	3	1	2	3	3	1	2	1	3	19	3	1	2	3
22	1	3	0	0	0	2	3	3	2	1	14	2	1	3	2
24	0	3	3	1	3	1	2	0	2	3	18	3	0	1	3
25	1	2	3	1	0	3	3	3	3	1	19	2	1	0	3
20	1	1	1	3	1	0	0	2	0	1	9	3	2	2	1
22	1	2	0	1	3	2	2	1	2	1	14	1	1	1	2
17	0	0	1	0	2	1	0	1	0	2	7	2	3	3	1
25	0	0	0	0	0	0	0	0	0	0	0	3	1	0	0
21	0	0	1	0	0	1	1	0	0	1	4	1	2	2	0
17	0	2	1	0	2	1	1	0	0	2	9	3	2	3	1
23	1	3	1	2	0	1	1	2	3	0	13	2	0	0	2
22	1	2	2	1	0	2	1	1	0	1	10	1	0	1	2
22	1	3	1	2	2	1	0	0	0	0	9	3	1	2	1
23	0	1	0	0	0	0	1	0	0	0	2	1	2	2	0
21	0	0	0	0	1	0	0	0	0	0	1	3	2	1	0
25	0	1	2	1	1	2	3	3	2	0	15	0	1	1	3
24	1	3	3	3	2	3	3	1	3	3	24	3	0	2	4
20	0	1	2	3	2	1	0	1	3	3	16	0	0	1	3
20	0	0	1	0	0	0	0	0	0	0	1	3	3	1	0
19	0	1	0	1	1	1	1	0	0	0	5	0	1	3	1
23	0	0	2	1	0	0	0	3	3	2	11	3	0	2	2
17	1	0	0	1	1	0	2	2	2	0	8	2	3	2	1
21	0	1	1	0	1	0	0	1	0	0	4	1	2	3	0
17	0	3	2	1	2	2	1	1	2	3	17	1	2	1	3
25	1	2	2	0	3	2	1	0	3	0	13	1	2	0	2
22	1	1	0	2	0	1	0	0	1	1	6	2	1	3	1
19	1	1	1	0	2	1	0	2	1	0	8	2	3	3	1
24	1	0	0	0	0	0	1	0	0	0	1	2	2	3	0
25	1	0	2	0	1	1	1	0	1	0	6	2	1	1	1
23	0	1	1	3	1	0	3	1	1	2	13	0	1	1	2
25	0	0	3	0	0	0	1	2	0	1	7	3	3	3	1
22	1	1	1	0	1	1	0	0	0	1	5	3	3	1	1
22	0	0	1	0	2	0	1	0	0	1	5	0	2	1	1
21	1	2	1	1	1	3	2	2	2	1	15	0	0	0	3
22	0	1	2	0	3	2	1	3	0	0	12	2	1	0	2
21	0	0	0	0	0	0	0	0	1	1	2	2	3	3	0
22	1	0	0	0	0	0	0	0	0	0	0	3	2	2	0
17	1	0	0	0	0	0	0	0	0	0	0	3	2	2	0
23	0	3	2	2	0	0	2	2	3	2	16	1	0	0	3
18	0	0	1	0	1	0	1	0	0	1	4	3	3	2	0
17	0	0	1	0	0	0	0	0	0	0	1	3	2	2	0
25	0	3	3	2	3	1	3	3	3	3	24	2	0	0	4
18	0	1	1	1	2	0	0	2	1	0	8	0	0	3	1
26	0	3	0	0	2	3	0	1	0	2	11	0	2	1	2
18	0	0	1	1	0	2	1	0	1	1	7	2	2	0	1
22	1	0	0	0	0	1	1	0	0	1	3	3	1	1	0
20	1	0	1	2	2	3	2	2	2	1	15	2	2	3	3
17	1	1	2	2	3	2	3	3	3	3	22	0	0	2	4
17	0	2	1	0	2	0	0	0	0	0	5	2	2	3	1
21	1	2	2	1	3	1	1	1	2	1	14	3	3	1	2
24	0	3	3	0	1	3	3	3	0	3	19	0	1	0	3
19	0	2	1	2	2	0	3	2	3	3	18	0	1	2	3
18	0	0	0	0	0	0	0	0	0	0	0	1	3	2	0
23	0	3	1	1	1	1	1	2	3	1	14	1	1	1	2
17	1	1	3	1	2	3	2	1	1	3	17	1	1	1	3
20	0	0	0	2	1	1	0	0	0	0	4	3	2	2	0
19	0	0	3	0	0	0	0	0	2	1	6	1	3	2	1
22	1	0	2	0	3	1	0	0	1	0	7	1	1	2	1
17	0	2	2	2	3	1	1	3	1	3	18	3	0	2	3
25	1	2	1	3	3	1	3	1	3	2	19	3	0	1	3
17	1	0	1	0	1	0	1	0	1	2	6	3	1	2	1
23	1	0	0	0	0	1	0	0	0	1	2	2	3	1	0
26	0	1	2	2	3	3	2	0	1	0	14	0	1	1	2
26	1	3	3	0	3	3	3	1	3	3	22	2	3	0	4
19	0	1	2	0	0	2	0	1	0	2	8	2	3	3	1
17	0	3	1	2	1	2	1	2	3	1	16	1	1	1	3
25	1	1	3	0	0	1	2	0	3	0	10	0	2	3	2
25	0	2	1	1	2	3	0	3	2	3	17	0	0	2	3
21	1	2	1	1	0	0	0	2	0	1	7	1	2	1	1
21	1	1	3	1	3	1	0	2	0	1	12	2	2	0	2
18	0	3	2	0	1	1	1	1	0	2	11	2	2	3	2
20	1	0	1	2	2	1	1	0	0	3	10	2	0	2	2
23	1	3	3	3	2	2	2	3	3	3	24	2	1	0	4
24	0	0	0	0	0	1	1	0	0	0	2	2	3	3	0
19	0	1	2	2	1	1	1	3	3	2	16	0	2	1	3
17	0	3	1	3	2	3	3	2	2	3	22	0	0	0	4
26	1	0	0	0	0	1	0	0	0	1	2	0	2	2	0
23	0	2	3	2	3	3	3	3	3	0	22	1	1	2	4
17	1	1	0	0	1	0	0	1	0	0	3	2	3	3	0
21	1	1	3	3	2	3	3	3	3	3	24	0	0	0	4
19	1	2	0	0	2	0	3	0	0	1	8	1	2	2	1
22	0	1	0	0	2	2	1	3	2	1	12	2	2	3	2
22	0	2	2	2	0	0	1	3	0	0	10	2	0	1	2
24	1	1	2	0	0	3	1	2	2	2	13	3	2	3	2
23	1	1	0	2	3	3	2	2	3	2	18	0	1	1	3
20	0	0	0	1	0	0	0	0	1	0	2	2	1	3	0
21	0	0	0	0	0	0	0	0	0	0	0	3	3	0	0
21	0	0	0	1	0	1	1	1	0	0	4	2	2	3	0
26	0	0	1	0	2	0	0	0	0	1	4	2	3	3	0
22	0	2	2	2	1	1	2	1	1	3	15	1	2	2	3
18	1	2	0	0	2	1	1	3	1	0	10	3	0	2	2
26	1	1	0	1	0	0	2	0	2	1	7	2	2	1	1
23	0	0	0	0	0	0	0	0	1	0	1	3	1	0	0
17	0	3	3	3	3	3	2	2	2	2	23	0	1	1	4
20	0	0	0	0	1	1	1	0	0	1	4	3	3	3	0
17	0	0	0	0	0	0	1	0	0	2	3	2	3	2	0
21	0	0	0	0	0	1	0	0	0	0	1	3	2	1	0
20	0	1	1	1	1	1	0	2	2	1	10	2	2	1	2
25	1	3	2	1	3	0	3	1	2	2	17	0	0	1	3
25	0	0	0	0	0	0	0	0	0	0	0	3	3	3	0
25	0	0	1	1	0	0	0	0	1	1	4	3	1	2	0
20	0	1	1	3	3	0	2	1	1	2	14	3	2	3	2
19	1	0	0	3	2	2	1	3	1	1	13	1	0	1	2
22	1	0	0	0	0	0	0	0	0	0	0	2	2	3	0
20	0	3	0	0	0	0	2	2	0	0	7	2	1	1	1
24	0	3	3	3	3	3	3	3	3	2	26	1	0	2	4
25	0	3	1	2	1	1	1	2	2	2	15	2	0	1	3
18	0	1	2	0	1	2	0	1	2	0	9	3	2	2	1
23	1	1	1	2	1	2	3	2	3	0	15	1	2	1	3
20	0	0	0	0	1	1	0	0	0	0	2	3	3	3	0
25	0	0	1	1	1	0	0	1	0	1	5	3	1	2	1
18	1	2	0	0	1	0	1	1	0	0	5	2	2	2	1
22	0	1	2	3	3	1	3	1	2	3	19	0	0	1	3
18	1	0	0	1	2	0	2	3	1	0	9	3	2	2	1
20	1	1	0	0	0	0	0	1	1	0	3	3	3	2	0
17	1	3	3	3	3	3	3	3	3	3	27	0	2	0	4
20	1	0	0	0	0	0	0	0	0	0	0	3	2	3	0
24	1	1	1	3	2	1	3	2	2	1	16	1	1	0	3
26	1	3	3	0	1	3	1	1	1	0	13	1	2	2	2
17	1	0	3	3	2	3	2	3	3	1	20	0	1	2	4
17	1	1	0	2	1	0	0	1	0	1	6	3	3	3	1
21	0	1	2	2	1	3	0	1	3	0	13	0	1	2	2
20	1	2	2	3	2	3	0	3	3	0	18	1	2	0	3
17	0	1	2	1	2	3	2	1	3	3	18	2	0	1	3
24	0	0	0	0	1	0	0	0	0	0	1	3	3	2	0
22	0	2	1	1	0	2	0	0	3	1	10	0	2	1	2
25	1	1	0	1	2	3	2	0	2	1	12	2	3	2	2
26	1	3	0	0	3	1	1	1	1	2	12	2	3	3	2
25	1	1	0	1	3	1	1	2	0	2	11	1	2	2	2
18	0	0	0	0	0	0	0	0	0	0	0	3	3	3	0
24	0	2	0	0	3	0	2	0	3	3	13	3	1	3	2
18	0	1	1	2	1	3	2	2	1	2	15	2	2	2	3
21	0	0	0	1	0	0	0	0	2	0	3	3	2	2	0
18	0	0	0	1	1	0	0	0	0	1	3	3	1	2	0
26	0	1	0	0	0	3	1	0	2	0	7	3	1	0	1
19	0	1	2	0	0	1	0	1	3	1	9	2	3	1	1
19	0	0	3	3	0	2	1	3	0	1	13	3	2	1	2
24	0	1	1	1	0	0	1	0	1	0	5	3	3	2	1
20	0	3	1	2	3	1	0	3	2	3	18	0	2	1	3
21	0	3	3	3	3	2	2	3	3	3	25	1	0	0	4
25	1	0	1	0	2	3	3	3	1	3	16	1	2	2	3
21	1	1	0	2	0	0	0	2	0	2	7	3	2	2	1
19	0	0	1	1	1	0	0	0	0	1	4	3	2	1	0
18	0	0	0	1	0	0	0	1	0	0	2	3	2	3	0
23	0	2	3	3	3	3	3	3	1	3	24	2	0	0	4
18	0	1	1	3	3	3	3	1	2	1	18	2	3	1	3
17	1	1	3	1	1	1	0	3	2	0	12	3	2	3	2
18	0	0	0	0	0	0	0	0	0	0	0	3	2	3	0
25	0	0	0	0	2	1	2	0	0	0	5	3	3	2	1
25	0	1	0	3	0	0	3	0	2	1	10	2	2	3	2
24	0	0	1	1	0	1	1	1	0	0	5	3	3	3	1
21	0	0	0	1	0	0	0	0	1	0	2	3	3	1	0
22	0	1	0	3	3	2	3	0	2	3	17	1	1	2	3
22	0	1	1	0	3	3	2	1	0	3	14	1	3	1	2
20	0	2	1	3	1	3	2	2	3	2	19	3	1	2	3
24	0	0	1	0	0	1	0	0	0	0	2	2	2	1	0
25	0	2	1	1	2	3	1	3	3	2	18	1	0	2	3
18	1	0	0	0	0	1	0	0	0	0	1	3	3	3	0
23	0	2	0	2	3	3	3	1	0	0	14	1	2	0	2
23	0	0	0	0	0	0	0	0	0	0	0	1	3	1	0
17	0	1	2	3	0	2	3	3	2	0	16	3	1	2	3
19	1	0	3	1	0	1	0	1	1	0	7	3	1	1	1
20	0	2	1	1	1	2	3	0	3	3	16	0	3	1	3
25	0	0	0	0	0	0	0	0	0	0	0	2	1	2	0
24	0	0	0	0	0	0	0	1	0	0	1	3	3	3	0
18	0	2	1	1	1	0	0	0	0	1	6	3	2	3	1
17	1	0	0	0	1	1	1	0	0	0	3	3	2	2	0
21	1	3	3	3	3	3	1	3	3	3	25	1	0	1	4
26	0	1	0	2	0	1	1	0	1	1	7	2	1	2	1
24	1	2	3	2	3	3	0	3	2	1	19	1	0	1	3
26	0	1	2	1	1	1	1	2	2	0	11	2	2	1	2
18	1	0	0	0	0	1	2	0	0	1	4	2	2	3	0
26	0	0	2	0	1	1	0	0	1	2	7	3	3	2	1
19	0	1	3	3	3	3	3	3	0	1	20	1	0	2	4
22	0	3	0	1	2	2	0	3	1	0	12	1	1	1	2
20	1	0	0	0	0	0	1	0	0	0	1	2	2	2	0
21	0	0	0	0	0	0	0	0	0	0	0	3	3	0	0
19	0	3	0	2	3	1	1	1	3	1	15	1	1	3	3
18	1	0	2	1	1	1	1	1	1	1	9	3	2	3	1
21	1	2	0	3	2	1	2	3	1	0	14	2	1	2	2
19	0	0	1	0	1	0	1	1	0	0	4	3	3	3	0
17	1	1	1	2	1	3	1	1	1	1	12	2	3	2	2
21	1	3	2	3	2	1	0	1	1	1	14	2	2	0	2
18	0	0	0	0	0	0	0	0	0	0	0	3	3	3	0
26	0	0	1	1	2	2	1	1	2	1	11	3	0	2	2
20	1	2	2	0	0	2	0	1	3	0	10	2	2	1	2
17	1	0	0	0	0	0	1	0	2	1	4	3	0	3	0
21	0	0	0	0	1	0	0	0	0	0	1	3	3	2	0
25	1	3	0	3	1	0	2	0	0	1	10	3	2	3	2
17	1	0	0	1	1	1	0	1	1	0	5	1	1	2	1
21	1	0	1	1	1	0	1	0	1	1	6	2	2	3	1
20	0	0	1	0	2	1	2	2	1	0	9	2	2	3	1
23	0	3	3	3	3	3	3	3	3	3	27	0	0	0	4
25	0	1	0	0	0	0	0	1	1	0	3	3	2	3	0
18	0	0	0	1	0	0	0	0	1	2	4	3	3	2	0
19	1	1	3	3	2	0	1	2	1	1	14	2	0	2	2
22	1	2	3	2	2	1	2	2	2	2	18	1	0	1	3
19	1	0	1	0	0	0	1	2	1	0	5	2	2	1	1
19	0	3	3	3	3	3	3	3	3	2	26	1	1	3	4
22	1	0	2	0	1	1	1	0	1	0	6	3	2	2	1
21	0	1	1	1	0	1	0	0	0	0	4	3	3	0	0
17	0	2	1	1	1	2	1	2	1	3	14	2	3	1	2
25	0	0	1	0	1	0	0	3	0	1	6	2	3	1	1
22	1	0	3	3	3	2	1	2	3	2	19	1	1	3	3
23	1	0	0	2	2	2	2	2	0	0	10	2	0	2	2
26	1	0	2	0	0	2	2	0	2	3	11	0	1	2	2
19	1	1	1	0	1	0	0	0	0	0	3	2	2	2	0
19	0	1	3	3	3	1	3	3	3	3	23	1	1	0	4
23	0	0	3	3	2	3	1	0	0	2	14	3	2	2	2
22	1	2	1	0	1	2	0	0	0	3	9	3	2	2	1
17	1	0	3	1	0	2	2	1	0	1	10	2	0	3	2
21	0	0	0	0	2	1	3	2	2	0	10	3	3	1	2
18	0	1	0	3	1	2	3	2	3	3	18	2	0	1	3
25	0	0	1	0	0	0	1	0	0	1	3	3	2	0	0
20	1	2	1	1	1	1	1	0	0	1	8	3	2	2	1
17	1	1	2	1	0	1	0	0	0	0	5	1	1	2	1
21	0	2	3	3	2	2	3	3	2	2	22	2	1	2	4
19	0	2	0	2	3	1	1	0	2	0	11	2	0	3	2
21	0	1	2	1	1	0	0	1	3	0	9	2	1	3	1
18	0	1	1	2	1	3	2	2	3	0	15	0	1	2	3
24	0	3	1	1	3	1	1	3	3	3	19	2	2	0	3
20	0	2	3	1	2	3	3	3	0	1	18	1	1	1	3
19	0	3	2	1	2	2	3	3	3	3	22	0	0	0	4
23	0	0	0	2	2	0	1	1	1	2	9	1	3	3	1
19	0	0	1	0	0	0	1	0	0	0	2	2	2	1	0
21	0	3	1	3	3	1	2	0	3	2	18	2	1	1	3
