# Supplementary material for: Beyond classification metrics: a psychometric-aware benchmark for data augmentation in imbalanced student mental health surveys
Source: Front Digit Health. 2026 Jun 15;8:1865324. doi: 10.3389/fdgth.2026.1865324 (PMC13310988; doi:10.3389/fdgth.2026.1865324)
Supplement: Supplementary file 2 [file Datasheet2.csv]

Gender	Age	Academic Pressure	CGPA	Study Satisfaction	Sleep Duration	Dietary Habits	Degree	Have you ever had suicidal thoughts ?	Work/Study Hours	Financial Stress	Family History of Mental Illness	label
0	33.0	5.0	8.97	2.0	1.0	2.0	1	1	3.0	1.0	0	1
1	24.0	2.0	5.9	5.0	1.0	1.0	1	0	3.0	2.0	1	0
0	31.0	3.0	7.03	5.0	0.0	2.0	1	0	9.0	1.0	1	0
1	28.0	3.0	5.59	2.0	2.0	1.0	1	1	4.0	5.0	1	1
1	25.0	4.0	8.13	3.0	1.0	1.0	2	1	1.0	1.0	0	0
0	29.0	2.0	5.7	3.0	0.0	2.0	3	0	4.0	1.0	0	0
0	30.0	3.0	9.54	4.0	2.0	2.0	1	0	1.0	2.0	0	0
1	30.0	2.0	8.04	4.0	0.0	0.0	0	0	0.0	1.0	1	0
0	28.0	3.0	9.79	1.0	2.0	1.0	1	1	12.0	3.0	0	1
0	31.0	2.0	8.38	3.0	0.0	1.0	1	1	2.0	5.0	0	1
0	24.0	3.0	6.1	3.0	1.0	1.0	0	1	11.0	1.0	1	1
0	33.0	3.0	7.03	4.0	0.0	2.0	1	1	10.0	2.0	1	0
0	27.0	5.0	7.04	1.0	0.0	1.0	2	0	10.0	1.0	1	1
1	19.0	2.0	8.52	4.0	0.0	0.0	0	0	6.0	2.0	1	0
1	19.0	5.0	5.64	5.0	0.0	1.0	0	1	4.0	5.0	1	1
0	29.0	3.0	8.58	3.0	3.0	1.0	2	1	10.0	2.0	1	1
0	25.0	5.0	6.51	2.0	0.0	0.0	2	1	2.0	5.0	1	1
1	20.0	5.0	7.25	3.0	1.0	2.0	0	1	10.0	3.0	0	1
0	19.0	2.0	7.83	2.0	2.0	0.0	0	0	6.0	3.0	0	0
0	25.0	3.0	9.93	3.0	1.0	1.0	1	0	8.0	3.0	1	1
0	29.0	3.0	8.74	4.0	1.0	1.0	1	1	1.0	1.0	0	0
0	29.0	3.0	6.73	3.0	2.0	1.0	2	0	0.0	1.0	0	0
1	25.0	3.0	5.57	3.0	3.0	0.0	2	1	10.0	5.0	0	1
0	23.0	1.0	8.59	4.0	2.0	2.0	1	0	11.0	3.0	0	0
0	18.0	4.0	7.1	3.0	3.0	0.0	0	1	11.0	5.0	1	1
1	20.0	5.0	8.58	5.0	2.0	1.0	0	0	2.0	2.0	1	1
0	31.0	2.0	6.08	5.0	2.0	1.0	1	1	3.0	3.0	1	1
0	25.0	3.0	7.25	3.0	3.0	0.0	2	1	10.0	5.0	0	1
0	33.0	5.0	5.74	2.0	0.0	1.0	2	0	8.0	3.0	1	0
0	28.0	3.0	9.86	3.0	2.0	0.0	2	1	11.0	2.0	0	1
0	18.0	4.0	6.7	5.0	0.0	1.0	0	1	5.0	4.0	1	1
0	18.0	2.0	6.21	3.0	1.0	0.0	0	1	4.0	2.0	0	1
0	21.0	1.0	7.25	1.0	0.0	2.0	2	1	7.0	2.0	0	0
1	31.0	1.0	5.87	3.0	2.0	2.0	3	0	8.0	4.0	1	0
0	21.0	1.0	8.04	3.0	3.0	2.0	2	0	0.0	3.0	1	0
1	25.0	1.0	6.37	3.0	2.0	1.0	1	1	2.0	2.0	0	0
1	21.0	5.0	9.72	2.0	1.0	1.0	1	1	0.0	4.0	1	1
0	28.0	5.0	5.88	3.0	2.0	0.0	1	1	9.0	1.0	1	0
0	28.0	1.0	9.56	2.0	2.0	0.0	3	0	6.0	3.0	0	0
0	25.0	3.0	6.51	4.0	2.0	0.0	1	1	3.0	4.0	0	1
1	20.0	3.0	6.99	2.0	2.0	1.0	0	1	11.0	5.0	1	1
0	23.0	2.0	6.1	4.0	1.0	0.0	2	1	10.0	1.0	1	0
0	19.0	1.0	5.24	3.0	1.0	2.0	0	1	2.0	1.0	0	0
1	33.0	4.0	9.21	1.0	0.0	0.0	2	1	10.0	5.0	1	1
1	23.0	1.0	7.85	4.0	3.0	0.0	1	0	12.0	5.0	0	0
0	22.0	1.0	9.93	1.0	2.0	0.0	1	0	10.0	1.0	0	0
1	19.0	2.0	6.95	2.0	0.0	2.0	0	1	2.0	3.0	1	0
1	30.0	1.0	5.86	3.0	0.0	2.0	1	0	1.0	4.0	1	0
0	21.0	3.0	7.04	3.0	0.0	0.0	2	0	1.0	5.0	1	0
1	19.0	5.0	6.99	5.0	3.0	2.0	0	1	0.0	4.0	1	1
0	23.0	3.0	7.92	3.0	0.0	1.0	1	0	10.0	4.0	1	0
1	23.0	5.0	9.66	1.0	2.0	2.0	1	1	12.0	5.0	1	1
1	18.0	3.0	5.7	5.0	1.0	0.0	0	1	11.0	4.0	0	1
0	28.0	4.0	8.94	1.0	2.0	0.0	2	1	12.0	1.0	1	1
0	24.0	2.0	8.04	3.0	1.0	0.0	2	0	8.0	1.0	0	0
1	33.0	1.0	9.71	1.0	3.0	2.0	1	1	5.0	2.0	0	0
1	20.0	3.0	8.04	2.0	1.0	1.0	0	1	7.0	3.0	0	1
0	23.0	5.0	7.87	1.0	2.0	1.0	1	1	11.0	4.0	1	1
0	23.0	5.0	5.74	1.0	1.0	2.0	1	1	11.0	4.0	1	1
1	24.0	3.0	5.6	1.0	0.0	2.0	1	1	9.0	2.0	0	1
0	25.0	5.0	9.21	1.0	1.0	0.0	1	0	7.0	3.0	1	0
1	24.0	4.0	7.9	3.0	1.0	1.0	1	1	3.0	5.0	0	1
1	24.0	3.0	5.46	4.0	2.0	1.0	1	1	10.0	5.0	0	1
0	31.0	1.0	6.79	5.0	3.0	0.0	2	1	0.0	3.0	1	0
0	20.0	5.0	8.7	4.0	0.0	0.0	0	1	4.0	5.0	1	1
0	21.0	2.0	7.38	5.0	0.0	2.0	2	1	2.0	5.0	0	1
0	25.0	1.0	8.5	3.0	2.0	1.0	1	1	11.0	4.0	1	0
0	19.0	2.0	7.09	4.0	2.0	2.0	0	0	11.0	1.0	1	0
1	34.0	3.0	9.82	3.0	3.0	2.0	2	1	12.0	5.0	0	0
0	24.0	1.0	8.89	4.0	1.0	2.0	2	0	10.0	2.0	0	0
0	33.0	5.0	7.94	3.0	0.0	1.0	1	0	8.0	1.0	0	0
0	32.0	3.0	9.11	5.0	2.0	1.0	1	1	5.0	5.0	1	1
0	18.0	3.0	6.75	4.0	2.0	1.0	0	1	6.0	4.0	0	1
1	31.0	1.0	7.53	4.0	0.0	0.0	2	1	7.0	1.0	1	0
1	25.0	3.0	9.49	5.0	2.0	2.0	1	0	9.0	2.0	0	0
0	20.0	1.0	9.01	4.0	1.0	0.0	0	0	3.0	3.0	0	0
0	31.0	2.0	7.64	1.0	2.0	0.0	2	0	0.0	1.0	1	0
0	24.0	5.0	5.27	1.0	2.0	0.0	3	1	6.0	3.0	1	1
0	24.0	5.0	8.74	2.0	0.0	0.0	1	1	8.0	4.0	0	1
1	23.0	5.0	6.0	2.0	1.0	2.0	2	0	0.0	3.0	1	1
1	25.0	2.0	9.44	1.0	3.0	1.0	1	1	7.0	3.0	1	1
0	25.0	2.0	5.75	3.0	3.0	0.0	1	1	5.0	5.0	1	1
1	25.0	1.0	7.51	2.0	3.0	1.0	1	1	7.0	1.0	1	0
1	28.0	2.0	6.37	1.0	1.0	0.0	1	1	4.0	5.0	0	1
1	20.0	4.0	6.95	4.0	3.0	0.0	0	1	12.0	5.0	0	1
1	24.0	1.0	7.1	5.0	0.0	1.0	2	1	6.0	5.0	0	1
0	23.0	1.0	9.66	4.0	1.0	1.0	1	0	12.0	3.0	0	0
0	19.0	3.0	9.05	1.0	3.0	1.0	0	0	1.0	5.0	0	1
1	24.0	3.0	6.38	3.0	0.0	2.0	2	0	11.0	4.0	1	1
1	34.0	2.0	8.5	5.0	3.0	0.0	1	0	1.0	2.0	1	0
1	25.0	2.0	7.09	4.0	1.0	2.0	1	0	8.0	4.0	1	0
0	28.0	1.0	8.97	2.0	2.0	0.0	1	0	3.0	4.0	0	0
1	27.0	3.0	8.95	1.0	3.0	2.0	1	1	4.0	4.0	1	1
0	22.0	2.0	9.88	4.0	3.0	2.0	1	0	0.0	2.0	1	0
0	27.0	4.0	6.75	1.0	1.0	2.0	1	1	10.0	4.0	0	0
1	34.0	3.0	5.32	3.0	2.0	0.0	1	1	7.0	4.0	1	1
0	22.0	4.0	6.27	4.0	1.0	1.0	1	1	10.0	3.0	0	1
0	23.0	3.0	7.7	2.0	3.0	0.0	2	0	11.0	3.0	1	0
0	24.0	3.0	9.66	1.0	0.0	2.0	2	1	9.0	1.0	1	1
0	21.0	5.0	8.1	1.0	3.0	1.0	1	1	9.0	3.0	0	1
0	26.0	4.0	9.59	2.0	0.0	0.0	1	0	11.0	5.0	1	1
1	24.0	5.0	8.96	1.0	1.0	1.0	1	1	12.0	5.0	0	1
0	34.0	2.0	7.51	5.0	0.0	1.0	2	0	7.0	1.0	1	0
1	29.0	5.0	5.32	1.0	0.0	0.0	2	0	11.0	1.0	1	0
0	33.0	1.0	8.95	3.0	1.0	0.0	1	1	10.0	3.0	0	1
0	21.0	1.0	8.5	3.0	1.0	2.0	1	1	10.0	3.0	1	1
1	33.0	2.0	5.51	5.0	0.0	0.0	1	1	12.0	1.0	0	1
0	28.0	4.0	7.43	2.0	3.0	2.0	2	1	6.0	5.0	1	1
0	27.0	2.0	8.79	1.0	1.0	0.0	2	1	8.0	4.0	0	1
0	33.0	2.0	9.95	4.0	0.0	1.0	2	0	0.0	2.0	0	0
1	18.0	5.0	9.79	5.0	0.0	0.0	0	1	10.0	5.0	1	1
1	20.0	5.0	5.37	4.0	0.0	1.0	0	1	12.0	3.0	1	1
1	19.0	3.0	6.86	4.0	0.0	0.0	0	1	12.0	3.0	1	1
0	32.0	2.0	8.32	1.0	0.0	0.0	1	1	12.0	4.0	0	1
0	32.0	3.0	5.51	2.0	2.0	1.0	1	1	7.0	4.0	1	1
0	33.0	3.0	9.74	1.0	0.0	2.0	3	0	5.0	1.0	1	0
1	23.0	5.0	5.66	1.0	0.0	0.0	2	1	11.0	4.0	0	1
0	24.0	3.0	7.48	4.0	0.0	0.0	2	1	10.0	4.0	1	1
1	20.0	4.0	8.89	3.0	3.0	0.0	0	1	6.0	4.0	0	1
1	24.0	5.0	8.23	2.0	0.0	1.0	1	1	4.0	3.0	1	1
0	22.0	5.0	8.81	1.0	0.0	0.0	2	0	8.0	1.0	1	1
0	26.0	5.0	6.03	4.0	3.0	0.0	1	0	11.0	2.0	0	0
1	18.0	5.0	9.44	4.0	3.0	0.0	0	1	3.0	5.0	0	1
0	26.0	3.0	7.25	3.0	2.0	0.0	3	0	9.0	5.0	0	0
0	33.0	1.0	5.56	1.0	3.0	0.0	3	0	9.0	3.0	0	0
1	19.0	3.0	5.68	1.0	1.0	1.0	0	1	10.0	5.0	1	0
0	26.0	3.0	5.14	3.0	2.0	2.0	2	0	12.0	1.0	0	0
1	34.0	3.0	7.61	2.0	0.0	1.0	1	1	3.0	4.0	0	0
1	22.0	1.0	6.17	4.0	2.0	2.0	1	0	10.0	5.0	0	1
1	28.0	2.0	8.17	3.0	0.0	0.0	1	0	7.0	4.0	1	1
0	31.0	5.0	9.87	5.0	0.0	0.0	1	0	12.0	2.0	0	0
1	18.0	3.0	9.86	4.0	3.0	2.0	0	1	9.0	2.0	0	1
0	32.0	2.0	9.21	3.0	1.0	0.0	2	1	0.0	5.0	1	1
1	19.0	3.0	5.46	4.0	3.0	0.0	0	1	11.0	5.0	0	1
0	20.0	5.0	8.96	2.0	3.0	0.0	0	1	1.0	3.0	0	1
0	28.0	2.0	7.94	2.0	1.0	0.0	1	1	2.0	5.0	1	1
0	19.0	2.0	8.58	4.0	0.0	2.0	0	1	10.0	4.0	0	1
0	34.0	3.0	8.5	1.0	3.0	1.0	1	0	3.0	1.0	0	0
0	20.0	3.0	8.74	5.0	0.0	0.0	0	1	6.0	2.0	0	1
0	18.0	1.0	5.14	5.0	3.0	1.0	0	0	12.0	2.0	0	0
1	29.0	3.0	8.75	5.0	2.0	1.0	1	0	10.0	5.0	0	1
0	24.0	1.0	9.71	4.0	0.0	1.0	2	0	1.0	1.0	0	0
0	33.0	4.0	7.25	3.0	1.0	2.0	1	1	1.0	5.0	0	0
0	34.0	1.0	6.16	4.0	0.0	1.0	1	1	10.0	4.0	0	0
1	29.0	1.0	9.5	2.0	2.0	1.0	1	0	9.0	2.0	0	0
0	27.0	4.0	7.99	2.0	1.0	0.0	1	1	10.0	2.0	1	1
1	31.0	3.0	9.86	2.0	0.0	0.0	3	1	9.0	1.0	1	1
0	30.0	5.0	5.67	3.0	0.0	1.0	1	1	4.0	1.0	0	1
1	31.0	4.0	8.92	2.0	0.0	1.0	2	0	8.0	2.0	0	0
0	26.0	2.0	6.19	5.0	1.0	2.0	1	1	12.0	3.0	1	0
0	21.0	4.0	5.76	1.0	0.0	0.0	1	1	9.0	4.0	1	1
1	34.0	3.0	5.9	3.0	0.0	1.0	1	1	3.0	1.0	0	0
0	24.0	1.0	5.74	2.0	3.0	1.0	1	0	11.0	1.0	0	0
0	21.0	3.0	8.04	2.0	1.0	0.0	1	1	9.0	3.0	1	1
1	31.0	5.0	6.25	2.0	1.0	0.0	1	1	9.0	3.0	0	1
0	20.0	5.0	5.11	4.0	3.0	0.0	0	1	11.0	5.0	0	1
0	34.0	4.0	7.94	3.0	1.0	1.0	2	0	12.0	1.0	0	0
1	30.0	4.0	5.58	5.0	0.0	2.0	2	1	4.0	3.0	1	1
0	30.0	1.0	5.65	5.0	2.0	0.0	2	1	12.0	4.0	1	0
0	20.0	5.0	9.72	1.0	1.0	2.0	0	1	11.0	2.0	0	1
1	22.0	1.0	9.89	1.0	2.0	1.0	1	1	12.0	3.0	1	0
0	18.0	5.0	5.37	4.0	3.0	2.0	0	1	9.0	2.0	1	1
1	27.0	3.0	5.59	4.0	0.0	2.0	3	1	6.0	5.0	1	1
0	26.0	5.0	5.37	3.0	2.0	1.0	1	1	10.0	2.0	1	1
0	24.0	5.0	5.7	5.0	2.0	2.0	1	1	5.0	3.0	1	1
1	28.0	2.0	8.95	4.0	1.0	2.0	1	1	2.0	5.0	1	1
1	24.0	3.0	8.74	2.0	2.0	0.0	1	1	0.0	4.0	1	1
1	32.0	1.0	8.03	3.0	1.0	0.0	1	1	4.0	4.0	0	1
1	21.0	5.0	5.75	1.0	2.0	2.0	1	1	11.0	4.0	0	1
0	19.0	3.0	6.61	5.0	2.0	1.0	0	0	12.0	1.0	1	0
1	24.0	2.0	9.41	4.0	2.0	1.0	2	0	11.0	1.0	1	0
1	26.0	1.0	5.68	4.0	2.0	2.0	1	0	8.0	5.0	0	0
1	20.0	2.0	8.64	3.0	3.0	0.0	0	0	4.0	3.0	1	0
0	19.0	3.0	7.21	5.0	0.0	1.0	0	1	8.0	3.0	1	1
0	32.0	4.0	7.92	2.0	3.0	1.0	1	1	7.0	2.0	0	0
1	23.0	5.0	5.74	2.0	1.0	1.0	1	1	2.0	3.0	0	0
1	23.0	4.0	8.28	1.0	0.0	1.0	2	1	10.0	3.0	0	1
0	29.0	3.0	8.59	2.0	2.0	1.0	2	0	8.0	5.0	1	1
1	29.0	3.0	6.04	4.0	2.0	1.0	1	0	8.0	2.0	1	0
1	27.0	1.0	9.13	2.0	2.0	0.0	2	1	4.0	4.0	0	0
1	33.0	5.0	8.08	4.0	3.0	1.0	0	0	9.0	1.0	1	1
1	33.0	2.0	8.5	1.0	3.0	0.0	2	1	8.0	2.0	1	1
0	31.0	4.0	8.38	5.0	0.0	1.0	1	0	12.0	2.0	0	0
0	25.0	4.0	9.44	4.0	2.0	1.0	1	1	10.0	5.0	1	1
1	29.0	1.0	9.96	5.0	0.0	2.0	2	0	6.0	4.0	1	0
1	18.0	4.0	8.04	4.0	3.0	2.0	0	1	11.0	4.0	1	1
1	18.0	1.0	5.12	5.0	2.0	2.0	0	1	7.0	4.0	1	0
0	22.0	1.0	7.64	3.0	0.0	1.0	2	1	11.0	4.0	0	1
0	24.0	5.0	8.04	1.0	1.0	1.0	1	1	5.0	4.0	1	1
0	24.0	3.0	9.44	5.0	2.0	0.0	1	1	11.0	5.0	0	1
0	30.0	4.0	8.35	5.0	2.0	0.0	0	0	11.0	2.0	1	0
0	33.0	3.0	7.07	5.0	1.0	1.0	3	0	7.0	1.0	1	0
0	34.0	1.0	9.6	3.0	3.0	2.0	2	0	8.0	3.0	1	0
0	32.0	4.0	6.08	1.0	2.0	1.0	2	1	7.0	1.0	0	1
0	33.0	2.0	9.54	3.0	2.0	2.0	2	0	11.0	4.0	1	0
1	20.0	5.0	6.17	2.0	3.0	2.0	0	1	7.0	5.0	1	1
1	25.0	2.0	9.95	1.0	3.0	0.0	1	1	10.0	5.0	0	1
0	24.0	5.0	9.05	2.0	2.0	2.0	1	1	8.0	4.0	1	1
0	23.0	4.0	9.24	2.0	0.0	2.0	1	1	7.0	2.0	0	1
1	30.0	1.0	8.54	3.0	0.0	1.0	2	0	12.0	1.0	1	0
1	39.0	5.0	6.51	4.0	2.0	1.0	2	1	7.0	2.0	0	1
0	22.0	1.0	7.25	5.0	2.0	0.0	1	1	9.0	5.0	1	1
0	23.0	5.0	8.78	1.0	1.0	0.0	1	1	6.0	3.0	1	1
0	31.0	1.0	9.71	1.0	3.0	1.0	2	1	2.0	3.0	1	1
0	20.0	1.0	8.13	1.0	0.0	0.0	0	0	10.0	1.0	1	0
0	20.0	2.0	8.93	2.0	1.0	0.0	0	1	10.0	5.0	1	1
0	32.0	5.0	9.66	1.0	1.0	0.0	1	1	4.0	4.0	0	1
1	22.0	4.0	5.56	2.0	0.0	0.0	1	1	8.0	4.0	0	1
1	27.0	3.0	8.91	1.0	0.0	0.0	1	0	7.0	1.0	0	0
1	18.0	3.0	6.16	5.0	2.0	1.0	0	1	5.0	4.0	1	0
1	28.0	4.0	9.04	2.0	2.0	1.0	1	1	2.0	1.0	0	1
1	22.0	3.0	6.83	1.0	0.0	2.0	1	1	4.0	5.0	0	1
1	20.0	5.0	7.7	1.0	2.0	0.0	0	1	9.0	3.0	0	1
0	20.0	3.0	5.67	2.0	3.0	0.0	0	1	12.0	5.0	0	1
0	30.0	1.0	6.51	3.0	2.0	0.0	1	0	7.0	2.0	1	0
0	18.0	1.0	6.21	5.0	3.0	1.0	0	0	6.0	4.0	1	0
1	26.0	4.0	8.28	3.0	2.0	0.0	1	1	10.0	1.0	0	1
0	34.0	1.0	9.74	3.0	3.0	1.0	1	0	12.0	1.0	0	0
0	20.0	5.0	9.6	5.0	2.0	2.0	0	1	12.0	3.0	0	1
0	20.0	2.0	6.25	3.0	1.0	0.0	0	1	2.0	1.0	0	0
1	33.0	3.0	7.1	4.0	3.0	2.0	1	0	6.0	3.0	0	0
1	20.0	3.0	5.85	2.0	2.0	0.0	0	0	8.0	5.0	1	1
1	28.0	2.0	9.24	5.0	2.0	1.0	2	1	4.0	4.0	0	1
1	26.0	4.0	7.74	1.0	0.0	1.0	2	1	0.0	5.0	1	1
0	25.0	3.0	6.41	3.0	2.0	1.0	2	1	9.0	5.0	0	1
1	28.0	5.0	7.1	2.0	2.0	2.0	1	1	2.0	2.0	1	0
1	29.0	5.0	8.9	3.0	0.0	1.0	1	0	4.0	5.0	1	1
0	34.0	3.0	9.6	4.0	0.0	2.0	2	0	12.0	3.0	1	0
1	29.0	2.0	5.88	3.0	0.0	2.0	2	0	0.0	2.0	0	1
1	28.0	1.0	6.16	3.0	0.0	1.0	1	0	5.0	2.0	1	0
1	33.0	1.0	9.72	5.0	0.0	1.0	1	0	4.0	5.0	1	0
0	18.0	5.0	6.19	1.0	2.0	1.0	0	1	4.0	2.0	0	1
0	19.0	5.0	7.75	1.0	1.0	2.0	0	1	10.0	4.0	1	1
1	27.0	3.0	7.88	1.0	3.0	0.0	1	1	10.0	1.0	1	1
1	29.0	1.0	6.83	3.0	0.0	2.0	1	0	12.0	1.0	0	0
1	18.0	5.0	5.42	5.0	2.0	0.0	0	1	9.0	2.0	1	1
0	27.0	5.0	7.52	5.0	0.0	2.0	1	0	12.0	5.0	1	1
0	34.0	2.0	7.68	5.0	2.0	1.0	0	0	5.0	1.0	0	0
1	19.0	1.0	5.85	4.0	2.0	1.0	0	0	5.0	5.0	1	0
1	30.0	5.0	7.88	3.0	1.0	0.0	1	1	1.0	1.0	0	1
1	25.0	3.0	8.4	4.0	3.0	2.0	1	0	1.0	2.0	1	0
1	20.0	5.0	8.95	3.0	0.0	1.0	0	1	7.0	1.0	0	1
1	20.0	5.0	8.9	2.0	0.0	1.0	0	1	6.0	5.0	1	1
1	20.0	5.0	7.64	1.0	0.0	0.0	0	1	10.0	4.0	0	1
1	29.0	2.0	9.39	4.0	1.0	0.0	1	0	0.0	2.0	1	0
0	24.0	1.0	6.84	2.0	0.0	1.0	1	0	7.0	1.0	1	0
0	34.0	3.0	5.11	2.0	0.0	0.0	2	1	6.0	3.0	1	0
0	31.0	2.0	8.04	3.0	2.0	1.0	1	0	2.0	1.0	1	0
0	23.0	2.0	8.64	4.0	0.0	0.0	2	0	1.0	4.0	0	0
1	25.0	2.0	5.99	1.0	1.0	0.0	1	1	11.0	2.0	1	1
1	24.0	4.0	8.59	2.0	1.0	0.0	1	1	8.0	5.0	0	1
1	25.0	2.0	9.39	2.0	1.0	1.0	1	0	8.0	1.0	0	0
0	23.0	3.0	6.99	1.0	1.0	2.0	1	0	7.0	1.0	0	0
0	21.0	5.0	6.83	4.0	2.0	2.0	2	1	10.0	1.0	1	1
0	22.0	1.0	7.09	3.0	1.0	1.0	2	1	6.0	1.0	1	0
0	33.0	2.0	8.62	4.0	3.0	1.0	1	1	0.0	2.0	0	0
0	24.0	4.0	9.54	2.0	0.0	0.0	2	1	5.0	1.0	0	1
1	25.0	4.0	8.53	3.0	0.0	2.0	1	0	2.0	1.0	0	0
0	33.0	3.0	7.1	3.0	0.0	1.0	1	0	4.0	1.0	1	0
0	27.0	1.0	7.47	1.0	0.0	1.0	1	1	12.0	1.0	0	0
1	31.0	3.0	9.93	3.0	3.0	2.0	1	0	12.0	2.0	0	0
1	19.0	5.0	6.78	5.0	3.0	2.0	0	1	7.0	5.0	0	1
0	29.0	4.0	9.59	3.0	3.0	1.0	1	1	11.0	4.0	1	1
0	23.0	3.0	9.93	1.0	2.0	1.0	2	1	9.0	5.0	0	1
0	25.0	1.0	7.52	4.0	0.0	1.0	1	0	0.0	2.0	0	0
0	34.0	3.0	6.42	2.0	1.0	1.0	2	1	4.0	5.0	1	1
0	18.0	5.0	8.35	1.0	3.0	0.0	0	1	12.0	5.0	0	1
0	29.0	2.0	6.08	4.0	2.0	2.0	2	0	6.0	3.0	0	0
1	25.0	3.0	7.1	1.0	0.0	2.0	1	1	11.0	4.0	1	1
0	29.0	3.0	9.95	4.0	1.0	0.0	1	1	10.0	1.0	0	1
0	28.0	3.0	9.74	5.0	0.0	2.0	1	0	11.0	2.0	1	0
1	31.0	2.0	9.92	3.0	1.0	0.0	1	1	3.0	1.0	0	0
0	30.0	3.0	8.39	3.0	0.0	0.0	2	1	5.0	3.0	0	1
0	24.0	5.0	8.96	4.0	1.0	2.0	2	1	11.0	5.0	0	1
0	26.0	4.0	8.95	4.0	1.0	0.0	1	1	7.0	4.0	1	1
1	29.0	2.0	5.89	2.0	1.0	1.0	2	1	10.0	2.0	0	1
0	22.0	3.0	5.76	4.0	2.0	0.0	2	1	10.0	1.0	0	1
1	31.0	4.0	6.0	5.0	1.0	1.0	2	0	10.0	2.0	1	1
1	29.0	4.0	5.58	4.0	0.0	1.0	2	1	4.0	1.0	1	1
1	18.0	4.0	7.22	5.0	3.0	2.0	0	0	10.0	2.0	0	0
1	27.0	5.0	6.81	2.0	2.0	0.0	2	0	10.0	2.0	1	0
0	32.0	3.0	9.02	5.0	2.0	1.0	1	1	8.0	1.0	1	1
0	30.0	2.0	8.23	2.0	3.0	2.0	3	0	0.0	2.0	0	0
0	26.0	4.0	9.88	1.0	1.0	2.0	1	0	7.0	2.0	1	1
0	28.0	4.0	7.52	1.0	3.0	0.0	1	1	9.0	4.0	1	1
0	28.0	4.0	9.11	4.0	1.0	1.0	1	0	7.0	1.0	1	0
1	25.0	2.0	9.54	4.0	2.0	2.0	1	0	9.0	1.0	0	0
1	33.0	2.0	8.58	4.0	0.0	2.0	0	0	9.0	3.0	0	0
0	24.0	5.0	9.6	4.0	2.0	1.0	2	0	8.0	3.0	0	0
1	22.0	2.0	9.54	3.0	3.0	2.0	1	1	10.0	3.0	0	1
0	34.0	1.0	9.97	5.0	3.0	1.0	1	0	0.0	5.0	0	0
0	29.0	3.0	9.63	3.0	2.0	1.0	2	0	8.0	5.0	0	0
0	32.0	2.0	8.95	5.0	0.0	1.0	2	1	5.0	1.0	0	0
1	31.0	5.0	9.39	5.0	0.0	1.0	0	0	1.0	1.0	1	1
0	28.0	2.0	5.7	5.0	0.0	0.0	1	1	11.0	4.0	1	1
0	30.0	5.0	7.7	5.0	1.0	1.0	1	1	12.0	2.0	1	1
1	26.0	1.0	9.67	3.0	0.0	0.0	0	0	1.0	5.0	0	0
0	19.0	4.0	9.41	2.0	3.0	2.0	0	0	12.0	5.0	1	1
1	21.0	5.0	8.35	1.0	3.0	2.0	1	1	12.0	4.0	1	1
0	22.0	4.0	6.78	3.0	0.0	0.0	1	1	10.0	2.0	0	1
0	23.0	4.0	6.37	2.0	0.0	1.0	1	0	11.0	5.0	1	1
1	25.0	2.0	5.64	1.0	0.0	1.0	1	1	12.0	4.0	1	1
1	24.0	3.0	6.99	4.0	3.0	1.0	0	1	9.0	1.0	1	0
1	18.0	3.0	5.41	3.0	2.0	1.0	0	1	7.0	4.0	1	1
1	19.0	5.0	6.41	3.0	0.0	1.0	0	1	10.0	5.0	1	1
1	30.0	3.0	7.27	3.0	2.0	1.0	1	0	12.0	2.0	0	0
1	35.0	5.0	5.32	2.0	2.0	1.0	3	0	3.0	4.0	1	0
1	20.0	5.0	5.99	3.0	2.0	1.0	0	0	4.0	5.0	0	1
0	20.0	3.0	9.93	2.0	2.0	1.0	0	1	2.0	4.0	0	1
1	18.0	5.0	8.7	4.0	0.0	2.0	0	1	5.0	1.0	0	0
1	18.0	3.0	8.5	2.0	3.0	2.0	0	1	10.0	1.0	1	1
1	30.0	2.0	9.44	3.0	1.0	1.0	1	0	4.0	2.0	1	0
1	33.0	1.0	6.05	3.0	2.0	1.0	2	0	7.0	1.0	0	0
1	29.0	5.0	9.6	2.0	1.0	1.0	1	0	12.0	3.0	1	1
1	28.0	1.0	8.7	4.0	0.0	0.0	3	1	7.0	3.0	0	1
0	26.0	1.0	6.85	4.0	3.0	0.0	1	0	0.0	1.0	1	0
0	22.0	4.0	9.33	4.0	3.0	1.0	1	1	9.0	2.0	0	0
1	28.0	5.0	7.25	4.0	0.0	1.0	1	1	12.0	2.0	1	1
0	32.0	4.0	5.81	5.0	2.0	0.0	2	1	12.0	2.0	1	1
1	31.0	4.0	8.17	3.0	2.0	2.0	2	1	11.0	4.0	0	1
0	20.0	4.0	6.03	3.0	2.0	0.0	0	1	4.0	2.0	1	1
1	30.0	5.0	5.56	2.0	2.0	0.0	1	1	11.0	3.0	1	1
0	27.0	1.0	6.78	4.0	0.0	0.0	1	0	2.0	1.0	1	0
0	26.0	4.0	6.53	3.0	1.0	1.0	1	1	6.0	1.0	0	1
0	34.0	3.0	5.12	5.0	3.0	2.0	2	1	9.0	3.0	1	0
1	20.0	2.0	5.74	4.0	1.0	2.0	0	0	10.0	1.0	1	0
0	22.0	3.0	6.16	1.0	0.0	2.0	2	1	5.0	2.0	0	1
1	20.0	2.0	5.98	3.0	1.0	2.0	0	0	2.0	3.0	1	0
1	27.0	3.0	9.05	1.0	2.0	2.0	1	1	2.0	5.0	0	1
1	25.0	3.0	6.78	2.0	0.0	0.0	1	1	12.0	4.0	1	1
0	19.0	4.0	8.04	3.0	1.0	2.0	0	1	10.0	5.0	0	1
0	29.0	5.0	7.38	1.0	3.0	0.0	1	1	10.0	5.0	0	1
1	18.0	3.0	5.85	2.0	2.0	2.0	0	0	12.0	1.0	1	1
1	21.0	5.0	8.04	2.0	0.0	2.0	1	1	3.0	2.0	0	1
1	31.0	1.0	8.39	5.0	0.0	0.0	2	0	10.0	1.0	0	0
1	33.0	4.0	6.02	1.0	1.0	1.0	2	1	10.0	4.0	1	1
0	33.0	5.0	6.74	4.0	2.0	1.0	2	0	7.0	5.0	0	1
0	21.0	3.0	5.26	1.0	3.0	1.0	1	0	8.0	5.0	0	0
1	21.0	5.0	6.16	1.0	1.0	1.0	1	1	8.0	5.0	0	1
0	23.0	4.0	5.75	2.0	3.0	2.0	2	1	4.0	3.0	0	1
0	20.0	4.0	9.11	4.0	1.0	0.0	0	1	9.0	5.0	1	1
1	20.0	5.0	8.9	4.0	2.0	0.0	0	1	7.0	5.0	1	1
1	20.0	5.0	7.04	4.0	2.0	1.0	0	1	12.0	5.0	0	1
0	20.0	5.0	5.74	5.0	3.0	0.0	0	0	4.0	2.0	0	0
1	33.0	4.0	7.72	4.0	2.0	1.0	2	1	4.0	2.0	1	1
0	29.0	5.0	5.64	4.0	0.0	2.0	2	1	6.0	4.0	0	1
1	21.0	3.0	5.66	4.0	1.0	0.0	1	0	6.0	2.0	1	1
0	28.0	4.0	7.09	1.0	1.0	1.0	1	1	10.0	3.0	1	1
1	25.0	4.0	7.52	5.0	3.0	1.0	3	1	11.0	3.0	1	1
1	22.0	3.0	8.96	2.0	1.0	2.0	2	1	4.0	2.0	1	1
1	24.0	1.0	7.39	3.0	1.0	1.0	1	0	3.0	1.0	1	0
0	19.0	1.0	5.6	4.0	0.0	1.0	0	1	3.0	3.0	0	0
0	32.0	3.0	5.64	3.0	2.0	0.0	2	1	7.0	5.0	0	1
1	25.0	1.0	9.04	4.0	1.0	2.0	1	0	10.0	1.0	0	0
1	25.0	5.0	8.04	3.0	0.0	0.0	1	1	6.0	4.0	0	1
0	21.0	4.0	8.43	1.0	2.0	0.0	1	1	4.0	2.0	0	1
1	28.0	1.0	9.34	2.0	0.0	1.0	1	0	9.0	3.0	1	0
0	20.0	3.0	8.78	2.0	0.0	1.0	0	1	10.0	4.0	1	1
0	26.0	4.0	5.88	5.0	3.0	0.0	1	1	3.0	1.0	1	0
1	19.0	5.0	6.27	5.0	1.0	0.0	0	1	10.0	5.0	0	1
0	25.0	2.0	7.88	3.0	1.0	2.0	2	1	9.0	4.0	0	1
1	33.0	3.0	5.44	5.0	2.0	0.0	2	0	11.0	1.0	1	0
1	20.0	2.0	8.52	5.0	0.0	1.0	0	0	10.0	1.0	1	0
0	22.0	3.0	6.03	3.0	1.0	0.0	1	1	7.0	4.0	1	0
0	26.0	2.0	9.6	4.0	1.0	0.0	1	0	5.0	1.0	1	0
1	20.0	2.0	8.9	3.0	1.0	2.0	0	0	11.0	2.0	0	0
0	23.0	1.0	7.48	3.0	0.0	0.0	2	1	2.0	3.0	0	1
0	33.0	1.0	9.39	3.0	1.0	2.0	1	0	0.0	5.0	0	0
1	20.0	4.0	7.1	3.0	1.0	1.0	0	1	9.0	3.0	0	0
1	29.0	5.0	5.44	3.0	2.0	0.0	2	0	11.0	1.0	0	1
0	33.0	1.0	6.37	1.0	3.0	1.0	2	0	8.0	2.0	0	0
0	26.0	1.0	9.5	4.0	3.0	2.0	1	1	7.0	4.0	0	0
1	27.0	1.0	5.82	4.0	1.0	2.0	1	0	0.0	1.0	0	0
1	34.0	5.0	5.72	2.0	2.0	2.0	2	1	9.0	1.0	0	0
0	34.0	4.0	5.64	4.0	3.0	1.0	2	0	10.0	1.0	1	0
1	20.0	3.0	9.04	2.0	0.0	1.0	0	1	9.0	5.0	0	1
0	28.0	5.0	8.19	4.0	3.0	0.0	1	1	11.0	1.0	0	1
0	28.0	3.0	8.44	4.0	2.0	0.0	2	0	11.0	4.0	1	1
1	23.0	3.0	5.67	4.0	2.0	0.0	2	1	11.0	1.0	1	1
1	34.0	2.0	8.98	4.0	0.0	1.0	1	1	4.0	5.0	1	0
1	20.0	3.0	9.44	5.0	2.0	2.0	0	1	2.0	1.0	1	1
1	25.0	4.0	5.82	2.0	1.0	1.0	1	0	11.0	1.0	0	0
0	26.0	4.0	8.04	3.0	1.0	1.0	2	1	6.0	5.0	1	1
0	18.0	3.0	9.37	2.0	0.0	0.0	0	0	11.0	4.0	0	1
1	24.0	3.0	5.59	2.0	2.0	2.0	1	1	9.0	4.0	0	1
0	28.0	1.0	8.44	2.0	3.0	0.0	1	0	11.0	3.0	1	0
0	34.0	3.0	6.99	5.0	2.0	0.0	1	1	8.0	3.0	0	1
0	23.0	3.0	8.44	2.0	0.0	1.0	1	1	6.0	2.0	0	0
0	27.0	3.0	6.86	4.0	1.0	0.0	1	1	11.0	2.0	1	1
1	19.0	1.0	5.8	2.0	3.0	0.0	0	0	3.0	2.0	1	0
0	32.0	3.0	5.75	4.0	0.0	0.0	1	1	8.0	1.0	1	1
1	20.0	1.0	7.92	5.0	3.0	1.0	0	0	11.0	5.0	0	0
0	25.0	3.0	6.78	4.0	3.0	2.0	2	1	9.0	4.0	0	0
1	24.0	5.0	7.28	1.0	0.0	0.0	1	1	2.0	4.0	0	1
1	22.0	5.0	7.6	2.0	0.0	0.0	1	1	5.0	2.0	1	1
0	27.0	3.0	7.91	2.0	3.0	2.0	1	1	6.0	5.0	0	0
1	18.0	5.0	9.17	3.0	0.0	1.0	0	0	6.0	1.0	0	1
0	23.0	1.0	7.46	5.0	3.0	2.0	2	0	9.0	2.0	0	0
1	29.0	5.0	8.9	4.0	2.0	1.0	1	1	8.0	3.0	1	1
1	18.0	1.0	9.79	1.0	2.0	0.0	0	1	8.0	2.0	0	0
1	31.0	2.0	7.53	3.0	0.0	1.0	1	0	3.0	1.0	1	0
1	33.0	5.0	9.39	5.0	3.0	0.0	1	1	9.0	5.0	1	1
0	33.0	4.0	5.37	4.0	1.0	1.0	1	0	5.0	1.0	0	0
1	34.0	1.0	9.43	3.0	0.0	0.0	2	1	9.0	1.0	0	0
0	28.0	1.0	9.49	4.0	2.0	2.0	1	0	0.0	5.0	0	0
0	20.0	4.0	9.91	3.0	1.0	1.0	0	1	11.0	1.0	0	1
0	25.0	3.0	7.88	5.0	2.0	0.0	1	1	11.0	2.0	0	1
1	21.0	5.0	7.1	5.0	1.0	0.0	1	0	1.0	2.0	0	0
1	29.0	5.0	9.36	4.0	0.0	2.0	3	1	11.0	5.0	0	1
1	33.0	4.0	5.12	3.0	0.0	2.0	2	0	10.0	4.0	1	1
1	33.0	3.0	5.88	3.0	2.0	2.0	1	1	2.0	4.0	1	1
1	21.0	1.0	9.96	5.0	1.0	1.0	1	0	0.0	4.0	1	0
1	29.0	4.0	5.16	2.0	2.0	0.0	1	0	11.0	2.0	0	0
0	31.0	1.0	7.08	1.0	3.0	2.0	1	0	12.0	3.0	1	0
0	24.0	1.0	9.26	4.0	2.0	1.0	2	0	6.0	1.0	0	0
1	19.0	5.0	8.83	1.0	1.0	2.0	0	1	6.0	2.0	1	1
0	25.0	3.0	10.0	3.0	3.0	0.0	1	1	10.0	3.0	1	0
0	27.0	2.0	9.39	5.0	2.0	0.0	2	1	6.0	1.0	1	0
1	31.0	3.0	9.87	3.0	2.0	2.0	1	1	12.0	5.0	0	1
1	28.0	4.0	7.09	1.0	2.0	2.0	1	0	1.0	4.0	1	0
0	34.0	3.0	8.04	4.0	1.0	2.0	3	1	7.0	2.0	0	0
0	20.0	3.0	8.58	1.0	2.0	2.0	0	1	9.0	2.0	1	1
1	18.0	4.0	7.28	3.0	0.0	1.0	0	1	8.0	5.0	0	1
1	20.0	4.0	6.21	1.0	2.0	1.0	0	1	10.0	4.0	1	1
0	24.0	4.0	9.24	3.0	0.0	2.0	1	1	6.0	2.0	0	1
1	28.0	3.0	8.59	3.0	0.0	2.0	2	0	1.0	2.0	1	0
1	19.0	5.0	5.37	4.0	0.0	2.0	0	1	3.0	5.0	0	1
0	28.0	1.0	5.74	1.0	1.0	1.0	1	1	8.0	5.0	0	1
0	28.0	1.0	9.86	5.0	2.0	0.0	2	1	12.0	5.0	1	1
1	28.0	1.0	9.21	5.0	0.0	2.0	1	0	8.0	1.0	0	0
1	19.0	1.0	7.8	2.0	0.0	0.0	0	0	11.0	1.0	0	0
0	28.0	2.0	8.35	2.0	0.0	0.0	1	1	6.0	1.0	1	0
1	21.0	3.0	9.46	1.0	0.0	0.0	2	1	5.0	5.0	0	1
1	19.0	1.0	5.82	4.0	1.0	2.0	0	0	10.0	3.0	1	0
0	29.0	4.0	9.24	1.0	0.0	0.0	1	0	8.0	2.0	1	1
0	32.0	2.0	7.47	5.0	2.0	2.0	2	0	5.0	1.0	0	0
0	26.0	4.0	6.25	2.0	0.0	0.0	0	1	12.0	4.0	1	1
0	22.0	2.0	6.63	4.0	3.0	1.0	1	1	7.0	4.0	0	1
1	24.0	2.0	5.16	1.0	1.0	1.0	2	1	2.0	4.0	0	1
0	28.0	5.0	7.24	4.0	2.0	2.0	2	1	5.0	4.0	0	0
0	34.0	3.0	7.88	3.0	3.0	2.0	2	0	5.0	1.0	0	0
0	20.0	3.0	7.04	4.0	2.0	0.0	0	1	11.0	3.0	0	1
1	32.0	2.0	6.47	4.0	2.0	1.0	1	0	11.0	3.0	1	0
1	20.0	3.0	9.74	3.0	2.0	1.0	0	0	2.0	4.0	1	1
0	18.0	3.0	6.63	3.0	1.0	1.0	0	1	11.0	4.0	1	1
1	25.0	1.0	8.95	2.0	3.0	0.0	2	1	7.0	1.0	1	0
0	29.0	3.0	9.26	3.0	0.0	1.0	2	1	2.0	1.0	0	0
0	27.0	5.0	8.35	2.0	0.0	2.0	1	1	6.0	4.0	1	1
1	34.0	3.0	8.17	3.0	2.0	2.0	2	0	2.0	4.0	0	0
0	32.0	1.0	9.87	3.0	0.0	2.0	1	1	2.0	5.0	1	1
0	29.0	3.0	7.25	1.0	1.0	0.0	2	1	9.0	4.0	1	1
1	23.0	4.0	7.77	1.0	1.0	2.0	1	0	6.0	1.0	1	1
1	27.0	4.0	5.06	5.0	2.0	0.0	1	1	0.0	4.0	1	1
1	29.0	5.0	6.04	2.0	3.0	0.0	1	1	2.0	5.0	1	1
1	30.0	2.0	7.21	3.0	3.0	0.0	0	1	11.0	1.0	1	1
1	21.0	3.0	6.83	5.0	3.0	0.0	2	1	8.0	3.0	0	1
1	32.0	5.0	7.17	2.0	1.0	0.0	2	1	2.0	5.0	0	1
0	20.0	5.0	8.24	2.0	0.0	1.0	0	1	3.0	5.0	1	1
1	25.0	5.0	8.97	2.0	0.0	1.0	3	1	1.0	5.0	1	1
0	31.0	1.0	5.74	1.0	3.0	2.0	1	1	10.0	2.0	1	0
0	20.0	5.0	6.88	5.0	0.0	0.0	0	1	12.0	2.0	0	1
1	23.0	3.0	7.77	3.0	2.0	0.0	1	1	5.0	5.0	1	1
0	31.0	1.0	9.54	4.0	3.0	1.0	2	0	2.0	1.0	0	0
1	34.0	1.0	9.03	5.0	2.0	1.0	1	0	1.0	3.0	0	0
0	24.0	3.0	9.96	2.0	2.0	0.0	0	1	10.0	4.0	0	1
0	32.0	3.0	9.72	4.0	2.0	1.0	2	1	9.0	3.0	1	1
0	30.0	4.0	6.51	1.0	3.0	2.0	2	1	0.0	3.0	1	0
1	18.0	4.0	7.52	1.0	0.0	0.0	0	1	7.0	2.0	1	0
0	33.0	2.0	7.25	4.0	2.0	2.0	2	0	12.0	2.0	0	0
0	34.0	4.0	7.51	1.0	2.0	0.0	2	1	11.0	2.0	1	1
1	20.0	3.0	6.04	4.0	1.0	2.0	0	1	4.0	2.0	1	0
1	22.0	5.0	7.51	3.0	1.0	1.0	1	1	9.0	5.0	0	1
0	34.0	1.0	7.6	3.0	2.0	1.0	2	0	11.0	3.0	1	0
1	30.0	5.0	6.78	1.0	1.0	0.0	1	1	10.0	3.0	0	1
0	19.0	3.0	5.08	4.0	3.0	1.0	0	1	10.0	3.0	0	1
1	19.0	4.0	5.56	1.0	3.0	2.0	0	0	0.0	4.0	1	0
0	20.0	5.0	5.45	2.0	3.0	0.0	0	1	5.0	5.0	0	1
0	25.0	4.0	9.96	2.0	0.0	2.0	3	1	2.0	5.0	0	1
1	30.0	5.0	9.39	5.0	0.0	1.0	3	0	12.0	1.0	0	0
0	26.0	4.0	7.88	1.0	0.0	1.0	1	1	0.0	5.0	0	1
1	21.0	1.0	5.74	2.0	3.0	0.0	1	0	10.0	2.0	0	0
1	28.0	4.0	9.72	1.0	0.0	0.0	1	1	12.0	3.0	0	1
0	18.0	3.0	8.08	5.0	2.0	0.0	0	1	5.0	5.0	1	1
0	24.0	2.0	5.64	1.0	0.0	0.0	1	1	10.0	5.0	0	1
0	29.0	4.0	8.04	5.0	3.0	0.0	2	0	1.0	2.0	1	0
0	28.0	5.0	8.95	5.0	2.0	0.0	1	1	8.0	2.0	0	1
0	31.0	3.0	8.46	5.0	0.0	1.0	2	0	12.0	3.0	0	0
0	25.0	5.0	6.83	2.0	0.0	0.0	1	1	7.0	2.0	1	1
0	28.0	4.0	8.91	5.0	2.0	1.0	3	0	0.0	2.0	0	0
0	33.0	1.0	9.71	2.0	1.0	1.0	2	0	3.0	4.0	1	0
0	30.0	4.0	6.99	2.0	3.0	1.0	1	1	6.0	5.0	0	1
1	28.0	2.0	6.0	5.0	3.0	0.0	2	0	12.0	5.0	1	1
0	20.0	4.0	6.99	3.0	0.0	0.0	0	1	8.0	5.0	1	1
1	18.0	1.0	9.37	3.0	2.0	2.0	0	0	11.0	2.0	1	0
1	29.0	2.0	9.44	5.0	2.0	1.0	1	0	4.0	2.0	1	0
0	28.0	4.0	7.53	2.0	0.0	1.0	1	1	8.0	1.0	1	1
1	24.0	1.0	9.19	2.0	2.0	1.0	1	1	10.0	3.0	1	0
0	25.0	5.0	6.51	2.0	0.0	0.0	2	0	10.0	3.0	0	0
0	21.0	1.0	7.09	5.0	3.0	2.0	2	0	4.0	5.0	1	0
0	21.0	1.0	6.51	1.0	1.0	1.0	1	1	12.0	1.0	1	0
1	28.0	5.0	7.72	2.0	1.0	0.0	1	1	8.0	4.0	0	1
1	34.0	5.0	6.36	5.0	0.0	0.0	1	0	11.0	4.0	0	0
1	29.0	4.0	5.32	2.0	0.0	0.0	1	1	11.0	3.0	0	1
1	19.0	3.0	8.35	2.0	1.0	2.0	0	0	9.0	4.0	1	0
1	19.0	1.0	8.13	1.0	3.0	0.0	0	0	0.0	5.0	0	0
0	21.0	5.0	8.73	5.0	2.0	0.0	1	1	4.0	3.0	0	1
0	23.0	4.0	6.16	3.0	0.0	1.0	2	1	9.0	5.0	0	1
1	25.0	2.0	8.9	2.0	1.0	1.0	3	1	4.0	4.0	0	1
1	29.0	4.0	8.92	2.0	1.0	0.0	1	1	9.0	3.0	0	1
0	27.0	4.0	7.51	4.0	3.0	1.0	1	1	6.0	5.0	0	1
1	19.0	5.0	7.48	1.0	0.0	1.0	0	1	11.0	5.0	1	1
0	26.0	3.0	7.11	4.0	0.0	1.0	1	1	4.0	5.0	0	0
1	19.0	5.0	9.12	1.0	3.0	2.0	0	1	2.0	3.0	0	1
1	22.0	3.0	9.4	1.0	0.0	1.0	1	0	0.0	3.0	0	0
1	23.0	1.0	9.91	4.0	3.0	0.0	1	1	7.0	5.0	0	0
0	29.0	4.0	9.24	1.0	0.0	0.0	1	1	2.0	5.0	0	1
0	21.0	1.0	7.77	1.0	1.0	2.0	1	1	8.0	2.0	0	1
0	24.0	4.0	7.1	3.0	1.0	1.0	1	1	8.0	2.0	0	1
0	24.0	2.0	8.38	2.0	1.0	2.0	2	0	10.0	1.0	0	1
0	32.0	4.0	5.37	5.0	3.0	1.0	2	0	12.0	3.0	1	1
1	22.0	3.0	8.11	4.0	0.0	0.0	1	1	6.0	2.0	1	1
0	23.0	3.0	6.16	3.0	2.0	0.0	2	0	1.0	1.0	0	0
1	33.0	4.0	5.16	5.0	0.0	1.0	1	0	11.0	4.0	0	1
1	27.0	4.0	6.25	3.0	1.0	2.0	1	1	4.0	5.0	0	1
1	26.0	3.0	9.44	3.0	2.0	1.0	2	0	7.0	2.0	1	0
0	24.0	2.0	5.32	5.0	0.0	0.0	1	1	10.0	3.0	1	1
0	33.0	5.0	9.98	2.0	2.0	1.0	1	1	4.0	4.0	1	1
0	33.0	4.0	8.17	2.0	0.0	1.0	1	1	10.0	5.0	1	1
1	25.0	3.0	9.6	5.0	2.0	0.0	1	1	0.0	3.0	0	1
1	27.0	2.0	5.58	2.0	3.0	0.0	1	0	12.0	5.0	1	1
1	25.0	3.0	8.92	2.0	2.0	0.0	1	1	5.0	5.0	1	1
0	28.0	5.0	8.04	2.0	2.0	1.0	1	1	11.0	2.0	0	1
1	21.0	1.0	7.77	3.0	1.0	1.0	2	1	10.0	5.0	0	1
0	29.0	2.0	7.88	5.0	1.0	0.0	1	1	3.0	2.0	0	0
1	32.0	4.0	5.55	4.0	1.0	1.0	1	1	11.0	3.0	0	1
0	34.0	3.0	8.74	3.0	3.0	1.0	2	0	12.0	3.0	0	0
0	25.0	5.0	8.61	3.0	2.0	2.0	1	0	11.0	5.0	1	1
1	21.0	1.0	8.04	5.0	3.0	1.0	1	0	8.0	3.0	0	0
0	19.0	5.0	5.12	3.0	3.0	0.0	0	1	10.0	3.0	1	1
0	22.0	3.0	8.14	4.0	1.0	1.0	1	1	7.0	1.0	1	0
0	33.0	2.0	7.09	3.0	2.0	1.0	1	0	12.0	3.0	1	0
1	19.0	4.0	5.41	3.0	0.0	0.0	0	1	11.0	5.0	1	1
0	21.0	4.0	5.26	4.0	0.0	2.0	1	1	6.0	5.0	1	1
0	20.0	3.0	8.14	3.0	0.0	2.0	0	1	9.0	5.0	0	1
1	20.0	1.0	7.92	4.0	2.0	2.0	0	0	1.0	2.0	0	0
0	18.0	4.0	6.84	3.0	2.0	1.0	0	1	12.0	1.0	1	1
1	21.0	5.0	6.89	4.0	1.0	1.0	1	0	9.0	4.0	0	0
0	21.0	5.0	9.84	4.0	0.0	2.0	2	0	8.0	5.0	1	1
1	21.0	1.0	8.9	2.0	3.0	0.0	2	1	2.0	2.0	0	0
0	29.0	5.0	9.89	3.0	2.0	1.0	1	1	12.0	3.0	1	1
1	28.0	1.0	9.6	2.0	1.0	0.0	1	0	0.0	1.0	1	0
0	33.0	4.0	7.04	1.0	3.0	1.0	1	1	4.0	3.0	1	1
0	24.0	5.0	5.42	5.0	1.0	0.0	1	1	6.0	4.0	1	1
0	29.0	5.0	8.28	1.0	0.0	1.0	2	1	4.0	1.0	0	1
0	32.0	1.0	5.76	5.0	3.0	1.0	2	1	5.0	5.0	0	0
0	32.0	5.0	8.54	3.0	2.0	1.0	1	1	11.0	5.0	1	1
0	26.0	4.0	9.04	3.0	1.0	0.0	1	1	10.0	2.0	0	1
1	23.0	1.0	6.63	1.0	2.0	2.0	1	1	0.0	1.0	0	0
1	29.0	5.0	7.51	1.0	3.0	1.0	2	1	8.0	2.0	1	1
0	27.0	4.0	9.71	5.0	1.0	0.0	3	1	11.0	5.0	0	1
0	31.0	2.0	5.48	4.0	0.0	0.0	0	0	12.0	3.0	1	0
1	32.0	2.0	8.52	1.0	3.0	0.0	1	0	8.0	3.0	0	0
1	31.0	1.0	8.04	3.0	2.0	2.0	2	0	8.0	1.0	0	0
0	27.0	4.0	7.52	4.0	3.0	1.0	1	1	11.0	1.0	1	1
1	21.0	5.0	8.21	2.0	0.0	0.0	1	1	10.0	5.0	1	1
1	20.0	4.0	5.82	1.0	2.0	2.0	0	1	7.0	5.0	0	1
1	25.0	5.0	5.64	3.0	0.0	0.0	1	1	11.0	5.0	0	1
1	31.0	5.0	7.82	1.0	1.0	1.0	1	0	5.0	5.0	1	1
1	24.0	2.0	8.39	2.0	0.0	1.0	1	1	0.0	2.0	0	0
1	18.0	3.0	5.72	1.0	3.0	1.0	0	1	8.0	4.0	0	1
0	33.0	2.0	6.83	4.0	2.0	0.0	2	0	6.0	5.0	0	0
0	25.0	4.0	6.75	3.0	3.0	2.0	1	1	2.0	3.0	0	0
0	26.0	2.0	9.96	3.0	0.0	0.0	1	1	12.0	3.0	0	1
1	29.0	3.0	6.78	3.0	0.0	0.0	2	1	11.0	2.0	1	1
1	21.0	3.0	5.81	4.0	0.0	1.0	1	1	11.0	5.0	1	1
1	18.0	4.0	5.59	2.0	3.0	0.0	0	1	3.0	3.0	1	1
0	18.0	5.0	5.56	1.0	1.0	1.0	0	1	10.0	2.0	0	1
0	18.0	5.0	8.11	5.0	1.0	2.0	0	1	6.0	4.0	1	1
0	31.0	1.0	9.67	4.0	2.0	0.0	2	0	2.0	2.0	0	0
0	31.0	5.0	5.12	2.0	3.0	1.0	1	1	12.0	5.0	0	1
1	21.0	5.0	8.61	4.0	0.0	0.0	1	1	12.0	4.0	0	1
0	24.0	1.0	5.27	3.0	0.0	2.0	2	1	7.0	5.0	1	1
0	31.0	4.0	8.04	5.0	0.0	2.0	0	1	6.0	3.0	0	1
0	24.0	2.0	9.86	4.0	0.0	0.0	1	1	9.0	2.0	0	0
0	18.0	5.0	8.04	5.0	0.0	1.0	0	1	7.0	5.0	1	1
0	20.0	5.0	8.7	4.0	0.0	0.0	0	1	6.0	2.0	0	1
1	30.0	3.0	8.55	2.0	1.0	1.0	3	0	10.0	3.0	1	1
1	20.0	4.0	6.1	3.0	0.0	0.0	0	0	8.0	1.0	0	1
0	20.0	3.0	5.66	3.0	1.0	0.0	0	0	7.0	3.0	0	0
0	19.0	1.0	5.79	3.0	0.0	1.0	0	0	2.0	2.0	0	0
0	23.0	5.0	9.71	4.0	3.0	1.0	1	1	10.0	4.0	0	1
0	29.0	5.0	8.83	1.0	2.0	1.0	2	1	9.0	5.0	0	1
1	19.0	1.0	8.04	4.0	3.0	2.0	0	0	8.0	2.0	1	0
0	28.0	3.0	5.26	1.0	0.0	1.0	2	1	12.0	2.0	1	1
1	32.0	5.0	8.52	5.0	0.0	0.0	1	1	12.0	5.0	1	1
1	25.0	4.0	8.91	2.0	3.0	1.0	1	0	9.0	2.0	0	0
1	29.0	2.0	9.96	3.0	0.0	2.0	2	1	12.0	5.0	0	1
1	23.0	5.0	5.42	5.0	0.0	0.0	3	0	11.0	4.0	0	1
1	24.0	3.0	7.09	3.0	2.0	2.0	1	1	1.0	2.0	0	1
1	18.0	5.0	8.77	1.0	2.0	2.0	0	1	9.0	1.0	1	1
0	31.0	1.0	8.28	5.0	1.0	0.0	1	0	6.0	3.0	1	0
1	26.0	4.0	8.29	4.0	1.0	1.0	1	1	9.0	2.0	1	1
0	32.0	5.0	9.72	1.0	0.0	1.0	1	1	4.0	3.0	1	1
1	20.0	4.0	8.28	4.0	0.0	0.0	0	1	9.0	5.0	0	1
1	31.0	5.0	9.05	5.0	3.0	0.0	1	0	11.0	3.0	0	1
1	30.0	4.0	5.08	5.0	0.0	1.0	0	1	8.0	2.0	1	0
1	20.0	1.0	6.92	3.0	0.0	1.0	0	1	5.0	5.0	0	1
0	33.0	3.0	7.53	3.0	0.0	0.0	2	0	12.0	5.0	0	0
0	26.0	3.0	5.86	4.0	2.0	0.0	1	1	3.0	3.0	0	0
0	33.0	2.0	6.78	3.0	2.0	0.0	2	0	8.0	1.0	0	0
0	27.0	4.0	9.71	4.0	0.0	2.0	1	0	9.0	3.0	1	0
1	24.0	1.0	5.86	3.0	1.0	2.0	1	0	10.0	1.0	0	0
1	20.0	5.0	6.16	5.0	0.0	2.0	0	1	9.0	2.0	1	1
1	31.0	2.0	7.37	4.0	2.0	0.0	0	0	11.0	2.0	1	0
0	22.0	2.0	7.85	3.0	0.0	1.0	2	1	11.0	5.0	1	1
0	29.0	3.0	5.16	4.0	3.0	1.0	2	1	11.0	1.0	1	0
1	32.0	4.0	8.95	3.0	3.0	1.0	1	1	4.0	1.0	1	0
1	28.0	1.0	8.91	1.0	3.0	2.0	2	1	8.0	4.0	1	1
0	32.0	5.0	9.5	1.0	0.0	2.0	1	1	11.0	3.0	1	1
1	34.0	5.0	5.58	5.0	3.0	1.0	2	0	1.0	2.0	0	0
0	32.0	5.0	9.7	2.0	3.0	1.0	1	1	12.0	3.0	1	1
0	23.0	1.0	6.26	1.0	1.0	1.0	1	1	9.0	1.0	1	1
0	28.0	4.0	5.66	4.0	3.0	0.0	1	1	10.0	5.0	1	1
1	33.0	1.0	8.55	4.0	2.0	2.0	3	1	12.0	2.0	1	0
0	27.0	1.0	7.26	1.0	1.0	2.0	1	0	8.0	2.0	0	0
1	25.0	5.0	7.47	2.0	3.0	0.0	1	1	8.0	5.0	1	1
1	28.0	3.0	9.13	1.0	3.0	2.0	1	0	2.0	3.0	1	0
0	21.0	2.0	9.21	2.0	0.0	1.0	2	0	1.0	1.0	0	0
0	23.0	5.0	9.89	3.0	3.0	0.0	1	1	2.0	4.0	1	1
0	25.0	2.0	9.66	3.0	0.0	0.0	2	0	6.0	3.0	1	1
0	29.0	4.0	7.21	1.0	2.0	0.0	1	1	6.0	4.0	1	1
1	33.0	3.0	6.37	1.0	2.0	1.0	1	1	7.0	1.0	1	0
1	30.0	4.0	8.04	2.0	1.0	1.0	1	1	11.0	5.0	0	1
0	24.0	4.0	5.46	1.0	3.0	1.0	0	0	6.0	5.0	0	1
0	19.0	2.0	7.27	1.0	3.0	0.0	0	1	5.0	5.0	0	1
1	20.0	5.0	7.5	1.0	1.0	1.0	0	1	10.0	5.0	0	1
1	19.0	4.0	8.21	2.0	2.0	0.0	0	1	4.0	3.0	0	1
0	24.0	1.0	6.82	2.0	0.0	2.0	1	0	10.0	1.0	1	0
1	31.0	5.0	9.17	1.0	2.0	1.0	1	1	8.0	4.0	1	1
1	24.0	4.0	6.27	1.0	1.0	0.0	1	1	12.0	5.0	1	1
1	29.0	3.0	9.96	1.0	0.0	1.0	1	0	11.0	2.0	0	1
0	33.0	2.0	7.15	4.0	0.0	0.0	2	0	7.0	2.0	0	0
1	33.0	1.0	9.39	1.0	2.0	2.0	2	0	12.0	2.0	0	0
1	23.0	4.0	8.61	1.0	3.0	1.0	2	1	2.0	3.0	1	0
0	32.0	3.0	9.39	3.0	2.0	0.0	2	1	8.0	4.0	1	1
1	23.0	2.0	8.54	4.0	2.0	1.0	2	1	12.0	3.0	1	1
0	25.0	5.0	5.82	1.0	2.0	2.0	1	1	11.0	5.0	0	1
1	31.0	3.0	5.77	2.0	2.0	0.0	2	1	4.0	5.0	1	1
0	28.0	5.0	5.88	4.0	2.0	1.0	2	1	9.0	4.0	0	1
1	21.0	5.0	5.91	2.0	0.0	2.0	1	1	6.0	4.0	1	1
1	28.0	5.0	5.6	3.0	3.0	0.0	1	1	6.0	3.0	1	1
0	23.0	3.0	7.03	4.0	2.0	1.0	1	0	7.0	4.0	1	0
0	23.0	5.0	9.71	1.0	1.0	1.0	1	1	3.0	5.0	0	1
0	21.0	4.0	7.39	4.0	1.0	0.0	1	1	8.0	5.0	0	1
0	28.0	2.0	5.1	1.0	0.0	2.0	1	1	9.0	3.0	0	0
1	25.0	1.0	7.09	2.0	2.0	0.0	1	1	6.0	2.0	1	0
1	29.0	2.0	9.87	2.0	1.0	1.0	2	0	0.0	2.0	0	1
0	30.0	3.0	7.71	4.0	2.0	2.0	1	0	7.0	3.0	0	0
1	28.0	4.0	6.81	4.0	0.0	0.0	1	1	9.0	4.0	0	1
0	19.0	3.0	9.06	5.0	1.0	2.0	0	1	12.0	5.0	0	1
1	24.0	5.0	5.71	5.0	3.0	1.0	2	0	0.0	3.0	1	0
0	20.0	1.0	6.0	2.0	2.0	1.0	0	1	10.0	5.0	1	1
0	34.0	4.0	7.15	3.0	2.0	0.0	2	1	5.0	3.0	1	0
1	25.0	5.0	5.59	5.0	0.0	1.0	2	1	8.0	5.0	0	1
0	24.0	1.0	9.34	4.0	2.0	0.0	2	0	8.0	2.0	0	1
0	23.0	1.0	8.54	4.0	1.0	0.0	2	0	4.0	5.0	0	0
1	32.0	5.0	9.03	2.0	0.0	2.0	1	0	9.0	1.0	1	1
0	18.0	4.0	7.77	1.0	3.0	2.0	0	0	10.0	2.0	0	1
0	21.0	4.0	5.41	5.0	2.0	1.0	0	1	7.0	5.0	0	0
1	32.0	1.0	8.04	5.0	0.0	1.0	1	0	11.0	4.0	0	0
0	30.0	3.0	8.74	2.0	3.0	0.0	1	0	6.0	5.0	0	1
1	25.0	2.0	9.91	4.0	0.0	1.0	1	0	5.0	3.0	1	0
1	28.0	5.0	8.46	3.0	1.0	0.0	1	1	6.0	5.0	1	1
1	32.0	4.0	8.79	2.0	0.0	0.0	1	0	12.0	1.0	0	1
0	21.0	4.0	5.84	3.0	2.0	0.0	1	0	7.0	5.0	0	1
1	20.0	3.0	5.8	4.0	1.0	2.0	0	0	7.0	4.0	0	0
0	23.0	1.0	8.04	5.0	2.0	0.0	1	1	4.0	3.0	1	0
0	32.0	4.0	8.96	3.0	1.0	1.0	1	1	12.0	5.0	0	1
0	25.0	3.0	9.11	1.0	1.0	0.0	2	1	4.0	4.0	1	1
1	29.0	2.0	8.28	4.0	2.0	2.0	2	1	6.0	2.0	0	1
0	20.0	5.0	6.21	1.0	2.0	2.0	0	1	11.0	4.0	0	1
0	30.0	2.0	9.42	3.0	1.0	0.0	2	0	6.0	5.0	0	1
0	28.0	3.0	7.09	4.0	2.0	0.0	1	1	1.0	4.0	0	1
0	18.0	1.0	6.75	2.0	0.0	1.0	0	1	12.0	3.0	0	0
1	28.0	4.0	6.27	5.0	0.0	0.0	3	1	6.0	4.0	1	1
0	19.0	5.0	6.23	3.0	0.0	1.0	0	1	12.0	3.0	1	1
0	23.0	1.0	6.29	3.0	1.0	1.0	1	1	8.0	4.0	1	0
0	31.0	5.0	6.53	2.0	0.0	0.0	0	1	6.0	2.0	0	1
1	20.0	1.0	9.74	3.0	2.0	1.0	0	0	3.0	1.0	1	0
1	21.0	5.0	5.86	1.0	2.0	0.0	1	1	10.0	5.0	1	1
0	27.0	5.0	8.95	5.0	1.0	0.0	1	1	9.0	5.0	0	1
1	23.0	1.0	9.96	4.0	3.0	0.0	1	1	8.0	5.0	0	0
0	27.0	5.0	5.25	2.0	3.0	2.0	2	0	1.0	2.0	0	0
1	32.0	5.0	5.32	3.0	1.0	0.0	1	1	8.0	4.0	0	1
1	33.0	4.0	7.88	2.0	2.0	0.0	2	0	11.0	5.0	1	1
0	24.0	5.0	7.88	1.0	1.0	2.0	1	1	8.0	4.0	0	1
1	27.0	2.0	7.43	2.0	3.0	2.0	2	1	7.0	5.0	0	1
0	22.0	1.0	7.85	1.0	1.0	1.0	2	0	6.0	4.0	0	1
1	23.0	5.0	6.86	1.0	2.0	0.0	1	0	0.0	5.0	1	0
1	27.0	5.0	7.77	4.0	3.0	1.0	1	1	11.0	5.0	1	1
1	28.0	2.0	9.69	3.0	0.0	1.0	1	1	7.0	2.0	0	1
1	23.0	4.0	9.93	2.0	2.0	0.0	2	0	10.0	4.0	0	1
0	34.0	4.0	8.19	5.0	2.0	2.0	3	1	0.0	1.0	1	0
0	28.0	5.0	5.99	2.0	0.0	0.0	1	1	8.0	3.0	1	1
0	27.0	1.0	5.11	3.0	1.0	0.0	3	0	10.0	2.0	1	1
0	33.0	3.0	5.16	4.0	2.0	2.0	2	0	11.0	2.0	0	0
1	30.0	2.0	9.54	1.0	0.0	2.0	2	0	1.0	5.0	0	0
1	20.0	3.0	5.85	3.0	2.0	1.0	0	1	6.0	3.0	0	1
0	23.0	5.0	9.63	2.0	0.0	0.0	1	1	12.0	5.0	1	1
0	31.0	1.0	9.63	3.0	0.0	0.0	1	1	12.0	4.0	1	1
0	25.0	4.0	5.32	2.0	0.0	1.0	1	1	12.0	2.0	0	1
1	33.0	4.0	9.21	4.0	0.0	0.0	1	1	2.0	3.0	1	1
1	23.0	2.0	7.09	3.0	1.0	2.0	1	1	8.0	4.0	0	1
1	21.0	4.0	8.62	1.0	0.0	1.0	2	0	9.0	2.0	1	0
1	34.0	3.0	5.56	2.0	2.0	0.0	1	0	11.0	1.0	0	0
0	30.0	5.0	6.88	2.0	3.0	0.0	3	1	12.0	3.0	1	1
1	27.0	5.0	7.53	3.0	0.0	0.0	1	1	7.0	3.0	1	1
0	18.0	3.0	5.12	1.0	0.0	2.0	0	1	10.0	4.0	0	1
1	24.0	4.0	8.9	2.0	3.0	2.0	1	1	5.0	4.0	0	1
0	24.0	4.0	8.79	4.0	1.0	1.0	1	1	6.0	2.0	0	1
0	28.0	5.0	9.84	2.0	1.0	1.0	1	1	7.0	5.0	1	1
0	32.0	5.0	6.17	1.0	0.0	0.0	1	1	5.0	3.0	0	1
0	29.0	3.0	6.38	3.0	3.0	0.0	1	0	0.0	5.0	1	0
1	18.0	3.0	5.12	3.0	0.0	0.0	0	1	7.0	1.0	1	1
1	29.0	2.0	8.04	4.0	3.0	0.0	1	1	0.0	2.0	1	0
0	21.0	2.0	8.44	4.0	1.0	0.0	1	1	1.0	3.0	0	0
0	21.0	5.0	8.62	1.0	2.0	0.0	1	0	12.0	5.0	0	1
0	22.0	2.0	9.24	5.0	0.0	1.0	2	1	7.0	1.0	0	1
1	24.0	5.0	5.76	1.0	2.0	0.0	1	1	11.0	3.0	0	1
1	22.0	5.0	5.86	4.0	1.0	0.0	2	1	3.0	4.0	1	1
0	19.0	4.0	9.66	3.0	2.0	0.0	0	1	4.0	3.0	0	0
1	25.0	1.0	6.78	4.0	3.0	1.0	1	0	12.0	4.0	1	0
0	28.0	5.0	7.22	2.0	3.0	0.0	2	1	11.0	3.0	0	1
0	25.0	1.0	7.22	5.0	2.0	2.0	1	0	0.0	2.0	0	0
0	18.0	5.0	8.52	4.0	1.0	0.0	0	1	10.0	5.0	1	1
0	18.0	5.0	8.17	3.0	3.0	2.0	0	0	2.0	4.0	1	0
1	24.0	2.0	6.25	5.0	1.0	1.0	1	1	6.0	2.0	1	1
0	29.0	2.0	9.9	2.0	1.0	0.0	2	0	8.0	1.0	0	0
0	20.0	5.0	5.32	3.0	0.0	0.0	0	1	11.0	5.0	0	1
1	27.0	4.0	9.5	3.0	3.0	0.0	1	1	11.0	1.0	0	1
0	31.0	1.0	8.04	4.0	1.0	2.0	1	1	2.0	3.0	0	0
0	34.0	4.0	8.91	3.0	0.0	1.0	3	0	10.0	1.0	1	0
0	23.0	4.0	5.27	1.0	2.0	2.0	1	0	11.0	4.0	0	0
1	23.0	5.0	6.03	3.0	1.0	1.0	1	0	1.0	1.0	1	0
1	20.0	4.0	9.11	4.0	0.0	0.0	0	0	7.0	5.0	0	0
0	24.0	3.0	9.19	3.0	3.0	2.0	1	1	10.0	4.0	0	1
0	19.0	1.0	6.99	2.0	1.0	1.0	0	0	0.0	1.0	1	0
0	31.0	5.0	9.82	5.0	3.0	1.0	0	1	6.0	5.0	0	1
1	23.0	1.0	6.78	2.0	1.0	0.0	2	1	10.0	3.0	0	1
0	26.0	3.0	9.05	5.0	3.0	1.0	2	1	2.0	1.0	0	0
0	31.0	5.0	9.91	3.0	1.0	1.0	1	0	11.0	3.0	0	1
0	23.0	5.0	8.9	1.0	1.0	1.0	1	1	8.0	3.0	0	0
0	29.0	5.0	9.96	1.0	2.0	1.0	1	0	9.0	4.0	0	1
0	21.0	5.0	7.25	2.0	1.0	1.0	2	1	11.0	4.0	1	1
0	32.0	1.0	5.76	3.0	0.0	2.0	2	0	8.0	5.0	0	0
0	26.0	1.0	5.08	4.0	1.0	2.0	1	1	7.0	2.0	0	0
0	25.0	1.0	7.09	3.0	0.0	2.0	1	0	9.0	2.0	1	0
1	22.0	1.0	7.22	1.0	0.0	1.0	1	1	10.0	5.0	0	1
1	29.0	3.0	6.89	2.0	2.0	0.0	1	0	1.0	2.0	1	0
1	30.0	2.0	9.91	3.0	1.0	1.0	1	1	7.0	3.0	0	0
1	33.0	2.0	6.39	2.0	3.0	1.0	1	0	8.0	5.0	0	0
0	26.0	1.0	7.7	1.0	1.0	1.0	2	1	7.0	4.0	0	1
0	22.0	1.0	7.53	2.0	2.0	0.0	1	1	11.0	5.0	0	1
0	29.0	3.0	9.11	4.0	0.0	0.0	1	0	11.0	2.0	0	1
1	24.0	4.0	6.38	2.0	0.0	2.0	1	1	12.0	3.0	1	1
1	23.0	1.0	7.03	1.0	3.0	1.0	1	0	0.0	3.0	0	0
0	23.0	2.0	8.24	4.0	2.0	1.0	1	1	8.0	3.0	0	0
0	18.0	4.0	6.16	4.0	3.0	1.0	0	0	2.0	2.0	1	1
1	18.0	2.0	8.24	5.0	3.0	1.0	0	1	3.0	3.0	1	1
0	33.0	3.0	9.34	1.0	1.0	0.0	1	0	7.0	2.0	0	0
0	21.0	1.0	5.46	4.0	0.0	1.0	1	0	0.0	2.0	0	0
0	33.0	1.0	9.37	2.0	2.0	1.0	0	1	1.0	1.0	1	0
1	27.0	5.0	8.5	2.0	2.0	1.0	2	1	7.0	2.0	1	1
0	23.0	3.0	5.66	4.0	2.0	2.0	1	1	0.0	3.0	0	1
1	24.0	5.0	8.78	1.0	0.0	2.0	2	1	0.0	2.0	0	1
0	20.0	3.0	8.04	3.0	0.0	1.0	0	1	10.0	4.0	1	1
0	21.0	1.0	8.09	1.0	2.0	0.0	1	1	8.0	2.0	0	1
0	23.0	2.0	7.09	3.0	2.0	2.0	2	1	12.0	3.0	1	1
1	24.0	5.0	6.03	3.0	2.0	0.0	1	1	7.0	1.0	1	1
1	23.0	3.0	9.96	3.0	3.0	2.0	1	0	2.0	3.0	0	0
0	24.0	3.0	5.82	3.0	3.0	0.0	1	0	7.0	5.0	1	0
1	24.0	3.0	6.27	3.0	1.0	1.0	1	1	4.0	4.0	0	1
0	25.0	3.0	7.21	1.0	1.0	1.0	1	1	5.0	3.0	0	0
1	27.0	5.0	7.27	5.0	3.0	0.0	1	1	10.0	5.0	1	1
0	20.0	4.0	9.39	2.0	2.0	0.0	0	1	10.0	4.0	0	1
0	23.0	3.0	5.55	4.0	1.0	2.0	1	1	5.0	5.0	1	1
1	19.0	4.0	7.17	3.0	1.0	0.0	0	1	11.0	2.0	0	1
1	34.0	1.0	5.83	2.0	3.0	1.0	2	0	4.0	1.0	0	0
1	28.0	4.0	8.92	1.0	2.0	2.0	2	1	11.0	5.0	1	1
0	21.0	1.0	5.47	4.0	0.0	1.0	1	0	11.0	2.0	0	0
0	20.0	3.0	9.41	3.0	3.0	0.0	0	1	8.0	4.0	1	1
0	24.0	3.0	6.08	2.0	1.0	0.0	1	0	10.0	5.0	1	1
0	25.0	2.0	6.81	1.0	3.0	1.0	2	0	3.0	2.0	0	0
0	22.0	5.0	6.99	2.0	0.0	0.0	2	1	2.0	1.0	1	1
1	18.0	5.0	6.75	3.0	3.0	0.0	0	1	11.0	4.0	0	1
0	33.0	4.0	8.24	4.0	1.0	1.0	3	1	7.0	1.0	0	0
0	34.0	2.0	6.0	4.0	0.0	2.0	1	1	12.0	5.0	1	1
1	23.0	3.0	5.75	3.0	2.0	1.0	1	1	5.0	3.0	1	1
1	30.0	5.0	6.16	1.0	1.0	2.0	1	1	3.0	5.0	1	0
0	23.0	1.0	8.35	4.0	0.0	1.0	1	1	11.0	3.0	1	1
0	20.0	3.0	8.96	4.0	1.0	1.0	0	1	10.0	5.0	0	1
0	20.0	5.0	7.77	4.0	3.0	1.0	0	1	0.0	5.0	0	1
0	34.0	3.0	7.53	2.0	0.0	1.0	3	1	0.0	5.0	1	1
0	28.0	3.0	7.88	4.0	3.0	0.0	2	1	7.0	5.0	1	1
1	34.0	3.0	7.52	1.0	2.0	0.0	1	0	0.0	2.0	0	0
0	19.0	5.0	8.78	3.0	1.0	0.0	0	1	7.0	3.0	1	1
0	26.0	5.0	5.46	4.0	0.0	1.0	1	1	12.0	5.0	0	1
0	25.0	5.0	6.56	2.0	1.0	0.0	1	1	12.0	4.0	1	1
1	27.0	3.0	6.63	3.0	0.0	2.0	1	1	6.0	2.0	0	1
1	34.0	4.0	8.38	5.0	1.0	0.0	1	0	7.0	1.0	1	0
0	19.0	2.0	8.52	5.0	1.0	2.0	0	1	8.0	4.0	1	1
0	23.0	2.0	5.57	5.0	1.0	1.0	1	1	9.0	5.0	0	0
0	31.0	1.0	9.21	3.0	0.0	1.0	2	1	0.0	1.0	0	0
0	31.0	1.0	9.79	3.0	1.0	2.0	2	1	10.0	5.0	0	0
0	31.0	4.0	9.39	5.0	0.0	2.0	1	1	5.0	1.0	0	1
0	19.0	4.0	7.25	5.0	3.0	1.0	0	0	12.0	4.0	0	1
0	25.0	3.0	9.89	4.0	1.0	0.0	1	1	3.0	4.0	1	1
1	26.0	1.0	6.88	4.0	0.0	1.0	1	1	10.0	2.0	0	0
1	22.0	5.0	9.54	1.0	3.0	0.0	2	1	9.0	5.0	1	1
1	25.0	5.0	7.72	3.0	3.0	1.0	1	1	11.0	5.0	1	1
0	20.0	1.0	5.65	4.0	2.0	0.0	0	1	10.0	3.0	1	0
1	29.0	4.0	8.96	3.0	3.0	0.0	1	0	9.0	2.0	0	0
0	19.0	5.0	8.58	3.0	3.0	1.0	0	1	4.0	4.0	0	1
0	27.0	5.0	8.73	1.0	1.0	1.0	1	1	12.0	2.0	0	1
0	34.0	3.0	8.71	3.0	0.0	1.0	3	0	5.0	1.0	1	0
1	28.0	5.0	9.79	2.0	3.0	1.0	2	1	5.0	1.0	0	1
1	20.0	5.0	5.65	3.0	1.0	0.0	0	1	11.0	4.0	1	1
1	24.0	3.0	8.95	3.0	2.0	1.0	1	1	6.0	4.0	0	1
1	24.0	4.0	8.78	2.0	0.0	0.0	1	1	7.0	5.0	1	1
1	26.0	4.0	8.78	2.0	1.0	1.0	1	1	5.0	2.0	0	0
1	18.0	3.0	9.94	4.0	1.0	2.0	0	1	9.0	4.0	0	1
1	22.0	4.0	6.69	4.0	1.0	0.0	2	1	8.0	5.0	0	1
1	33.0	3.0	6.47	3.0	1.0	0.0	2	0	2.0	3.0	1	0
0	18.0	3.0	6.83	4.0	2.0	0.0	0	1	10.0	4.0	0	1
0	26.0	5.0	9.96	1.0	0.0	1.0	1	0	12.0	1.0	1	0
1	29.0	5.0	7.8	2.0	0.0	2.0	2	1	7.0	1.0	1	0
0	28.0	2.0	8.74	3.0	3.0	2.0	1	1	10.0	1.0	1	0
0	22.0	4.0	8.52	1.0	1.0	2.0	1	1	0.0	4.0	0	1
0	27.0	1.0	5.67	4.0	2.0	0.0	3	0	12.0	2.0	0	0
0	29.0	5.0	9.24	1.0	1.0	0.0	1	1	11.0	5.0	1	1
0	28.0	1.0	7.94	4.0	0.0	0.0	1	1	10.0	3.0	0	1
1	29.0	2.0	8.81	2.0	1.0	1.0	2	1	10.0	5.0	1	1
1	24.0	2.0	8.83	1.0	3.0	1.0	1	0	7.0	3.0	0	0
0	34.0	1.0	9.24	2.0	0.0	1.0	1	0	3.0	2.0	1	0
0	20.0	2.0	8.17	3.0	2.0	0.0	0	1	10.0	1.0	0	1
1	28.0	3.0	7.71	1.0	0.0	1.0	2	1	10.0	3.0	1	1
0	28.0	1.0	7.85	4.0	1.0	0.0	1	1	1.0	4.0	0	0
1	19.0	4.0	5.52	5.0	0.0	2.0	0	0	12.0	1.0	1	1
0	31.0	3.0	9.21	3.0	0.0	1.0	1	0	12.0	1.0	1	0
1	32.0	2.0	8.5	2.0	2.0	2.0	1	1	6.0	4.0	0	1
0	20.0	2.0	5.72	3.0	2.0	0.0	0	1	10.0	1.0	0	1
1	23.0	5.0	7.09	3.0	2.0	2.0	1	1	1.0	5.0	0	1
1	29.0	4.0	9.79	5.0	0.0	2.0	1	0	3.0	2.0	0	0
1	19.0	1.0	6.83	2.0	2.0	2.0	0	0	5.0	1.0	1	0
0	21.0	1.0	6.74	2.0	1.0	0.0	1	1	9.0	5.0	1	1
0	26.0	3.0	8.9	5.0	2.0	1.0	3	0	4.0	1.0	1	0
0	28.0	2.0	8.5	1.0	1.0	1.0	1	1	6.0	3.0	1	1
0	23.0	3.0	6.37	5.0	3.0	0.0	2	1	4.0	5.0	1	0
0	18.0	5.0	6.37	3.0	0.0	1.0	0	1	6.0	5.0	1	1
0	19.0	4.0	7.3	3.0	1.0	0.0	0	1	4.0	3.0	0	1
1	29.0	3.0	5.76	4.0	2.0	2.0	3	1	12.0	4.0	1	1
0	19.0	3.0	9.6	3.0	3.0	2.0	0	0	2.0	2.0	1	1
0	22.0	1.0	7.28	4.0	2.0	1.0	1	0	0.0	1.0	1	0
1	23.0	5.0	7.02	5.0	0.0	0.0	1	1	10.0	1.0	1	1
1	28.0	3.0	9.39	5.0	2.0	1.0	2	1	3.0	1.0	0	0
0	21.0	3.0	8.04	1.0	3.0	0.0	2	1	12.0	3.0	1	1
0	19.0	1.0	8.04	1.0	0.0	2.0	0	1	5.0	2.0	1	0
0	29.0	4.0	5.12	1.0	0.0	0.0	2	1	6.0	5.0	0	1
1	20.0	2.0	8.96	4.0	2.0	1.0	0	1	12.0	3.0	0	1
1	34.0	2.0	9.91	5.0	1.0	1.0	1	0	6.0	1.0	1	0
0	31.0	5.0	5.72	1.0	0.0	1.0	0	1	11.0	5.0	0	1
1	22.0	4.0	6.33	5.0	2.0	1.0	2	0	6.0	4.0	0	1
1	33.0	3.0	8.74	3.0	3.0	1.0	2	1	4.0	1.0	0	0
0	24.0	5.0	5.88	3.0	2.0	0.0	2	1	8.0	5.0	0	1
1	20.0	3.0	6.99	1.0	2.0	2.0	0	0	11.0	4.0	1	0
0	20.0	5.0	5.57	2.0	0.0	2.0	0	1	4.0	5.0	1	1
1	29.0	3.0	7.88	1.0	0.0	1.0	1	1	10.0	5.0	1	1
1	29.0	4.0	7.72	4.0	0.0	1.0	1	0	5.0	5.0	0	1
1	21.0	3.0	5.86	2.0	2.0	2.0	2	1	8.0	4.0	0	1
1	33.0	1.0	7.27	2.0	2.0	1.0	2	0	12.0	4.0	0	0
1	30.0	2.0	8.21	2.0	3.0	2.0	2	0	0.0	2.0	0	0
1	24.0	3.0	6.99	2.0	1.0	1.0	0	1	7.0	1.0	0	1
1	20.0	3.0	7.22	1.0	2.0	0.0	0	1	12.0	3.0	1	1
1	30.0	2.0	8.95	5.0	2.0	0.0	1	1	12.0	5.0	1	1
0	25.0	5.0	8.95	2.0	2.0	0.0	2	1	10.0	4.0	0	1
0	23.0	1.0	9.93	2.0	0.0	1.0	2	0	0.0	2.0	1	0
1	28.0	3.0	7.28	4.0	3.0	0.0	2	1	0.0	3.0	1	0
0	22.0	2.0	9.67	2.0	0.0	0.0	1	1	6.0	3.0	1	0
0	29.0	2.0	9.44	4.0	0.0	1.0	1	1	12.0	5.0	0	1
0	27.0	4.0	6.78	3.0	0.0	0.0	1	1	8.0	1.0	0	1
0	33.0	5.0	7.77	3.0	2.0	0.0	1	1	12.0	4.0	0	1
1	33.0	5.0	8.59	4.0	1.0	0.0	0	1	12.0	4.0	1	1
1	21.0	3.0	5.12	1.0	3.0	1.0	2	0	11.0	3.0	0	0
1	27.0	3.0	7.92	3.0	2.0	1.0	2	0	11.0	1.0	1	0
1	26.0	5.0	5.99	1.0	3.0	1.0	1	1	7.0	1.0	0	1
0	23.0	1.0	9.39	2.0	1.0	1.0	1	1	9.0	5.0	1	0
0	21.0	5.0	6.21	4.0	2.0	2.0	1	0	10.0	2.0	1	1
1	20.0	5.0	7.7	2.0	2.0	1.0	0	1	12.0	2.0	0	1
1	22.0	4.0	8.07	2.0	1.0	2.0	2	1	4.0	4.0	1	1
1	31.0	3.0	9.33	5.0	2.0	2.0	2	1	10.0	4.0	1	1
0	23.0	2.0	8.04	4.0	0.0	1.0	1	1	8.0	1.0	0	1
0	20.0	4.0	5.16	1.0	3.0	2.0	0	0	5.0	4.0	1	1
1	26.0	5.0	5.85	1.0	1.0	0.0	3	0	4.0	2.0	0	0
0	20.0	4.0	8.03	1.0	0.0	0.0	0	1	9.0	5.0	0	1
1	24.0	3.0	8.37	4.0	2.0	2.0	1	0	12.0	2.0	0	0
0	18.0	1.0	6.26	2.0	0.0	1.0	0	1	8.0	1.0	1	0
1	29.0	3.0	8.04	4.0	0.0	1.0	0	1	4.0	1.0	0	1
1	21.0	4.0	9.93	5.0	3.0	0.0	1	1	7.0	4.0	0	1
0	32.0	2.0	5.98	4.0	2.0	2.0	2	0	12.0	2.0	1	0
0	22.0	4.0	7.38	3.0	2.0	1.0	2	1	8.0	4.0	1	1
0	29.0	2.0	8.0	3.0	2.0	1.0	1	1	11.0	4.0	0	1
0	22.0	1.0	9.88	3.0	3.0	2.0	1	0	0.0	2.0	1	0
0	19.0	2.0	9.56	2.0	0.0	1.0	0	1	0.0	2.0	1	0
0	28.0	5.0	8.74	1.0	0.0	2.0	2	1	10.0	1.0	0	1
0	24.0	3.0	9.44	4.0	0.0	0.0	2	0	0.0	4.0	0	0
0	29.0	3.0	6.7	1.0	3.0	1.0	1	0	4.0	4.0	1	0
0	22.0	1.0	6.23	1.0	3.0	1.0	0	0	2.0	4.0	1	0
0	24.0	4.0	5.46	1.0	0.0	0.0	0	1	6.0	4.0	0	1
1	23.0	3.0	7.79	1.0	0.0	0.0	1	1	10.0	3.0	0	1
1	32.0	4.0	7.04	2.0	0.0	2.0	1	1	7.0	2.0	0	1
1	24.0	4.0	7.09	1.0	0.0	0.0	1	1	9.0	5.0	1	1
0	29.0	4.0	6.99	1.0	1.0	0.0	2	1	1.0	2.0	0	1
0	27.0	2.0	7.46	3.0	2.0	0.0	1	1	6.0	5.0	0	1
0	18.0	5.0	5.64	4.0	2.0	0.0	0	1	9.0	3.0	0	1
1	20.0	4.0	7.77	2.0	0.0	2.0	0	0	10.0	2.0	0	0
0	24.0	3.0	5.26	4.0	0.0	0.0	0	1	4.0	5.0	1	1
0	34.0	4.0	8.07	2.0	1.0	1.0	1	1	0.0	4.0	0	0
0	18.0	1.0	9.86	1.0	3.0	0.0	0	1	12.0	2.0	0	1
1	22.0	3.0	5.82	1.0	0.0	1.0	2	1	5.0	3.0	0	1
0	28.0	1.0	9.33	3.0	0.0	0.0	1	0	4.0	1.0	0	0
0	30.0	5.0	8.19	3.0	2.0	1.0	1	0	8.0	3.0	1	1
0	34.0	2.0	9.98	1.0	3.0	1.0	1	1	12.0	2.0	1	0
0	31.0	5.0	6.53	1.0	0.0	1.0	0	0	12.0	4.0	0	1
1	31.0	5.0	9.79	2.0	3.0	2.0	3	1	3.0	1.0	1	0
0	27.0	3.0	9.13	4.0	1.0	1.0	1	0	12.0	5.0	1	0
1	18.0	4.0	8.28	3.0	2.0	0.0	0	0	11.0	1.0	0	1
0	19.0	5.0	9.67	1.0	3.0	1.0	0	1	4.0	2.0	0	1
0	33.0	1.0	8.38	5.0	3.0	0.0	3	0	4.0	1.0	0	0
0	26.0	5.0	8.65	2.0	0.0	0.0	1	0	6.0	2.0	1	0
1	29.0	4.0	9.24	3.0	1.0	0.0	2	1	2.0	4.0	0	1
0	23.0	1.0	6.53	2.0	1.0	0.0	2	1	9.0	3.0	0	0
0	32.0	3.0	6.03	1.0	3.0	0.0	3	0	1.0	2.0	0	0
1	33.0	2.0	7.53	5.0	3.0	1.0	2	1	0.0	4.0	0	1
1	34.0	4.0	7.87	3.0	2.0	1.0	2	0	8.0	5.0	0	0
0	18.0	4.0	9.6	3.0	2.0	0.0	0	1	10.0	5.0	0	1
0	24.0	4.0	6.0	3.0	3.0	0.0	0	1	9.0	1.0	1	1
1	33.0	4.0	8.9	3.0	2.0	2.0	2	1	8.0	4.0	1	1
1	23.0	1.0	6.17	5.0	2.0	1.0	2	1	5.0	1.0	0	0
1	20.0	4.0	7.39	3.0	2.0	0.0	0	1	12.0	2.0	1	1
1	24.0	5.0	5.77	2.0	1.0	1.0	1	0	8.0	5.0	1	1
1	33.0	5.0	5.11	2.0	0.0	1.0	2	0	0.0	2.0	1	0
0	24.0	5.0	8.13	1.0	1.0	1.0	1	0	12.0	5.0	1	1
1	29.0	4.0	5.56	1.0	3.0	2.0	2	0	12.0	3.0	1	0
0	29.0	3.0	9.96	3.0	1.0	0.0	1	1	10.0	3.0	1	1
0	26.0	5.0	8.09	2.0	1.0	1.0	1	1	1.0	2.0	0	1
0	19.0	5.0	8.7	1.0	0.0	1.0	0	1	2.0	5.0	0	1
1	25.0	4.0	7.8	4.0	0.0	0.0	2	0	2.0	4.0	0	0
0	19.0	4.0	9.6	4.0	2.0	1.0	0	1	3.0	5.0	0	1
1	26.0	1.0	9.59	5.0	1.0	1.0	0	0	3.0	4.0	1	0
1	33.0	2.0	9.88	2.0	3.0	1.0	1	0	4.0	1.0	0	0
0	18.0	3.0	8.19	4.0	2.0	2.0	0	1	1.0	2.0	1	1
0	33.0	5.0	9.54	1.0	1.0	2.0	1	1	7.0	2.0	0	1
1	27.0	2.0	9.93	4.0	3.0	2.0	1	0	5.0	1.0	0	0
0	30.0	3.0	5.37	4.0	2.0	2.0	2	0	11.0	4.0	1	0
0	34.0	2.0	9.84	3.0	1.0	1.0	1	0	11.0	4.0	1	0
0	18.0	2.0	5.72	2.0	3.0	1.0	0	0	8.0	3.0	0	0
1	26.0	2.0	7.25	1.0	1.0	2.0	1	0	11.0	2.0	0	0
1	28.0	4.0	9.44	5.0	3.0	2.0	1	1	6.0	2.0	1	0
0	18.0	5.0	6.02	1.0	0.0	2.0	0	1	12.0	3.0	1	1
0	25.0	5.0	7.53	1.0	0.0	2.0	1	1	3.0	2.0	0	1
1	20.0	5.0	7.09	1.0	3.0	1.0	0	1	6.0	5.0	0	1
0	24.0	2.0	5.89	3.0	2.0	2.0	1	1	11.0	4.0	0	1
0	20.0	3.0	8.65	3.0	1.0	0.0	0	0	7.0	4.0	0	0
0	23.0	3.0	6.99	4.0	2.0	1.0	1	1	0.0	2.0	1	1
1	27.0	3.0	8.7	2.0	0.0	0.0	1	1	7.0	3.0	1	1
1	19.0	1.0	7.09	2.0	1.0	1.0	0	1	1.0	1.0	1	0
1	33.0	1.0	5.12	3.0	0.0	0.0	1	0	5.0	5.0	1	0
1	21.0	2.0	6.99	4.0	0.0	0.0	1	0	5.0	5.0	0	1
1	27.0	4.0	5.51	5.0	1.0	0.0	2	1	10.0	1.0	0	0
0	19.0	1.0	9.05	5.0	2.0	1.0	0	0	2.0	4.0	0	0
1	34.0	1.0	6.28	3.0	0.0	1.0	3	1	9.0	2.0	0	1
1	28.0	3.0	7.94	5.0	3.0	1.0	1	0	0.0	1.0	1	0
1	20.0	4.0	5.08	5.0	3.0	1.0	1	1	0.0	3.0	1	0
1	31.0	5.0	8.52	2.0	0.0	2.0	1	0	9.0	1.0	0	0
1	20.0	5.0	7.47	3.0	1.0	0.0	0	1	12.0	5.0	1	1
0	30.0	5.0	7.15	3.0	0.0	1.0	1	1	6.0	2.0	1	1
1	19.0	5.0	7.38	1.0	2.0	0.0	0	1	10.0	2.0	0	1
1	21.0	3.0	9.91	2.0	2.0	2.0	2	0	8.0	3.0	0	1
0	29.0	5.0	8.04	5.0	2.0	1.0	1	1	11.0	5.0	0	1
0	32.0	2.0	9.21	1.0	3.0	1.0	2	0	11.0	4.0	1	0
0	29.0	2.0	7.38	2.0	2.0	1.0	2	1	8.0	2.0	0	1
0	34.0	2.0	9.86	3.0	0.0	1.0	1	1	8.0	5.0	0	1
1	33.0	2.0	7.8	2.0	0.0	1.0	1	1	12.0	5.0	0	0
0	30.0	4.0	6.99	4.0	3.0	0.0	1	1	0.0	3.0	1	0
1	28.0	3.0	9.6	4.0	0.0	1.0	1	1	2.0	5.0	1	1
0	28.0	4.0	5.74	3.0	3.0	0.0	2	0	6.0	1.0	1	0
1	31.0	3.0	8.93	2.0	0.0	2.0	2	0	12.0	1.0	0	0
0	29.0	4.0	7.64	4.0	2.0	0.0	0	1	7.0	4.0	1	1
0	29.0	3.0	7.94	3.0	1.0	1.0	1	0	2.0	1.0	1	0
0	19.0	3.0	8.73	1.0	3.0	0.0	0	1	5.0	4.0	1	1
0	22.0	5.0	5.56	4.0	1.0	0.0	1	1	11.0	5.0	1	1
0	33.0	2.0	5.7	4.0	3.0	0.0	3	0	4.0	3.0	1	0
1	24.0	4.0	6.03	2.0	0.0	1.0	1	1	10.0	5.0	0	1
1	19.0	5.0	5.64	5.0	0.0	0.0	0	1	8.0	5.0	1	1
1	22.0	2.0	8.04	4.0	1.0	1.0	1	1	12.0	3.0	1	0
0	30.0	1.0	8.74	5.0	3.0	0.0	2	1	4.0	1.0	1	0
1	30.0	5.0	7.21	4.0	2.0	2.0	3	0	8.0	2.0	0	0
0	29.0	2.0	5.89	3.0	2.0	0.0	1	0	11.0	3.0	1	1
0	28.0	4.0	9.44	2.0	0.0	0.0	0	1	0.0	2.0	1	1
0	19.0	1.0	10.0	3.0	3.0	1.0	0	1	2.0	1.0	0	0
0	34.0	1.0	6.37	1.0	1.0	1.0	2	0	4.0	3.0	1	0
1	19.0	1.0	8.04	1.0	1.0	2.0	0	1	0.0	2.0	0	0
1	20.0	3.0	9.66	4.0	2.0	1.0	0	1	0.0	5.0	1	1
0	29.0	5.0	7.1	3.0	2.0	0.0	2	1	10.0	3.0	0	1
1	25.0	5.0	7.35	3.0	3.0	1.0	2	1	0.0	1.0	1	1
1	26.0	5.0	9.05	1.0	3.0	2.0	2	1	12.0	3.0	1	1
0	24.0	1.0	6.53	5.0	1.0	0.0	1	0	7.0	5.0	1	0
0	29.0	2.0	7.53	4.0	1.0	2.0	1	1	11.0	1.0	1	1
0	20.0	3.0	7.68	1.0	3.0	2.0	0	1	7.0	1.0	0	0
0	27.0	5.0	8.46	3.0	3.0	0.0	1	1	10.0	4.0	1	1
1	34.0	1.0	7.09	3.0	1.0	2.0	1	0	2.0	5.0	0	0
1	28.0	5.0	6.83	2.0	0.0	2.0	1	1	7.0	1.0	0	1
1	27.0	1.0	6.04	5.0	0.0	1.0	1	0	10.0	1.0	0	0
0	26.0	3.0	7.37	3.0	1.0	1.0	1	0	12.0	3.0	1	1
1	25.0	4.0	6.1	4.0	0.0	0.0	1	1	1.0	5.0	0	1
0	29.0	4.0	6.89	4.0	1.0	0.0	1	1	6.0	1.0	0	1
1	23.0	3.0	8.95	4.0	0.0	1.0	1	1	7.0	2.0	0	1
0	19.0	1.0	8.98	4.0	3.0	0.0	0	1	10.0	4.0	1	0
0	28.0	2.0	9.79	5.0	3.0	0.0	1	0	6.0	4.0	0	0
0	23.0	5.0	8.04	1.0	0.0	1.0	1	1	10.0	5.0	1	1
0	24.0	3.0	9.72	3.0	0.0	2.0	1	1	11.0	5.0	0	1
0	34.0	2.0	9.97	3.0	2.0	1.0	1	0	1.0	1.0	1	0
0	28.0	2.0	8.59	4.0	2.0	2.0	1	0	2.0	2.0	1	0
0	30.0	2.0	9.21	3.0	0.0	2.0	2	0	7.0	2.0	0	0
1	31.0	1.0	9.71	3.0	1.0	2.0	2	1	8.0	3.0	0	1
0	20.0	2.0	9.67	2.0	3.0	0.0	0	0	4.0	3.0	1	0
1	30.0	3.0	9.44	3.0	0.0	0.0	2	1	8.0	5.0	1	1
0	21.0	5.0	9.5	2.0	1.0	1.0	1	1	1.0	2.0	1	1
1	34.0	1.0	5.12	4.0	2.0	2.0	2	0	11.0	2.0	0	0
0	31.0	1.0	7.28	3.0	3.0	0.0	2	0	8.0	2.0	0	0
0	25.0	5.0	7.11	4.0	3.0	0.0	1	1	10.0	5.0	1	1
1	20.0	5.0	5.56	5.0	3.0	2.0	0	1	5.0	4.0	0	1
0	19.0	3.0	5.74	5.0	2.0	0.0	0	1	10.0	3.0	1	1
0	34.0	1.0	6.27	3.0	2.0	0.0	1	1	8.0	1.0	1	0
1	32.0	3.0	8.24	5.0	2.0	0.0	2	0	10.0	4.0	0	1
1	23.0	3.0	8.04	5.0	2.0	1.0	2	1	7.0	4.0	0	1
0	20.0	3.0	5.52	3.0	1.0	0.0	0	0	0.0	3.0	1	0
0	32.0	2.0	8.14	3.0	2.0	2.0	2	1	10.0	1.0	0	0
1	22.0	3.0	8.07	1.0	0.0	0.0	2	1	10.0	2.0	0	0
0	20.0	3.0	9.72	3.0	1.0	0.0	2	0	7.0	2.0	0	1
0	28.0	5.0	5.85	2.0	1.0	2.0	2	0	10.0	1.0	1	0
1	18.0	5.0	6.25	2.0	3.0	1.0	0	1	4.0	4.0	0	1
1	18.0	1.0	8.54	4.0	3.0	0.0	0	0	5.0	2.0	0	1
0	34.0	1.0	8.58	3.0	1.0	2.0	2	0	2.0	3.0	0	0
0	24.0	3.0	5.59	1.0	2.0	1.0	2	1	10.0	1.0	1	0
0	20.0	4.0	6.42	5.0	3.0	1.0	0	1	8.0	5.0	0	1
0	28.0	4.0	5.56	4.0	3.0	1.0	1	1	9.0	4.0	0	1
1	20.0	3.0	8.58	1.0	2.0	2.0	0	1	11.0	3.0	0	1
1	29.0	4.0	7.25	5.0	0.0	0.0	1	1	6.0	3.0	1	1
0	30.0	2.0	9.56	3.0	2.0	0.0	1	0	0.0	2.0	1	0
0	21.0	4.0	7.22	2.0	3.0	0.0	2	0	10.0	1.0	1	0
1	20.0	1.0	5.66	1.0	2.0	1.0	0	1	6.0	2.0	1	0
1	26.0	5.0	8.73	2.0	3.0	0.0	1	1	5.0	5.0	1	1
0	30.0	2.0	8.04	1.0	3.0	0.0	1	1	10.0	4.0	0	1
0	24.0	4.0	9.74	1.0	1.0	1.0	2	1	12.0	2.0	0	1
0	21.0	4.0	8.69	1.0	0.0	0.0	2	1	12.0	3.0	1	1
1	24.0	2.0	7.53	4.0	1.0	0.0	2	0	1.0	3.0	0	0
0	29.0	1.0	7.82	1.0	0.0	0.0	1	0	7.0	4.0	1	1
1	19.0	1.0	8.74	1.0	1.0	2.0	0	0	6.0	4.0	0	0
1	34.0	3.0	8.93	4.0	1.0	0.0	1	0	8.0	1.0	1	0
0	18.0	5.0	6.27	5.0	0.0	0.0	0	0	6.0	4.0	1	1
0	25.0	3.0	6.03	5.0	0.0	2.0	1	1	7.0	3.0	0	1
0	34.0	1.0	7.5	2.0	1.0	1.0	2	1	4.0	2.0	1	0
1	24.0	3.0	7.12	3.0	3.0	2.0	2	1	10.0	3.0	0	1
1	42.0	2.0	9.03	5.0	3.0	1.0	0	1	3.0	1.0	1	0
0	32.0	5.0	9.67	3.0	2.0	0.0	2	1	10.0	4.0	1	1
1	25.0	4.0	9.05	1.0	0.0	2.0	1	0	8.0	3.0	1	1
0	23.0	5.0	9.93	1.0	2.0	2.0	2	1	10.0	1.0	1	1
0	32.0	4.0	8.74	4.0	0.0	2.0	1	1	7.0	4.0	0	1
0	23.0	5.0	7.09	1.0	1.0	0.0	1	1	2.0	3.0	1	1
0	21.0	3.0	5.37	2.0	3.0	2.0	1	1	8.0	2.0	0	1
1	32.0	2.0	5.46	2.0	1.0	1.0	1	1	5.0	2.0	1	1
0	34.0	3.0	7.08	3.0	1.0	1.0	3	1	4.0	1.0	1	0
0	27.0	1.0	8.17	2.0	0.0	1.0	1	0	12.0	3.0	1	1
1	28.0	5.0	6.78	2.0	2.0	0.0	0	1	12.0	5.0	1	1
1	24.0	4.0	8.9	1.0	1.0	1.0	1	1	2.0	2.0	0	1
0	21.0	5.0	5.57	5.0	0.0	0.0	2	1	10.0	5.0	1	1
0	30.0	1.0	7.52	2.0	1.0	1.0	3	0	3.0	5.0	0	0
0	25.0	3.0	7.32	2.0	3.0	2.0	1	0	6.0	1.0	1	0
0	27.0	4.0	9.43	1.0	1.0	1.0	1	0	12.0	4.0	1	1
1	32.0	3.0	7.08	1.0	1.0	2.0	2	0	4.0	4.0	1	1
0	19.0	2.0	6.99	3.0	1.0	1.0	0	1	7.0	3.0	0	1
0	26.0	1.0	9.24	3.0	2.0	2.0	1	0	1.0	1.0	0	0
0	21.0	4.0	8.04	5.0	2.0	0.0	1	1	12.0	5.0	1	1
0	29.0	5.0	5.11	5.0	0.0	2.0	2	1	11.0	3.0	0	1
0	18.0	4.0	8.04	3.0	2.0	0.0	0	1	7.0	2.0	0	0
1	22.0	5.0	5.26	4.0	0.0	1.0	1	0	0.0	4.0	0	0
1	19.0	4.0	7.53	1.0	1.0	0.0	0	1	10.0	3.0	1	1
1	22.0	4.0	6.03	2.0	1.0	0.0	2	0	7.0	5.0	0	1
1	20.0	5.0	9.96	2.0	3.0	1.0	0	1	12.0	1.0	1	1
0	30.0	2.0	9.84	3.0	3.0	1.0	2	0	12.0	3.0	1	0
0	30.0	1.0	5.7	3.0	0.0	1.0	2	0	1.0	2.0	0	0
0	29.0	2.0	8.7	4.0	3.0	1.0	0	0	3.0	1.0	0	0
0	27.0	1.0	6.47	2.0	1.0	0.0	1	0	8.0	2.0	1	0
0	33.0	2.0	6.17	3.0	1.0	1.0	1	1	12.0	5.0	0	1
0	20.0	1.0	9.87	4.0	3.0	0.0	0	0	6.0	1.0	0	0
0	29.0	4.0	9.96	2.0	0.0	1.0	2	1	1.0	5.0	0	1
1	26.0	2.0	7.88	5.0	1.0	1.0	1	1	12.0	1.0	0	0
0	28.0	2.0	9.69	3.0	3.0	0.0	1	1	8.0	5.0	1	1
1	28.0	3.0	5.65	3.0	3.0	1.0	1	1	8.0	3.0	1	1
0	33.0	2.0	5.76	4.0	1.0	0.0	2	0	8.0	5.0	1	1
0	25.0	2.0	6.04	1.0	0.0	0.0	1	0	8.0	5.0	1	1
1	26.0	2.0	7.38	5.0	1.0	2.0	0	0	10.0	4.0	0	0
0	18.0	5.0	7.47	1.0	3.0	0.0	0	1	11.0	2.0	0	1
0	33.0	3.0	7.13	3.0	3.0	1.0	1	0	11.0	5.0	0	1
1	30.0	3.0	5.27	2.0	0.0	2.0	1	0	2.0	4.0	1	0
1	23.0	2.0	5.51	3.0	0.0	2.0	2	1	6.0	2.0	0	0
0	22.0	1.0	7.02	4.0	2.0	1.0	1	0	11.0	3.0	1	0
1	29.0	1.0	6.78	2.0	0.0	2.0	1	1	12.0	1.0	0	1
1	19.0	3.0	7.6	5.0	1.0	1.0	0	1	5.0	1.0	0	1
0	26.0	3.0	8.97	1.0	0.0	1.0	1	1	1.0	4.0	0	1
0	25.0	2.0	9.71	4.0	0.0	1.0	1	1	1.0	4.0	1	0
0	21.0	1.0	7.88	2.0	0.0	1.0	1	0	2.0	2.0	0	0
0	21.0	4.0	8.74	4.0	0.0	0.0	1	1	10.0	3.0	0	1
1	33.0	5.0	9.71	1.0	3.0	1.0	2	1	10.0	4.0	0	1
1	20.0	5.0	7.51	4.0	2.0	2.0	0	1	2.0	5.0	1	1
0	31.0	4.0	9.43	5.0	2.0	1.0	2	1	6.0	4.0	0	1
0	24.0	4.0	7.1	1.0	1.0	2.0	2	1	10.0	5.0	0	1
1	31.0	3.0	9.63	4.0	2.0	1.0	2	0	5.0	1.0	1	0
1	34.0	1.0	8.95	2.0	3.0	0.0	1	0	10.0	3.0	0	0
0	20.0	3.0	9.89	3.0	3.0	0.0	0	1	10.0	2.0	1	1
0	24.0	5.0	6.21	5.0	2.0	2.0	1	0	5.0	4.0	1	0
0	21.0	4.0	7.25	1.0	1.0	0.0	1	1	9.0	2.0	0	1
1	31.0	5.0	9.74	1.0	3.0	0.0	1	1	4.0	5.0	1	1
0	24.0	5.0	8.04	5.0	0.0	2.0	1	1	10.0	5.0	0	1
0	28.0	2.0	5.97	2.0	1.0	2.0	3	0	3.0	5.0	0	0
0	27.0	4.0	8.69	2.0	3.0	0.0	1	1	5.0	5.0	1	1
1	21.0	5.0	5.59	1.0	2.0	2.0	1	1	11.0	5.0	1	1
0	21.0	5.0	9.04	2.0	3.0	2.0	1	1	6.0	3.0	1	1
0	24.0	5.0	5.85	1.0	3.0	2.0	1	1	10.0	2.0	0	1
1	19.0	1.0	9.74	4.0	1.0	1.0	0	0	2.0	3.0	0	0
1	20.0	1.0	6.17	3.0	2.0	2.0	0	1	9.0	3.0	0	0
0	28.0	3.0	5.7	5.0	0.0	2.0	2	0	7.0	1.0	1	0
0	28.0	4.0	8.24	2.0	3.0	0.0	1	0	10.0	5.0	0	1
0	23.0	5.0	7.88	4.0	1.0	1.0	1	0	6.0	1.0	0	1
0	21.0	2.0	5.88	1.0	1.0	0.0	1	0	12.0	3.0	0	1
0	24.0	5.0	9.95	2.0	2.0	2.0	1	1	0.0	5.0	0	1
0	33.0	3.0	6.37	3.0	2.0	1.0	2	0	0.0	4.0	1	0
1	33.0	2.0	5.45	5.0	0.0	0.0	2	1	10.0	5.0	1	1
0	32.0	3.0	7.15	5.0	1.0	1.0	2	0	6.0	3.0	1	0
0	24.0	4.0	9.05	2.0	3.0	0.0	2	1	8.0	2.0	0	1
0	29.0	4.0	8.73	2.0	2.0	0.0	2	1	7.0	2.0	0	1
0	20.0	5.0	5.64	3.0	1.0	2.0	0	1	0.0	5.0	0	1
1	29.0	5.0	9.91	4.0	0.0	0.0	2	0	9.0	1.0	1	0
1	27.0	3.0	9.24	4.0	3.0	0.0	3	1	12.0	5.0	0	1
1	18.0	3.0	9.24	2.0	1.0	1.0	0	1	12.0	1.0	1	1
1	26.0	4.0	8.91	2.0	1.0	2.0	1	1	11.0	1.0	1	1
1	20.0	5.0	9.63	3.0	1.0	1.0	0	1	10.0	5.0	1	1
1	34.0	3.0	7.46	2.0	3.0	0.0	1	0	3.0	4.0	1	0
0	33.0	5.0	8.54	1.0	1.0	2.0	2	0	11.0	1.0	1	0
0	18.0	3.0	8.93	5.0	1.0	0.0	0	1	7.0	5.0	0	1
0	27.0	5.0	6.47	1.0	3.0	2.0	1	1	11.0	5.0	1	1
1	29.0	4.0	9.88	1.0	2.0	2.0	1	1	11.0	5.0	0	1
1	20.0	4.0	9.79	3.0	1.0	0.0	0	1	6.0	5.0	1	1
1	21.0	1.0	5.1	5.0	2.0	2.0	1	1	7.0	5.0	1	1
1	25.0	3.0	6.03	4.0	0.0	0.0	1	0	12.0	5.0	0	0
1	34.0	4.0	8.24	2.0	0.0	2.0	1	1	12.0	2.0	1	1
1	22.0	5.0	5.48	4.0	2.0	1.0	1	1	4.0	2.0	0	1
0	24.0	3.0	7.8	1.0	1.0	0.0	1	1	1.0	5.0	0	1
0	29.0	2.0	7.15	5.0	0.0	2.0	1	0	4.0	2.0	0	0
1	22.0	2.0	5.09	3.0	2.0	0.0	1	0	0.0	1.0	1	0
0	29.0	4.0	9.72	1.0	3.0	1.0	1	1	5.0	3.0	1	1
0	32.0	3.0	7.94	2.0	3.0	1.0	2	1	9.0	2.0	1	1
1	27.0	3.0	6.91	2.0	0.0	0.0	1	0	10.0	4.0	0	0
1	22.0	5.0	7.25	2.0	0.0	0.0	2	0	7.0	1.0	1	1
1	23.0	1.0	5.58	2.0	2.0	2.0	1	0	9.0	5.0	0	0
0	30.0	2.0	9.56	3.0	2.0	1.0	1	0	10.0	5.0	0	0
1	24.0	3.0	8.65	3.0	2.0	1.0	1	0	11.0	3.0	0	1
0	33.0	3.0	8.14	4.0	2.0	0.0	2	0	9.0	3.0	1	1
0	29.0	5.0	9.9	3.0	2.0	0.0	2	1	11.0	5.0	0	1
1	23.0	1.0	7.94	2.0	0.0	2.0	1	0	4.0	5.0	0	0
0	29.0	1.0	8.39	3.0	0.0	1.0	2	1	12.0	4.0	1	1
0	20.0	5.0	9.42	1.0	1.0	1.0	0	1	6.0	2.0	0	1
1	33.0	1.0	9.44	3.0	0.0	0.0	1	0	11.0	5.0	0	0
1	28.0	4.0	9.56	4.0	0.0	2.0	2	0	7.0	4.0	0	0
1	23.0	3.0	6.76	2.0	3.0	1.0	2	1	9.0	3.0	1	1
0	28.0	5.0	5.6	5.0	0.0	1.0	2	1	10.0	4.0	1	1
0	29.0	4.0	8.04	5.0	1.0	0.0	1	1	8.0	3.0	1	1
0	20.0	3.0	9.04	4.0	2.0	1.0	0	1	4.0	4.0	0	1
1	22.0	1.0	6.0	5.0	0.0	1.0	1	1	10.0	2.0	1	0
0	27.0	2.0	8.14	4.0	2.0	2.0	2	0	1.0	4.0	1	0
0	27.0	3.0	9.44	3.0	3.0	2.0	1	0	10.0	5.0	1	0
0	24.0	3.0	9.9	2.0	0.0	2.0	1	1	11.0	5.0	0	1
0	20.0	5.0	9.11	1.0	3.0	0.0	0	1	10.0	3.0	0	1
0	32.0	2.0	5.85	2.0	2.0	1.0	1	0	9.0	3.0	0	0
1	33.0	3.0	9.97	1.0	0.0	1.0	2	1	6.0	2.0	1	1
1	21.0	3.0	7.94	1.0	0.0	2.0	2	1	4.0	5.0	0	1
1	18.0	3.0	8.14	5.0	2.0	1.0	0	1	11.0	4.0	0	1
1	29.0	2.0	8.59	1.0	2.0	0.0	1	1	7.0	2.0	0	0
0	26.0	4.0	9.71	1.0	1.0	1.0	2	1	9.0	1.0	1	1
0	33.0	3.0	8.04	1.0	0.0	0.0	2	0	11.0	2.0	0	0
1	24.0	1.0	7.1	5.0	3.0	0.0	2	1	10.0	3.0	1	0
0	25.0	5.0	7.8	1.0	3.0	0.0	2	1	11.0	3.0	0	1
1	20.0	3.0	6.52	4.0	2.0	1.0	0	0	6.0	1.0	1	0
1	32.0	3.0	8.04	1.0	1.0	2.0	1	1	8.0	4.0	1	1
0	31.0	3.0	7.09	1.0	0.0	2.0	2	1	11.0	1.0	1	1
1	23.0	5.0	9.86	2.0	2.0	0.0	1	1	1.0	3.0	1	1
0	31.0	2.0	8.91	1.0	2.0	1.0	2	1	12.0	4.0	0	1
0	22.0	5.0	7.04	4.0	0.0	2.0	1	0	12.0	3.0	1	1
1	20.0	2.0	5.12	3.0	0.0	2.0	0	0	3.0	1.0	1	0
1	22.0	4.0	5.42	2.0	2.0	2.0	1	1	12.0	1.0	0	1
0	24.0	2.0	8.04	2.0	0.0	0.0	1	0	0.0	3.0	1	1
0	27.0	4.0	8.44	1.0	2.0	0.0	1	1	9.0	2.0	1	1
1	20.0	4.0	5.83	1.0	1.0	2.0	0	1	0.0	2.0	0	1
0	26.0	5.0	5.59	1.0	0.0	1.0	1	1	10.0	2.0	0	1
1	21.0	1.0	7.25	2.0	1.0	1.0	1	0	3.0	4.0	1	0
1	24.0	3.0	5.42	5.0	1.0	2.0	1	0	1.0	3.0	0	0
0	34.0	1.0	9.74	3.0	3.0	1.0	2	0	12.0	1.0	0	0
1	22.0	4.0	8.03	1.0	3.0	1.0	2	0	8.0	2.0	0	0
1	26.0	2.0	8.93	4.0	2.0	2.0	1	0	11.0	1.0	0	0
0	25.0	4.0	9.39	4.0	3.0	0.0	1	0	3.0	5.0	0	1
0	33.0	2.0	9.95	5.0	0.0	0.0	1	1	6.0	5.0	0	1
1	21.0	1.0	7.64	5.0	3.0	0.0	2	0	0.0	1.0	1	0
1	28.0	4.0	8.5	5.0	3.0	1.0	1	1	8.0	5.0	0	1
1	28.0	4.0	5.86	2.0	0.0	0.0	1	1	4.0	5.0	0	1
1	23.0	5.0	6.33	4.0	0.0	2.0	1	1	6.0	4.0	1	1
0	29.0	1.0	7.45	2.0	2.0	1.0	1	0	1.0	1.0	1	0
0	27.0	2.0	9.37	5.0	1.0	1.0	1	1	10.0	2.0	0	0
0	34.0	3.0	8.7	3.0	3.0	2.0	1	0	12.0	2.0	1	0
0	23.0	1.0	8.95	1.0	2.0	2.0	1	0	7.0	4.0	0	0
0	21.0	1.0	7.94	4.0	1.0	0.0	1	0	11.0	3.0	0	0
0	21.0	4.0	8.56	4.0	1.0	0.0	2	1	7.0	2.0	0	0
1	20.0	5.0	7.7	2.0	1.0	0.0	0	1	11.0	4.0	1	1
0	22.0	4.0	8.91	3.0	0.0	0.0	1	1	10.0	5.0	1	1
1	32.0	3.0	9.79	5.0	2.0	1.0	1	1	1.0	4.0	0	0
1	19.0	4.0	5.82	4.0	3.0	2.0	0	1	11.0	5.0	0	1
0	21.0	3.0	6.74	1.0	3.0	1.0	2	0	12.0	2.0	1	0
1	32.0	4.0	9.72	2.0	0.0	0.0	3	1	2.0	1.0	1	0
1	30.0	1.0	6.5	4.0	3.0	2.0	1	1	4.0	4.0	1	0
0	22.0	4.0	8.77	5.0	1.0	1.0	1	0	4.0	1.0	1	0
1	24.0	3.0	8.63	5.0	2.0	1.0	1	1	10.0	5.0	1	1
1	24.0	3.0	7.53	1.0	0.0	0.0	1	1	1.0	4.0	0	0
1	28.0	2.0	8.73	3.0	2.0	2.0	1	0	4.0	1.0	1	0
1	24.0	4.0	6.78	1.0	2.0	2.0	0	1	1.0	5.0	0	1
1	28.0	4.0	6.92	2.0	2.0	2.0	2	0	6.0	1.0	0	0
0	33.0	1.0	6.37	4.0	1.0	1.0	2	0	2.0	1.0	0	0
0	20.0	3.0	5.67	1.0	3.0	2.0	0	0	12.0	1.0	0	0
0	34.0	5.0	7.25	3.0	1.0	2.0	1	0	1.0	1.0	0	0
0	26.0	4.0	6.75	4.0	0.0	1.0	1	1	10.0	3.0	0	1
0	26.0	4.0	9.56	2.0	2.0	0.0	3	1	1.0	3.0	1	0
1	27.0	5.0	5.7	2.0	0.0	1.0	1	1	7.0	3.0	1	1
0	33.0	1.0	7.15	5.0	1.0	1.0	2	0	7.0	4.0	0	0
0	28.0	3.0	5.46	5.0	0.0	2.0	2	1	11.0	5.0	1	1
0	28.0	2.0	7.51	4.0	3.0	2.0	1	1	7.0	2.0	1	1
0	29.0	1.0	8.73	2.0	2.0	1.0	1	0	7.0	5.0	1	0
1	32.0	4.0	9.42	5.0	2.0	1.0	1	0	2.0	1.0	1	0
0	29.0	3.0	5.74	2.0	3.0	1.0	1	0	12.0	4.0	0	0
0	32.0	1.0	9.02	3.0	1.0	1.0	1	1	8.0	3.0	1	1
1	19.0	3.0	8.61	4.0	2.0	0.0	0	0	9.0	5.0	1	0
1	24.0	5.0	9.9	5.0	3.0	1.0	2	0	6.0	5.0	0	1
0	30.0	5.0	7.91	2.0	3.0	0.0	1	1	0.0	3.0	1	1
0	24.0	1.0	8.9	4.0	2.0	0.0	1	0	5.0	1.0	1	0
1	26.0	4.0	9.24	5.0	0.0	0.0	2	1	10.0	2.0	1	1
0	23.0	5.0	5.85	2.0	3.0	2.0	1	1	0.0	5.0	0	1
1	25.0	1.0	8.69	3.0	0.0	1.0	2	0	6.0	1.0	0	0
0	22.0	2.0	8.14	1.0	3.0	2.0	2	0	9.0	3.0	0	0
0	24.0	3.0	7.03	4.0	1.0	1.0	1	1	3.0	3.0	0	0
0	32.0	4.0	8.27	4.0	0.0	0.0	1	1	0.0	4.0	1	1
0	31.0	5.0	9.7	2.0	2.0	2.0	1	1	3.0	4.0	1	1
0	27.0	3.0	8.14	4.0	3.0	1.0	1	0	10.0	3.0	1	0
0	24.0	2.0	7.94	3.0	1.0	0.0	2	1	6.0	4.0	1	0
0	33.0	3.0	8.97	2.0	0.0	2.0	1	0	10.0	1.0	1	0
1	32.0	2.0	5.85	3.0	0.0	2.0	1	1	5.0	5.0	1	1
1	28.0	5.0	6.99	1.0	0.0	1.0	2	1	6.0	2.0	0	1
1	21.0	3.0	7.52	1.0	3.0	0.0	2	1	10.0	3.0	1	1
1	29.0	1.0	9.82	3.0	3.0	2.0	2	0	12.0	4.0	0	0
1	30.0	2.0	5.16	4.0	1.0	2.0	1	0	0.0	2.0	1	0
0	29.0	5.0	6.16	2.0	1.0	0.0	1	1	6.0	4.0	1	1
1	29.0	4.0	7.6	3.0	2.0	2.0	1	1	5.0	1.0	1	0
1	27.0	3.0	8.53	4.0	0.0	0.0	2	1	7.0	2.0	0	1
0	22.0	2.0	8.58	4.0	2.0	2.0	1	0	6.0	5.0	0	0
1	20.0	5.0	8.83	4.0	3.0	1.0	0	0	11.0	4.0	0	0
0	19.0	4.0	6.78	2.0	0.0	2.0	0	0	3.0	5.0	0	1
0	24.0	4.0	6.51	3.0	1.0	1.0	2	1	0.0	5.0	1	1
1	24.0	1.0	9.19	5.0	1.0	1.0	2	1	9.0	4.0	1	0
1	24.0	1.0	7.25	5.0	2.0	2.0	1	1	12.0	1.0	0	0
0	22.0	3.0	7.1	2.0	0.0	1.0	1	1	8.0	5.0	1	1
0	28.0	5.0	5.12	2.0	1.0	0.0	1	1	12.0	5.0	0	1
0	24.0	3.0	5.27	1.0	3.0	0.0	1	1	11.0	5.0	1	1
1	19.0	3.0	9.5	4.0	2.0	2.0	0	0	12.0	4.0	0	0
0	29.0	4.0	7.88	2.0	1.0	1.0	3	1	11.0	3.0	0	1
1	20.0	5.0	5.46	2.0	0.0	1.0	0	0	7.0	1.0	0	0
1	31.0	3.0	8.09	4.0	2.0	0.0	2	1	6.0	4.0	0	1
0	23.0	1.0	6.39	1.0	3.0	0.0	1	0	12.0	3.0	1	1
1	20.0	4.0	8.52	3.0	0.0	2.0	0	1	1.0	4.0	0	1
1	29.0	3.0	8.09	3.0	2.0	1.0	1	1	7.0	2.0	0	1
1	29.0	5.0	5.64	2.0	0.0	0.0	2	1	6.0	5.0	0	1
1	23.0	5.0	8.54	1.0	0.0	1.0	2	1	6.0	4.0	1	1
0	28.0	3.0	7.51	3.0	1.0	0.0	1	1	11.0	5.0	1	1
1	19.0	2.0	9.11	5.0	1.0	1.0	0	1	1.0	1.0	0	1
1	20.0	3.0	6.0	2.0	2.0	0.0	0	0	10.0	2.0	1	0
0	33.0	3.0	7.08	5.0	1.0	1.0	3	0	9.0	1.0	1	0
1	30.0	1.0	7.94	5.0	0.0	2.0	2	0	2.0	1.0	0	0
1	31.0	5.0	6.99	2.0	0.0	1.0	1	1	10.0	5.0	0	1
1	18.0	3.0	8.49	4.0	0.0	0.0	0	1	12.0	4.0	1	1
0	34.0	3.0	7.83	5.0	3.0	0.0	2	1	5.0	3.0	1	0
1	19.0	5.0	8.54	1.0	0.0	0.0	0	1	12.0	2.0	0	1
0	29.0	5.0	9.56	1.0	3.0	0.0	2	1	2.0	1.0	0	1
0	33.0	3.0	8.91	2.0	2.0	1.0	1	0	6.0	2.0	0	0
0	22.0	5.0	9.97	4.0	3.0	2.0	1	1	0.0	5.0	1	1
1	24.0	5.0	5.25	4.0	2.0	1.0	1	1	9.0	5.0	0	1
0	23.0	2.0	7.74	2.0	1.0	1.0	1	1	8.0	3.0	1	0
1	30.0	3.0	6.0	3.0	1.0	1.0	1	0	4.0	5.0	1	0
0	29.0	3.0	7.25	4.0	1.0	1.0	1	0	3.0	1.0	0	0
0	28.0	1.0	9.24	2.0	1.0	0.0	2	1	5.0	4.0	1	1
1	18.0	3.0	7.22	4.0	0.0	0.0	0	1	11.0	5.0	0	1
0	32.0	4.0	5.88	5.0	2.0	1.0	1	1	8.0	4.0	0	0
0	20.0	2.0	6.99	3.0	3.0	0.0	0	0	6.0	3.0	1	1
1	19.0	3.0	5.85	3.0	1.0	1.0	0	1	8.0	5.0	0	1
1	25.0	3.0	8.04	2.0	3.0	0.0	1	0	8.0	2.0	1	0
1	27.0	1.0	7.53	2.0	0.0	2.0	1	0	6.0	5.0	0	0
1	33.0	2.0	9.56	2.0	1.0	0.0	2	1	10.0	5.0	0	1
0	29.0	3.0	7.83	4.0	0.0	2.0	1	0	2.0	2.0	0	0
1	33.0	3.0	8.04	2.0	2.0	2.0	1	0	10.0	5.0	0	0
0	25.0	3.0	7.88	5.0	1.0	2.0	0	1	7.0	3.0	1	1
0	21.0	5.0	6.76	2.0	2.0	2.0	2	1	10.0	5.0	0	1
1	18.0	1.0	7.7	3.0	1.0	2.0	0	0	5.0	2.0	0	0
1	18.0	5.0	8.53	4.0	2.0	0.0	0	0	9.0	4.0	0	1
0	36.0	5.0	7.1	5.0	0.0	1.0	2	1	0.0	2.0	1	0
0	27.0	3.0	8.9	4.0	2.0	2.0	2	0	10.0	4.0	0	0
1	24.0	1.0	9.44	2.0	2.0	0.0	1	0	1.0	3.0	0	0
0	18.0	1.0	6.21	3.0	1.0	2.0	0	0	7.0	2.0	0	0
0	20.0	3.0	5.7	3.0	1.0	0.0	1	1	10.0	1.0	0	1
1	33.0	5.0	6.29	4.0	2.0	0.0	1	1	4.0	3.0	0	1
0	32.0	3.0	8.35	2.0	0.0	1.0	2	1	10.0	2.0	1	1
1	22.0	2.0	6.37	4.0	3.0	2.0	1	0	0.0	1.0	1	0
1	31.0	4.0	5.67	4.0	2.0	2.0	2	1	5.0	4.0	1	1
0	33.0	4.0	9.88	2.0	0.0	0.0	2	1	10.0	5.0	0	1
1	29.0	1.0	6.03	5.0	1.0	0.0	2	1	11.0	1.0	0	0
0	23.0	3.0	8.73	1.0	3.0	1.0	1	1	10.0	4.0	1	1
0	28.0	3.0	8.21	4.0	3.0	1.0	3	0	10.0	1.0	1	0
1	31.0	1.0	9.41	2.0	2.0	1.0	2	1	9.0	4.0	1	1
1	22.0	4.0	7.51	3.0	3.0	0.0	1	1	4.0	3.0	1	1
0	31.0	3.0	8.94	1.0	2.0	0.0	2	1	3.0	4.0	1	1
0	19.0	3.0	8.13	5.0	3.0	2.0	0	0	2.0	1.0	0	0
1	25.0	5.0	8.44	3.0	1.0	0.0	2	1	12.0	4.0	1	1
0	25.0	5.0	9.36	3.0	0.0	2.0	2	0	6.0	1.0	1	0
1	24.0	2.0	7.47	4.0	0.0	0.0	1	1	3.0	4.0	0	1
1	18.0	5.0	9.11	4.0	2.0	1.0	0	1	12.0	5.0	0	1
1	19.0	3.0	5.8	3.0	2.0	2.0	0	1	4.0	3.0	0	1
0	31.0	4.0	7.47	2.0	1.0	0.0	2	0	10.0	2.0	0	0
1	24.0	5.0	6.59	4.0	1.0	0.0	2	1	7.0	2.0	0	1
1	25.0	4.0	9.44	5.0	1.0	0.0	1	1	12.0	5.0	0	1
1	20.0	4.0	9.74	2.0	0.0	1.0	0	1	1.0	4.0	1	1
1	31.0	5.0	7.35	4.0	0.0	1.0	2	1	7.0	5.0	0	1
0	24.0	1.0	9.7	4.0	1.0	2.0	1	0	7.0	1.0	0	0
0	29.0	2.0	7.22	3.0	3.0	0.0	3	1	10.0	1.0	1	0
1	34.0	2.0	5.86	2.0	0.0	2.0	3	1	12.0	4.0	1	0
0	31.0	2.0	9.96	5.0	2.0	2.0	1	0	3.0	1.0	0	0
0	29.0	4.0	9.66	4.0	2.0	2.0	1	1	4.0	2.0	1	1
1	27.0	5.0	5.85	1.0	2.0	2.0	2	1	12.0	2.0	1	1
0	21.0	5.0	9.21	1.0	2.0	2.0	1	1	1.0	2.0	0	1
0	33.0	4.0	9.96	4.0	0.0	2.0	2	1	12.0	2.0	0	0
1	20.0	4.0	9.54	4.0	0.0	2.0	0	1	12.0	3.0	0	1
0	32.0	3.0	6.53	1.0	0.0	0.0	2	1	12.0	3.0	1	1
0	18.0	5.0	8.91	1.0	3.0	0.0	0	1	2.0	3.0	1	1
0	28.0	2.0	6.75	4.0	0.0	1.0	2	0	4.0	5.0	1	0
1	26.0	5.0	6.27	4.0	1.0	2.0	1	1	5.0	2.0	1	1
1	26.0	5.0	9.66	1.0	0.0	2.0	2	0	3.0	5.0	0	1
1	33.0	1.0	7.47	3.0	0.0	0.0	3	1	8.0	3.0	0	1
0	30.0	5.0	9.29	4.0	1.0	1.0	1	1	12.0	3.0	0	1
1	23.0	5.0	9.79	1.0	3.0	1.0	1	1	8.0	3.0	1	1
1	33.0	2.0	7.92	4.0	1.0	2.0	1	0	12.0	5.0	0	0
0	28.0	2.0	7.94	2.0	0.0	1.0	1	1	12.0	5.0	0	1
0	21.0	5.0	7.8	1.0	0.0	0.0	1	1	11.0	5.0	1	1
1	26.0	4.0	7.72	5.0	1.0	1.0	1	0	12.0	5.0	1	1
0	30.0	3.0	9.03	3.0	2.0	2.0	2	1	9.0	3.0	0	0
1	19.0	3.0	6.16	2.0	3.0	0.0	0	0	6.0	4.0	1	0
1	33.0	3.0	7.1	1.0	0.0	1.0	2	0	10.0	1.0	1	0
0	25.0	2.0	9.74	5.0	2.0	2.0	2	1	11.0	1.0	1	1
0	18.0	4.0	8.04	2.0	3.0	0.0	0	1	9.0	4.0	1	1
0	33.0	5.0	8.74	4.0	1.0	1.0	2	0	0.0	2.0	0	0
0	18.0	1.0	6.78	2.0	2.0	2.0	0	1	3.0	1.0	1	0
0	32.0	4.0	8.69	2.0	2.0	2.0	1	0	3.0	2.0	1	0
1	31.0	4.0	8.46	4.0	2.0	2.0	2	1	7.0	2.0	1	0
0	24.0	4.0	8.54	4.0	0.0	1.0	1	1	3.0	4.0	1	1
1	22.0	5.0	6.26	1.0	1.0	2.0	2	0	12.0	5.0	1	1
1	20.0	3.0	5.3	2.0	1.0	2.0	0	0	10.0	1.0	1	1
1	28.0	3.0	6.17	1.0	0.0	1.0	2	1	5.0	3.0	1	1
0	31.0	5.0	5.25	1.0	2.0	2.0	2	0	8.0	5.0	1	0
1	21.0	1.0	5.74	3.0	0.0	2.0	1	1	11.0	5.0	1	1
0	34.0	1.0	9.54	4.0	1.0	1.0	2	0	5.0	4.0	0	0
1	18.0	2.0	5.56	4.0	2.0	1.0	0	0	12.0	5.0	0	0
0	32.0	4.0	7.21	2.0	3.0	0.0	2	1	7.0	1.0	1	0
0	26.0	1.0	9.79	5.0	2.0	0.0	1	1	6.0	3.0	0	1
1	21.0	2.0	5.16	4.0	0.0	1.0	2	1	6.0	4.0	1	1
0	28.0	4.0	9.39	4.0	2.0	1.0	1	0	0.0	1.0	1	0
1	33.0	4.0	5.16	3.0	2.0	2.0	2	1	6.0	2.0	1	1
0	20.0	5.0	5.32	5.0	1.0	1.0	0	1	10.0	4.0	1	1
0	20.0	1.0	6.27	2.0	3.0	1.0	0	1	3.0	2.0	1	0
0	24.0	4.0	8.09	4.0	0.0	0.0	1	1	7.0	2.0	1	1
1	24.0	4.0	7.48	2.0	1.0	0.0	1	1	10.0	5.0	0	1
0	30.0	2.0	9.36	3.0	1.0	0.0	1	1	12.0	5.0	1	1
1	27.0	5.0	8.56	3.0	1.0	0.0	1	1	9.0	4.0	0	1
1	28.0	1.0	9.88	4.0	2.0	2.0	1	1	9.0	5.0	0	1
0	26.0	5.0	5.58	3.0	3.0	2.0	1	1	11.0	2.0	0	1
1	23.0	3.0	5.59	1.0	1.0	1.0	1	0	10.0	3.0	0	0
0	28.0	4.0	8.04	4.0	2.0	0.0	1	0	8.0	5.0	1	1
0	19.0	4.0	6.91	3.0	2.0	0.0	0	0	10.0	5.0	0	0
1	27.0	3.0	8.74	5.0	1.0	1.0	2	1	11.0	4.0	1	1
0	27.0	3.0	8.17	2.0	1.0	1.0	1	0	8.0	2.0	0	0
0	20.0	4.0	8.28	4.0	3.0	1.0	0	1	0.0	3.0	1	0
1	18.0	5.0	6.0	5.0	0.0	0.0	0	1	6.0	5.0	1	1
0	20.0	3.0	7.47	5.0	1.0	2.0	0	1	7.0	5.0	0	1
0	24.0	2.0	9.21	1.0	2.0	2.0	1	1	4.0	4.0	0	1
0	26.0	4.0	7.1	4.0	3.0	2.0	1	1	12.0	5.0	1	1
1	27.0	5.0	5.6	3.0	2.0	2.0	1	1	12.0	5.0	1	1
0	32.0	4.0	6.03	2.0	0.0	2.0	2	0	8.0	2.0	1	0
0	33.0	1.0	7.48	4.0	1.0	0.0	1	0	11.0	2.0	0	0
1	20.0	2.0	8.61	3.0	2.0	2.0	0	0	0.0	4.0	1	0
1	31.0	2.0	7.53	1.0	1.0	0.0	1	1	0.0	1.0	1	0
0	27.0	5.0	7.24	5.0	0.0	1.0	2	1	7.0	5.0	1	1
0	21.0	1.0	7.77	5.0	0.0	2.0	1	1	12.0	5.0	1	1
0	20.0	3.0	9.24	2.0	1.0	0.0	0	1	2.0	4.0	0	1
1	25.0	3.0	7.15	4.0	3.0	0.0	1	0	12.0	5.0	1	1
0	34.0	1.0	8.69	1.0	2.0	2.0	2	0	10.0	4.0	0	0
1	21.0	4.0	8.94	1.0	0.0	1.0	1	1	12.0	2.0	0	1
1	26.0	4.0	6.05	4.0	2.0	0.0	2	1	11.0	5.0	0	1
1	28.0	3.0	9.89	3.0	2.0	0.0	1	1	12.0	4.0	1	1
1	28.0	5.0	9.67	1.0	0.0	0.0	1	1	1.0	5.0	1	1
0	29.0	5.0	6.85	1.0	3.0	2.0	0	1	10.0	4.0	1	1
1	24.0	1.0	8.91	4.0	3.0	2.0	1	1	1.0	5.0	1	0
0	21.0	4.0	5.85	5.0	2.0	2.0	2	1	12.0	3.0	1	1
1	21.0	1.0	8.17	5.0	1.0	1.0	1	1	6.0	5.0	1	1
1	24.0	3.0	8.21	1.0	0.0	1.0	1	1	3.0	3.0	1	1
0	21.0	2.0	8.21	3.0	2.0	0.0	1	1	12.0	5.0	1	1
1	27.0	4.0	9.44	4.0	2.0	1.0	2	1	0.0	3.0	1	1
1	28.0	3.0	7.5	4.0	0.0	2.0	1	0	0.0	2.0	1	1
0	21.0	3.0	5.74	3.0	0.0	0.0	1	1	11.0	5.0	1	1
0	20.0	3.0	7.25	5.0	0.0	0.0	0	0	10.0	3.0	0	0
0	34.0	2.0	7.08	3.0	0.0	2.0	0	0	5.0	2.0	0	0
1	25.0	2.0	7.47	4.0	2.0	0.0	1	1	10.0	5.0	0	1
0	32.0	1.0	9.72	2.0	0.0	1.0	1	1	8.0	4.0	0	1
1	24.0	2.0	9.39	1.0	0.0	2.0	2	1	6.0	3.0	1	0
1	26.0	2.0	7.06	5.0	3.0	2.0	1	0	6.0	5.0	0	0
1	19.0	3.0	8.63	1.0	1.0	2.0	0	1	12.0	1.0	1	1
1	21.0	5.0	8.53	2.0	0.0	0.0	1	1	10.0	5.0	0	1
0	24.0	4.0	6.03	1.0	3.0	0.0	2	1	8.0	3.0	1	1
0	23.0	4.0	8.24	5.0	0.0	2.0	1	1	10.0	5.0	1	1
0	26.0	1.0	7.8	2.0	3.0	2.0	2	0	11.0	1.0	1	0
1	33.0	1.0	7.82	1.0	0.0	1.0	1	0	12.0	1.0	1	0
1	21.0	1.0	8.24	3.0	1.0	0.0	2	0	8.0	4.0	1	1
1	33.0	1.0	9.63	3.0	0.0	0.0	1	1	8.0	1.0	0	0
0	26.0	4.0	5.38	1.0	3.0	2.0	1	0	7.0	2.0	0	0
1	19.0	4.0	9.74	2.0	2.0	0.0	0	0	8.0	4.0	0	1
0	28.0	3.0	7.28	3.0	0.0	2.0	0	1	6.0	5.0	0	1
1	20.0	4.0	9.72	4.0	0.0	0.0	0	1	0.0	4.0	0	1
1	34.0	5.0	8.96	1.0	1.0	1.0	1	1	12.0	4.0	1	1
0	28.0	2.0	9.97	4.0	1.0	0.0	3	0	5.0	1.0	1	0
1	21.0	5.0	5.1	3.0	1.0	1.0	1	0	11.0	1.0	1	1
1	25.0	1.0	6.47	3.0	0.0	1.0	1	0	9.0	1.0	0	0
1	33.0	1.0	8.65	4.0	2.0	2.0	2	0	3.0	4.0	1	0
0	26.0	5.0	9.56	5.0	0.0	0.0	1	1	11.0	2.0	1	1
1	18.0	3.0	9.63	1.0	2.0	1.0	0	1	6.0	5.0	0	0
0	26.0	5.0	5.64	1.0	2.0	1.0	1	1	12.0	3.0	0	1
0	29.0	3.0	7.08	4.0	0.0	1.0	1	0	9.0	2.0	1	0
1	34.0	1.0	7.68	2.0	0.0	2.0	2	1	1.0	1.0	1	0
1	28.0	4.0	6.86	1.0	2.0	0.0	1	1	3.0	4.0	0	1
0	26.0	3.0	9.05	2.0	2.0	1.0	2	1	11.0	4.0	0	1
0	18.0	1.0	8.75	4.0	1.0	2.0	0	0	9.0	2.0	1	0
0	18.0	4.0	7.02	5.0	2.0	0.0	0	0	11.0	3.0	1	0
0	33.0	2.0	9.54	5.0	0.0	2.0	2	0	10.0	5.0	1	0
1	28.0	1.0	7.71	5.0	1.0	1.0	1	0	11.0	3.0	0	0
1	28.0	5.0	7.52	3.0	3.0	0.0	2	1	2.0	5.0	0	1
0	27.0	5.0	5.11	2.0	3.0	0.0	1	1	1.0	3.0	0	1
1	33.0	4.0	8.04	2.0	0.0	2.0	2	0	3.0	1.0	0	0
0	33.0	1.0	9.41	3.0	0.0	2.0	2	0	7.0	1.0	1	0
0	25.0	4.0	9.9	1.0	2.0	0.0	1	0	7.0	1.0	0	1
0	19.0	5.0	5.89	5.0	1.0	0.0	0	1	6.0	2.0	1	1
1	25.0	4.0	6.28	2.0	2.0	0.0	1	1	7.0	5.0	0	1
1	20.0	3.0	6.51	2.0	3.0	1.0	0	1	5.0	1.0	0	0
1	19.0	4.0	5.68	4.0	0.0	1.0	0	1	12.0	4.0	0	1
0	34.0	3.0	6.61	3.0	3.0	2.0	2	0	5.0	5.0	0	0
0	34.0	5.0	9.21	2.0	3.0	1.0	1	1	3.0	3.0	1	1
0	26.0	3.0	9.03	2.0	2.0	0.0	2	1	6.0	4.0	0	1
0	28.0	5.0	6.89	1.0	3.0	0.0	2	1	12.0	2.0	1	1
0	33.0	3.0	5.27	4.0	2.0	2.0	2	0	2.0	2.0	0	0
0	31.0	3.0	9.96	5.0	0.0	0.0	3	1	8.0	5.0	1	0
1	20.0	1.0	8.73	1.0	2.0	1.0	0	0	9.0	1.0	1	0
1	30.0	5.0	9.88	4.0	0.0	0.0	2	1	7.0	2.0	0	1
1	23.0	4.0	5.16	1.0	2.0	2.0	1	0	0.0	2.0	0	0
0	20.0	3.0	6.16	2.0	3.0	0.0	0	0	12.0	4.0	0	1
1	25.0	2.0	8.74	1.0	0.0	1.0	2	0	4.0	3.0	1	1
1	34.0	2.0	9.63	1.0	2.0	1.0	1	1	10.0	1.0	0	1
1	33.0	4.0	7.25	2.0	0.0	0.0	1	1	10.0	5.0	1	1
0	24.0	3.0	7.48	4.0	0.0	1.0	1	1	10.0	1.0	1	0
1	21.0	3.0	8.24	4.0	1.0	1.0	1	1	1.0	5.0	1	1
0	26.0	2.0	9.46	2.0	2.0	2.0	3	1	5.0	1.0	0	0
1	20.0	3.0	5.57	1.0	1.0	0.0	0	0	0.0	3.0	0	0
1	19.0	4.0	5.88	3.0	3.0	2.0	0	1	12.0	5.0	0	1
0	30.0	5.0	8.74	1.0	2.0	1.0	3	0	6.0	2.0	0	1
1	33.0	3.0	6.08	4.0	0.0	1.0	1	1	12.0	1.0	0	0
0	20.0	5.0	5.1	4.0	0.0	1.0	0	1	10.0	5.0	1	1
1	29.0	1.0	9.89	5.0	3.0	0.0	2	0	3.0	3.0	1	0
0	23.0	3.0	6.89	1.0	3.0	2.0	1	1	8.0	1.0	1	0
0	25.0	4.0	7.28	1.0	3.0	2.0	2	0	4.0	4.0	0	0
1	25.0	3.0	6.21	3.0	1.0	2.0	1	1	6.0	3.0	0	1
1	21.0	2.0	7.25	4.0	3.0	2.0	1	1	12.0	4.0	1	1
1	29.0	3.0	8.74	4.0	0.0	0.0	1	1	10.0	3.0	0	1
1	18.0	1.0	6.82	4.0	0.0	2.0	0	0	5.0	1.0	0	0
0	25.0	3.0	8.24	3.0	3.0	2.0	2	1	6.0	5.0	1	1
0	34.0	2.0	7.83	3.0	2.0	2.0	2	0	3.0	4.0	0	0
1	32.0	2.0	9.44	5.0	2.0	0.0	2	1	10.0	3.0	1	1
1	28.0	5.0	5.74	4.0	1.0	1.0	1	1	11.0	3.0	1	1
0	24.0	3.0	5.41	5.0	1.0	2.0	2	1	12.0	5.0	1	1
0	27.0	4.0	5.64	2.0	3.0	0.0	1	1	7.0	4.0	0	1
0	22.0	3.0	5.11	3.0	0.0	0.0	2	1	9.0	2.0	0	0
0	25.0	5.0	5.77	2.0	2.0	1.0	1	0	5.0	3.0	1	0
0	21.0	1.0	7.85	4.0	1.0	0.0	2	1	1.0	2.0	0	0
1	21.0	1.0	6.65	4.0	1.0	1.0	2	0	9.0	1.0	1	0
0	31.0	3.0	9.95	5.0	3.0	0.0	1	1	6.0	3.0	0	1
0	22.0	3.0	9.96	3.0	2.0	1.0	1	0	12.0	2.0	1	0
1	18.0	5.0	8.54	5.0	2.0	0.0	0	1	12.0	5.0	0	1
0	24.0	5.0	9.04	4.0	0.0	2.0	1	0	3.0	4.0	1	1
0	34.0	5.0	9.93	2.0	3.0	1.0	1	1	2.0	5.0	1	1
1	27.0	1.0	6.42	4.0	3.0	2.0	1	0	12.0	5.0	0	0
0	28.0	3.0	6.0	2.0	2.0	0.0	1	0	8.0	3.0	1	0
0	25.0	2.0	5.67	3.0	3.0	0.0	1	0	0.0	1.0	0	0
0	30.0	3.0	9.66	1.0	0.0	0.0	2	1	10.0	4.0	0	1
0	29.0	3.0	9.39	3.0	3.0	2.0	1	1	10.0	5.0	0	1
0	22.0	3.0	9.93	1.0	2.0	0.0	2	1	12.0	5.0	1	1
0	29.0	1.0	9.21	3.0	0.0	2.0	1	0	2.0	2.0	1	0
1	18.0	2.0	5.65	5.0	2.0	1.0	0	0	4.0	4.0	0	0
0	21.0	3.0	6.47	1.0	2.0	2.0	2	1	8.0	4.0	1	1
0	19.0	1.0	7.88	3.0	0.0	0.0	0	1	5.0	2.0	0	1
0	22.0	3.0	8.04	5.0	0.0	2.0	1	0	9.0	2.0	0	0
1	34.0	1.0	9.05	5.0	0.0	0.0	0	1	6.0	5.0	0	1
0	20.0	3.0	8.95	3.0	1.0	2.0	0	0	10.0	2.0	0	0
0	20.0	5.0	8.7	4.0	1.0	0.0	0	1	10.0	3.0	1	1
0	24.0	5.0	7.38	1.0	3.0	1.0	1	1	10.0	1.0	0	1
0	27.0	1.0	7.51	1.0	0.0	1.0	1	0	7.0	3.0	1	0
0	19.0	4.0	5.7	3.0	1.0	2.0	0	1	4.0	4.0	1	1
1	31.0	5.0	8.52	1.0	3.0	2.0	2	1	5.0	4.0	1	1
0	28.0	3.0	7.88	2.0	0.0	1.0	2	1	11.0	4.0	1	1
1	25.0	5.0	9.5	2.0	0.0	0.0	2	1	6.0	3.0	1	1
0	20.0	5.0	8.91	2.0	1.0	1.0	0	0	5.0	3.0	1	0
0	34.0	1.0	7.1	3.0	1.0	1.0	2	0	12.0	2.0	0	0
1	32.0	1.0	9.21	2.0	0.0	2.0	1	0	2.0	3.0	0	0
0	19.0	1.0	8.95	4.0	3.0	2.0	0	1	4.0	1.0	1	0
0	22.0	4.0	7.61	2.0	3.0	2.0	1	0	3.0	5.0	0	0
1	24.0	4.0	7.13	2.0	2.0	1.0	1	1	8.0	2.0	0	1
0	28.0	3.0	9.93	5.0	3.0	1.0	1	1	6.0	3.0	1	0
1	21.0	5.0	9.84	5.0	0.0	1.0	1	1	8.0	2.0	1	1
0	34.0	1.0	9.95	2.0	1.0	0.0	1	1	8.0	2.0	0	0
1	23.0	1.0	6.78	4.0	2.0	0.0	1	0	8.0	2.0	1	0
0	23.0	1.0	9.84	3.0	0.0	2.0	1	0	7.0	3.0	0	0
1	33.0	4.0	6.88	5.0	0.0	2.0	3	0	4.0	1.0	0	0
0	31.0	5.0	7.74	5.0	1.0	0.0	1	1	10.0	3.0	0	1
0	21.0	5.0	6.78	4.0	1.0	0.0	1	1	11.0	3.0	1	1
0	19.0	3.0	6.08	2.0	1.0	0.0	0	1	10.0	4.0	0	1
0	20.0	3.0	8.32	4.0	3.0	0.0	0	1	8.0	4.0	1	1
1	22.0	3.0	8.17	1.0	2.0	1.0	1	1	12.0	5.0	0	1
0	24.0	5.0	7.02	1.0	1.0	0.0	1	1	12.0	4.0	0	1
1	28.0	5.0	9.66	1.0	2.0	1.0	1	1	11.0	4.0	0	1
1	24.0	2.0	6.89	5.0	0.0	0.0	1	1	11.0	5.0	1	1
1	20.0	4.0	8.27	4.0	3.0	2.0	0	1	8.0	4.0	0	1
0	21.0	2.0	8.73	4.0	2.0	0.0	1	0	10.0	1.0	1	1
0	31.0	4.0	8.04	3.0	0.0	2.0	1	1	6.0	1.0	0	1
1	20.0	3.0	6.42	4.0	2.0	1.0	0	1	1.0	3.0	0	1
1	22.0	3.0	5.16	2.0	3.0	1.0	1	1	1.0	5.0	1	0
0	28.0	4.0	7.39	2.0	1.0	2.0	1	1	12.0	4.0	1	1
0	20.0	5.0	8.53	1.0	0.0	1.0	0	1	10.0	2.0	0	1
1	25.0	3.0	9.96	1.0	0.0	0.0	1	1	2.0	4.0	1	1
1	25.0	4.0	8.44	1.0	3.0	1.0	1	1	7.0	4.0	0	1
1	34.0	1.0	7.21	1.0	2.0	0.0	1	0	8.0	4.0	0	0
1	33.0	2.0	7.27	5.0	2.0	1.0	2	0	12.0	4.0	1	0
0	21.0	5.0	5.75	2.0	2.0	2.0	2	1	11.0	5.0	0	1
0	25.0	5.0	9.96	5.0	2.0	0.0	1	0	2.0	2.0	1	0
0	34.0	5.0	5.56	2.0	0.0	2.0	1	1	7.0	2.0	1	1
0	31.0	3.0	9.39	3.0	0.0	2.0	1	1	12.0	5.0	1	1
0	21.0	2.0	6.51	4.0	3.0	0.0	1	1	10.0	5.0	0	1
1	27.0	5.0	5.12	3.0	1.0	0.0	3	1	11.0	4.0	0	1
0	23.0	3.0	5.27	2.0	0.0	0.0	1	0	1.0	4.0	0	1
1	19.0	4.0	7.09	5.0	2.0	0.0	0	1	2.0	1.0	1	1
0	19.0	3.0	9.05	2.0	0.0	2.0	0	0	10.0	5.0	1	1
1	24.0	5.0	7.72	1.0	0.0	0.0	1	1	11.0	5.0	1	1
1	19.0	3.0	9.97	1.0	0.0	2.0	0	0	6.0	2.0	1	0
1	31.0	3.0	8.09	4.0	0.0	2.0	2	1	7.0	4.0	1	1
0	20.0	1.0	6.0	4.0	0.0	1.0	0	0	6.0	1.0	0	0
1	28.0	3.0	7.09	1.0	0.0	1.0	1	0	0.0	4.0	1	0
0	27.0	4.0	9.39	4.0	0.0	0.0	1	0	7.0	5.0	0	1
0	33.0	4.0	5.11	1.0	3.0	1.0	2	1	4.0	4.0	0	1
0	23.0	1.0	9.72	1.0	3.0	2.0	2	0	8.0	4.0	1	0
1	34.0	3.0	6.92	1.0	1.0	2.0	2	0	6.0	1.0	1	0
0	30.0	4.0	9.95	2.0	0.0	1.0	2	1	8.0	2.0	0	1
0	24.0	5.0	7.88	1.0	1.0	2.0	1	1	10.0	5.0	0	1
1	34.0	1.0	9.71	5.0	1.0	2.0	1	0	10.0	1.0	1	0
0	26.0	4.0	8.83	2.0	3.0	0.0	1	1	7.0	1.0	1	1
0	33.0	1.0	9.6	4.0	0.0	1.0	2	1	10.0	4.0	0	0
0	18.0	5.0	5.74	1.0	0.0	0.0	0	1	0.0	5.0	0	1
1	28.0	5.0	6.53	1.0	2.0	0.0	1	1	4.0	3.0	0	0
1	20.0	5.0	8.9	5.0	2.0	1.0	0	1	7.0	2.0	0	1
0	33.0	1.0	6.83	3.0	3.0	1.0	2	0	3.0	1.0	0	0
0	25.0	3.0	9.05	2.0	2.0	2.0	1	0	9.0	2.0	0	1
0	33.0	3.0	8.53	4.0	3.0	0.0	2	0	10.0	1.0	0	0
0	34.0	1.0	5.82	3.0	2.0	1.0	2	0	8.0	4.0	0	0
0	19.0	2.0	9.26	3.0	1.0	2.0	0	0	12.0	3.0	1	1
0	32.0	3.0	6.78	1.0	0.0	1.0	2	1	6.0	2.0	0	0
1	28.0	5.0	6.73	1.0	3.0	0.0	3	0	7.0	1.0	1	0
0	29.0	2.0	9.39	2.0	0.0	2.0	2	1	11.0	4.0	1	1
1	18.0	5.0	9.39	5.0	3.0	1.0	0	1	0.0	5.0	0	1
0	29.0	2.0	9.86	4.0	1.0	0.0	2	0	3.0	4.0	0	0
0	24.0	4.0	5.74	4.0	2.0	0.0	1	1	12.0	2.0	1	1
1	25.0	3.0	5.45	4.0	2.0	2.0	3	0	4.0	1.0	1	0
1	27.0	2.0	6.7	1.0	1.0	1.0	1	1	9.0	2.0	0	0
1	24.0	4.0	5.24	2.0	1.0	0.0	1	1	10.0	3.0	1	1
0	26.0	4.0	9.16	2.0	3.0	0.0	2	1	12.0	5.0	1	1
0	33.0	2.0	7.88	4.0	3.0	1.0	2	1	4.0	4.0	0	0
0	21.0	2.0	6.39	4.0	1.0	1.0	2	1	11.0	3.0	1	0
0	25.0	3.0	8.91	3.0	1.0	1.0	1	0	5.0	3.0	0	0
1	27.0	3.0	5.86	2.0	3.0	2.0	2	0	7.0	4.0	1	0
0	20.0	1.0	6.99	5.0	3.0	0.0	0	1	4.0	5.0	0	1
0	25.0	2.0	8.01	5.0	0.0	0.0	2	1	1.0	5.0	0	1
0	24.0	1.0	8.25	3.0	0.0	0.0	1	0	6.0	1.0	1	0
1	31.0	5.0	8.14	1.0	0.0	1.0	1	1	12.0	4.0	0	1
1	21.0	5.0	7.87	5.0	1.0	1.0	0	1	11.0	5.0	1	1
1	18.0	1.0	6.08	4.0	0.0	0.0	0	0	10.0	2.0	0	0
1	24.0	4.0	6.82	2.0	2.0	0.0	1	1	12.0	5.0	0	1
0	19.0	5.0	7.25	2.0	0.0	0.0	0	1	6.0	5.0	1	1
1	18.0	3.0	8.32	5.0	1.0	0.0	0	0	12.0	3.0	1	1
0	18.0	3.0	7.3	3.0	1.0	0.0	0	0	4.0	1.0	0	0
1	22.0	1.0	7.77	3.0	3.0	2.0	2	1	4.0	4.0	0	0
1	25.0	4.0	8.25	3.0	0.0	2.0	1	1	10.0	4.0	1	1
0	20.0	3.0	9.39	4.0	3.0	1.0	0	1	6.0	3.0	0	1
1	22.0	2.0	8.02	2.0	1.0	1.0	1	1	8.0	4.0	1	1
1	33.0	4.0	6.89	4.0	3.0	1.0	2	1	10.0	1.0	0	0
1	23.0	5.0	5.75	3.0	1.0	1.0	1	1	1.0	2.0	0	1
0	31.0	5.0	6.78	1.0	1.0	1.0	2	0	1.0	2.0	0	0
1	34.0	4.0	7.15	5.0	0.0	0.0	0	1	5.0	2.0	0	0
0	24.0	5.0	6.38	5.0	2.0	0.0	2	1	4.0	5.0	0	1
1	29.0	4.0	5.68	5.0	0.0	1.0	0	0	10.0	1.0	1	0
0	21.0	4.0	7.48	1.0	3.0	1.0	2	1	4.0	5.0	1	1
0	24.0	4.0	8.73	1.0	0.0	1.0	0	1	3.0	1.0	1	0
1	21.0	5.0	8.53	1.0	1.0	2.0	1	0	12.0	3.0	1	1
1	33.0	1.0	5.12	3.0	2.0	2.0	3	0	6.0	2.0	0	0
1	28.0	2.0	9.84	4.0	3.0	2.0	2	1	12.0	4.0	0	0
0	24.0	2.0	9.92	4.0	1.0	1.0	2	1	12.0	1.0	0	0
1	29.0	3.0	8.95	4.0	2.0	2.0	1	1	12.0	1.0	0	0
0	30.0	3.0	7.52	2.0	1.0	1.0	2	1	8.0	5.0	1	1
0	33.0	4.0	5.16	1.0	2.0	0.0	3	1	2.0	5.0	0	1
0	19.0	2.0	7.02	2.0	3.0	0.0	0	1	11.0	5.0	0	1
1	31.0	4.0	5.79	3.0	2.0	1.0	1	0	5.0	4.0	1	0
1	19.0	3.0	6.17	1.0	3.0	2.0	0	1	7.0	4.0	0	1
1	25.0	3.0	8.62	3.0	1.0	1.0	1	1	9.0	4.0	0	1
1	20.0	3.0	8.63	4.0	2.0	0.0	2	0	6.0	4.0	1	0
0	18.0	4.0	6.02	1.0	2.0	1.0	0	1	3.0	5.0	0	1
0	28.0	5.0	9.98	3.0	3.0	1.0	3	0	6.0	2.0	1	0
0	20.0	3.0	6.21	3.0	1.0	0.0	0	1	4.0	4.0	0	1
1	27.0	5.0	5.85	3.0	1.0	1.0	1	1	3.0	1.0	1	0
0	21.0	3.0	7.22	1.0	3.0	0.0	1	1	0.0	2.0	1	1
0	34.0	4.0	5.83	4.0	0.0	1.0	1	1	8.0	4.0	0	0
0	18.0	4.0	7.53	3.0	0.0	1.0	0	0	4.0	1.0	0	1
1	20.0	1.0	9.24	2.0	2.0	2.0	0	1	12.0	5.0	1	1
1	18.0	3.0	5.57	4.0	3.0	1.0	0	1	4.0	3.0	0	0
0	20.0	3.0	6.1	4.0	2.0	0.0	0	0	9.0	1.0	1	0
0	23.0	4.0	7.09	2.0	2.0	2.0	1	1	10.0	5.0	0	1
0	22.0	4.0	5.85	4.0	3.0	0.0	1	0	2.0	1.0	1	0
1	32.0	3.0	5.75	1.0	1.0	2.0	1	1	10.0	5.0	1	1
0	32.0	3.0	8.0	1.0	1.0	0.0	1	1	11.0	5.0	0	1
0	28.0	2.0	6.69	5.0	0.0	2.0	1	1	10.0	3.0	1	1
0	28.0	4.0	9.72	3.0	2.0	1.0	1	1	8.0	5.0	0	1
0	24.0	4.0	9.56	1.0	1.0	2.0	1	1	12.0	1.0	1	0
0	34.0	5.0	5.74	4.0	2.0	1.0	2	0	10.0	1.0	1	0
0	25.0	4.0	6.89	2.0	1.0	0.0	1	1	6.0	5.0	1	1
1	30.0	1.0	9.91	1.0	0.0	1.0	2	1	2.0	4.0	1	1
0	20.0	1.0	9.54	1.0	2.0	1.0	0	0	8.0	3.0	1	0
0	28.0	2.0	6.7	4.0	0.0	0.0	2	0	7.0	2.0	1	0
1	26.0	5.0	6.08	2.0	0.0	0.0	2	0	12.0	5.0	0	1
0	23.0	3.0	5.85	4.0	2.0	0.0	2	1	10.0	3.0	1	1
1	19.0	2.0	8.44	4.0	2.0	0.0	0	1	10.0	4.0	0	1
0	25.0	2.0	8.5	3.0	3.0	1.0	2	0	9.0	1.0	0	0
0	31.0	1.0	8.47	5.0	0.0	1.0	2	1	10.0	4.0	0	0
0	19.0	3.0	8.81	2.0	2.0	1.0	0	1	12.0	5.0	1	1
1	32.0	3.0	7.34	5.0	3.0	2.0	1	1	0.0	4.0	1	0
1	23.0	3.0	9.84	4.0	0.0	2.0	2	1	10.0	4.0	1	1
1	26.0	3.0	5.08	2.0	2.0	0.0	1	1	0.0	1.0	1	1
0	20.0	4.0	7.83	3.0	2.0	0.0	0	1	0.0	2.0	1	1
1	21.0	5.0	9.19	1.0	3.0	0.0	1	1	9.0	5.0	0	1
1	27.0	4.0	7.47	4.0	1.0	2.0	1	0	11.0	3.0	0	0
0	32.0	5.0	7.02	2.0	0.0	0.0	0	1	12.0	4.0	1	1
0	32.0	3.0	9.21	5.0	0.0	0.0	1	0	2.0	1.0	0	0
1	34.0	3.0	7.08	4.0	0.0	2.0	2	0	12.0	1.0	1	0
1	20.0	1.0	8.59	3.0	2.0	0.0	0	0	1.0	3.0	0	0
1	34.0	5.0	7.02	4.0	0.0	1.0	1	1	10.0	1.0	0	1
1	20.0	3.0	5.41	5.0	0.0	0.0	0	1	11.0	5.0	1	1
0	18.0	2.0	8.7	5.0	2.0	1.0	0	1	2.0	5.0	0	1
0	33.0	4.0	9.71	1.0	1.0	1.0	2	1	10.0	4.0	1	1
0	21.0	3.0	6.1	2.0	1.0	1.0	2	1	10.0	4.0	0	1
1	23.0	1.0	8.17	5.0	2.0	0.0	1	1	0.0	5.0	1	0
1	26.0	5.0	9.63	4.0	0.0	1.0	2	1	0.0	3.0	1	1
0	25.0	4.0	9.21	1.0	3.0	0.0	1	0	8.0	4.0	0	1
0	25.0	3.0	7.47	2.0	1.0	0.0	2	1	1.0	5.0	1	1
0	29.0	2.0	6.41	3.0	3.0	1.0	2	1	7.0	4.0	0	0
0	21.0	1.0	8.29	5.0	2.0	2.0	1	1	8.0	2.0	0	1
0	19.0	4.0	8.04	1.0	2.0	2.0	0	1	2.0	1.0	1	1
1	18.0	4.0	8.14	4.0	0.0	1.0	0	1	5.0	1.0	1	1
0	29.0	4.0	5.86	4.0	1.0	0.0	2	1	12.0	4.0	0	1
1	31.0	2.0	8.88	3.0	1.0	2.0	2	1	8.0	2.0	1	0
1	33.0	3.0	9.84	3.0	0.0	2.0	2	1	2.0	4.0	1	1
0	21.0	5.0	8.63	4.0	2.0	0.0	2	0	9.0	4.0	1	1
1	34.0	3.0	8.62	2.0	1.0	0.0	2	0	2.0	4.0	0	0
0	18.0	2.0	6.7	3.0	0.0	1.0	0	1	7.0	4.0	0	1
1	24.0	3.0	9.96	2.0	2.0	2.0	0	1	0.0	5.0	1	1
0	25.0	3.0	7.02	5.0	0.0	0.0	1	1	10.0	5.0	0	1
0	24.0	5.0	5.88	2.0	2.0	2.0	1	1	12.0	3.0	1	1
1	19.0	4.0	8.65	2.0	2.0	2.0	0	1	5.0	5.0	0	1
0	27.0	5.0	7.04	1.0	3.0	0.0	2	1	10.0	3.0	0	1
0	26.0	1.0	7.13	3.0	1.0	2.0	1	0	8.0	1.0	0	0
0	24.0	5.0	5.27	1.0	3.0	1.0	1	1	10.0	5.0	0	1
0	20.0	4.0	6.56	1.0	0.0	0.0	0	1	3.0	5.0	0	1
1	29.0	5.0	8.44	3.0	0.0	0.0	1	1	12.0	5.0	1	1
0	22.0	2.0	6.78	3.0	1.0	2.0	2	0	8.0	4.0	1	0
0	33.0	2.0	7.7	4.0	3.0	1.0	2	0	7.0	2.0	0	0
0	18.0	5.0	5.42	5.0	3.0	0.0	0	1	7.0	4.0	0	1
1	29.0	4.0	7.47	2.0	2.0	0.0	3	1	11.0	1.0	1	1
1	30.0	1.0	8.95	4.0	2.0	1.0	2	0	1.0	4.0	1	0
0	31.0	1.0	8.25	4.0	2.0	1.0	1	0	8.0	4.0	1	0
1	21.0	3.0	8.44	5.0	3.0	0.0	1	1	10.0	4.0	1	1
0	25.0	1.0	7.37	4.0	2.0	0.0	3	1	10.0	2.0	1	1
1	31.0	5.0	8.03	3.0	2.0	0.0	1	1	7.0	2.0	0	1
1	20.0	4.0	5.79	4.0	3.0	2.0	0	0	7.0	3.0	0	0
0	32.0	1.0	9.96	2.0	2.0	1.0	2	0	12.0	4.0	0	0
0	22.0	3.0	7.24	5.0	0.0	1.0	1	0	10.0	3.0	1	0
1	31.0	5.0	9.89	3.0	2.0	0.0	0	0	11.0	1.0	0	1
1	20.0	4.0	5.91	1.0	3.0	2.0	0	0	9.0	4.0	1	1
1	30.0	1.0	6.78	4.0	0.0	2.0	1	0	3.0	4.0	0	0
1	18.0	3.0	9.91	1.0	0.0	0.0	0	1	5.0	5.0	0	1
1	20.0	2.0	7.26	5.0	2.0	1.0	0	0	7.0	3.0	0	0
0	34.0	5.0	8.58	2.0	3.0	0.0	1	1	3.0	1.0	0	0
0	29.0	5.0	9.5	3.0	0.0	2.0	0	0	1.0	5.0	0	0
0	20.0	5.0	5.58	1.0	0.0	0.0	0	1	10.0	2.0	1	1
0	29.0	4.0	8.04	2.0	0.0	0.0	1	1	8.0	4.0	1	1
1	34.0	5.0	5.59	5.0	0.0	1.0	1	0	8.0	5.0	1	0
1	19.0	3.0	5.85	4.0	2.0	1.0	0	1	9.0	3.0	1	1
0	25.0	3.0	5.57	1.0	3.0	2.0	1	0	6.0	1.0	0	0
1	29.0	5.0	5.74	1.0	0.0	1.0	3	0	0.0	3.0	0	1
1	24.0	3.0	9.87	2.0	2.0	1.0	1	1	12.0	5.0	0	1
0	30.0	1.0	8.75	1.0	0.0	2.0	2	1	10.0	4.0	0	1
1	27.0	3.0	5.86	4.0	3.0	1.0	1	0	8.0	4.0	0	1
0	23.0	3.0	7.12	4.0	2.0	1.0	1	0	0.0	3.0	0	0
0	20.0	3.0	9.93	4.0	0.0	1.0	0	0	6.0	3.0	0	1
0	26.0	1.0	6.42	1.0	2.0	0.0	1	1	9.0	2.0	0	0
0	20.0	4.0	9.63	1.0	3.0	0.0	0	1	11.0	4.0	1	1
1	28.0	3.0	7.14	1.0	3.0	0.0	2	1	4.0	2.0	0	1
1	28.0	4.0	8.5	4.0	1.0	0.0	1	1	12.0	2.0	1	1
1	24.0	3.0	5.16	2.0	0.0	1.0	1	1	5.0	1.0	1	0
0	19.0	3.0	7.25	3.0	2.0	1.0	0	1	5.0	1.0	1	0
0	20.0	4.0	7.5	2.0	0.0	0.0	0	1	10.0	4.0	0	1
1	18.0	5.0	5.86	2.0	0.0	2.0	0	1	8.0	5.0	0	1
0	29.0	1.0	7.88	5.0	3.0	2.0	1	1	0.0	4.0	0	0
0	24.0	1.0	9.79	3.0	2.0	0.0	1	1	10.0	5.0	1	1
0	25.0	1.0	6.47	3.0	0.0	0.0	2	1	6.0	3.0	1	1
0	29.0	5.0	9.24	3.0	0.0	1.0	1	1	12.0	4.0	0	1
0	18.0	4.0	9.74	4.0	2.0	0.0	0	0	6.0	5.0	1	0
0	21.0	5.0	9.96	1.0	0.0	0.0	1	1	12.0	4.0	1	1
1	22.0	1.0	8.04	4.0	1.0	1.0	1	1	7.0	3.0	1	0
1	25.0	1.0	8.04	2.0	3.0	1.0	1	0	10.0	1.0	1	0
0	23.0	2.0	7.77	1.0	1.0	1.0	2	0	12.0	2.0	0	0
1	18.0	5.0	9.96	2.0	3.0	1.0	0	1	11.0	3.0	0	1
0	28.0	3.0	5.32	4.0	0.0	0.0	1	1	0.0	5.0	0	1
1	32.0	4.0	9.21	3.0	0.0	0.0	0	0	12.0	4.0	0	0
1	21.0	3.0	8.91	4.0	2.0	1.0	1	1	10.0	5.0	0	1
0	29.0	2.0	6.0	5.0	0.0	1.0	1	1	9.0	4.0	1	1
1	33.0	2.0	7.14	5.0	2.0	1.0	2	1	10.0	3.0	1	1
0	18.0	4.0	5.58	4.0	1.0	0.0	0	1	10.0	4.0	0	1
1	28.0	4.0	5.85	3.0	3.0	1.0	1	0	10.0	1.0	1	0
0	33.0	4.0	6.75	5.0	0.0	2.0	2	0	2.0	5.0	1	0
1	20.0	3.0	6.73	5.0	3.0	0.0	0	1	0.0	4.0	1	1
1	34.0	2.0	7.3	4.0	0.0	0.0	1	1	0.0	2.0	1	1
1	25.0	5.0	8.7	3.0	0.0	0.0	1	1	5.0	5.0	0	1
0	18.0	5.0	8.73	3.0	3.0	1.0	0	0	3.0	5.0	0	0
0	21.0	3.0	5.88	2.0	2.0	0.0	2	0	9.0	2.0	1	1
0	26.0	5.0	6.99	3.0	1.0	0.0	2	1	12.0	4.0	1	1
0	29.0	4.0	9.24	2.0	1.0	1.0	1	1	10.0	5.0	0	1
1	18.0	2.0	5.89	5.0	3.0	0.0	0	1	8.0	3.0	0	1
1	34.0	3.0	9.44	4.0	3.0	2.0	1	0	12.0	5.0	1	0
0	28.0	4.0	6.16	2.0	3.0	1.0	1	0	11.0	5.0	0	1
0	19.0	5.0	6.25	5.0	3.0	2.0	0	1	10.0	5.0	0	1
0	21.0	3.0	8.08	4.0	0.0	0.0	2	0	10.0	1.0	0	0
0	24.0	5.0	7.22	2.0	3.0	0.0	1	1	9.0	5.0	1	1
0	33.0	3.0	8.91	4.0	3.0	0.0	1	1	11.0	4.0	0	1
1	32.0	5.0	8.09	5.0	2.0	1.0	1	0	11.0	2.0	1	0
0	32.0	3.0	7.77	3.0	3.0	1.0	2	1	8.0	1.0	1	1
0	20.0	5.0	8.04	2.0	1.0	0.0	0	1	11.0	5.0	0	1
1	28.0	5.0	9.93	2.0	2.0	1.0	2	1	4.0	4.0	1	1
0	30.0	2.0	6.0	4.0	1.0	0.0	2	1	6.0	1.0	1	1
1	20.0	2.0	6.16	1.0	1.0	2.0	0	1	11.0	4.0	1	1
1	29.0	3.0	7.25	3.0	1.0	1.0	1	1	8.0	4.0	0	1
0	21.0	1.0	9.6	5.0	2.0	1.0	2	0	11.0	2.0	1	0
0	18.0	2.0	7.9	5.0	2.0	0.0	0	1	12.0	4.0	0	1
0	22.0	5.0	8.42	1.0	0.0	0.0	1	1	7.0	5.0	0	1
1	18.0	5.0	9.96	5.0	1.0	1.0	0	1	10.0	2.0	0	1
0	25.0	5.0	9.21	4.0	0.0	0.0	1	0	11.0	2.0	0	1
0	34.0	4.0	9.24	5.0	0.0	2.0	1	0	2.0	2.0	1	0
1	34.0	4.0	7.8	4.0	1.0	1.0	2	1	10.0	3.0	1	1
0	24.0	1.0	6.04	2.0	0.0	0.0	1	1	11.0	4.0	0	1
0	19.0	4.0	6.0	1.0	1.0	1.0	0	0	5.0	3.0	0	0
1	24.0	3.0	8.04	2.0	0.0	1.0	1	0	10.0	4.0	1	1
0	23.0	4.0	8.65	3.0	3.0	1.0	1	1	11.0	4.0	1	1
0	33.0	3.0	7.1	3.0	0.0	2.0	2	1	9.0	1.0	0	0
0	22.0	4.0	8.46	3.0	2.0	1.0	2	0	3.0	1.0	1	0
0	23.0	1.0	9.44	4.0	0.0	0.0	1	0	4.0	2.0	1	0
1	29.0	1.0	7.77	2.0	0.0	1.0	1	0	2.0	1.0	1	0
0	21.0	1.0	8.69	1.0	0.0	0.0	2	0	2.0	2.0	1	0
1	24.0	2.0	9.24	3.0	1.0	0.0	1	0	7.0	1.0	1	0
0	32.0	3.0	8.74	3.0	1.0	0.0	1	1	4.0	4.0	1	1
0	32.0	5.0	5.88	4.0	2.0	1.0	1	1	9.0	3.0	1	1
0	21.0	5.0	5.74	1.0	2.0	1.0	2	1	10.0	4.0	1	1
1	28.0	3.0	7.88	5.0	0.0	2.0	1	0	1.0	1.0	0	0
1	32.0	2.0	8.01	2.0	0.0	0.0	1	1	8.0	3.0	1	0
0	19.0	2.0	9.21	2.0	1.0	0.0	0	1	4.0	3.0	0	0
1	27.0	2.0	9.37	5.0	2.0	1.0	1	1	9.0	1.0	0	1
1	22.0	2.0	6.63	1.0	2.0	2.0	2	1	1.0	3.0	0	0
0	33.0	4.0	8.74	3.0	0.0	0.0	1	1	10.0	3.0	0	1
0	26.0	5.0	8.74	1.0	0.0	2.0	1	1	12.0	1.0	0	1
0	18.0	2.0	5.32	3.0	0.0	0.0	0	1	6.0	5.0	1	1
0	24.0	1.0	9.11	4.0	1.0	1.0	1	1	0.0	3.0	0	0
1	26.0	4.0	7.74	4.0	3.0	2.0	2	1	10.0	5.0	1	1
0	28.0	2.0	9.66	1.0	3.0	2.0	1	1	11.0	4.0	1	0
0	27.0	1.0	8.46	2.0	0.0	0.0	1	1	11.0	4.0	0	1
1	31.0	3.0	7.08	1.0	1.0	2.0	1	0	10.0	4.0	1	0
1	34.0	4.0	5.98	3.0	2.0	0.0	2	0	11.0	4.0	0	1
1	31.0	2.0	6.91	2.0	0.0	0.0	1	0	2.0	3.0	0	0
0	30.0	3.0	5.57	4.0	0.0	0.0	2	1	1.0	3.0	1	0
0	28.0	3.0	8.4	5.0	1.0	0.0	1	1	8.0	4.0	1	0
1	21.0	3.0	8.47	3.0	2.0	2.0	1	1	6.0	5.0	0	1
0	23.0	3.0	7.08	5.0	1.0	0.0	1	1	12.0	3.0	0	1
1	29.0	4.0	8.74	1.0	1.0	2.0	1	0	5.0	2.0	1	0
0	34.0	2.0	5.56	2.0	1.0	1.0	1	0	8.0	1.0	0	0
0	28.0	4.0	5.25	2.0	1.0	1.0	1	1	1.0	4.0	1	1
0	25.0	2.0	7.09	4.0	3.0	1.0	1	1	8.0	1.0	1	0
1	27.0	3.0	5.87	5.0	2.0	0.0	1	0	6.0	1.0	1	0
1	25.0	5.0	9.04	2.0	2.0	1.0	1	0	12.0	1.0	0	1
1	25.0	2.0	8.52	2.0	2.0	0.0	1	0	10.0	5.0	0	0
0	31.0	2.0	5.86	1.0	0.0	2.0	2	0	12.0	1.0	1	0
0	21.0	2.0	8.73	2.0	1.0	1.0	2	1	12.0	5.0	0	1
1	18.0	5.0	8.98	5.0	3.0	0.0	0	0	3.0	4.0	0	1
1	33.0	2.0	8.13	4.0	3.0	1.0	2	1	10.0	3.0	0	0
0	20.0	4.0	7.39	4.0	3.0	0.0	0	0	4.0	4.0	1	0
0	23.0	5.0	9.74	2.0	2.0	2.0	1	1	11.0	4.0	1	1
0	26.0	3.0	9.93	3.0	1.0	0.0	1	1	10.0	5.0	0	1
0	28.0	3.0	5.99	1.0	1.0	0.0	2	0	12.0	2.0	1	1
1	28.0	5.0	5.17	4.0	0.0	2.0	2	1	12.0	5.0	1	1
0	23.0	5.0	6.41	3.0	0.0	0.0	1	1	3.0	4.0	0	1
0	33.0	5.0	9.33	3.0	2.0	0.0	1	1	8.0	4.0	1	1
0	32.0	2.0	9.6	1.0	3.0	0.0	2	1	6.0	4.0	1	0
1	32.0	3.0	5.83	2.0	2.0	1.0	3	1	1.0	4.0	0	0
0	28.0	5.0	9.44	1.0	2.0	1.0	1	1	8.0	5.0	0	1
1	25.0	3.0	8.28	4.0	1.0	1.0	1	0	2.0	2.0	0	0
1	30.0	5.0	7.9	3.0	0.0	1.0	1	1	6.0	3.0	1	1
1	21.0	4.0	5.65	5.0	0.0	0.0	1	0	9.0	5.0	0	1
1	24.0	4.0	8.21	2.0	1.0	1.0	1	1	11.0	5.0	1	1
0	33.0	1.0	8.78	4.0	0.0	1.0	1	1	10.0	1.0	0	0
1	21.0	3.0	5.3	2.0	2.0	1.0	1	1	11.0	5.0	1	1
0	34.0	2.0	7.09	3.0	2.0	1.0	1	0	7.0	4.0	1	0
1	33.0	1.0	5.64	3.0	0.0	1.0	2	0	6.0	5.0	1	0
0	18.0	4.0	6.99	1.0	2.0	0.0	0	1	12.0	1.0	0	1
1	25.0	1.0	9.04	5.0	3.0	1.0	1	0	10.0	5.0	0	0
0	34.0	1.0	9.54	4.0	2.0	2.0	1	1	4.0	1.0	0	0
1	29.0	2.0	7.94	5.0	1.0	0.0	1	1	2.0	4.0	1	1
1	27.0	2.0	7.15	2.0	0.0	1.0	1	0	7.0	5.0	0	0
1	18.0	3.0	9.44	2.0	0.0	1.0	0	1	5.0	4.0	1	1
0	25.0	4.0	6.1	4.0	0.0	0.0	3	1	5.0	3.0	1	1
0	31.0	2.0	7.77	3.0	0.0	2.0	2	0	2.0	4.0	0	0
0	27.0	2.0	7.1	3.0	1.0	1.0	2	0	6.0	5.0	1	1
0	27.0	4.0	9.89	4.0	2.0	1.0	2	1	10.0	2.0	1	1
0	31.0	5.0	6.33	5.0	3.0	1.0	3	1	1.0	2.0	0	1
0	20.0	1.0	9.89	4.0	3.0	0.0	0	0	7.0	1.0	0	0
0	33.0	3.0	9.56	5.0	3.0	0.0	3	1	0.0	3.0	0	0
1	34.0	5.0	5.76	3.0	0.0	2.0	1	1	7.0	3.0	0	1
1	29.0	5.0	9.67	1.0	3.0	1.0	1	1	6.0	3.0	1	1
0	25.0	1.0	6.0	4.0	3.0	2.0	2	1	1.0	1.0	1	0
0	18.0	3.0	8.74	1.0	2.0	1.0	2	1	11.0	2.0	0	1
1	32.0	3.0	5.99	5.0	2.0	0.0	1	1	10.0	5.0	1	1
1	34.0	3.0	7.47	4.0	1.0	1.0	2	1	0.0	5.0	0	0
0	19.0	2.0	9.41	3.0	1.0	1.0	0	0	7.0	2.0	1	0
1	32.0	3.0	6.42	4.0	2.0	2.0	2	1	0.0	1.0	1	0
1	21.0	3.0	8.89	2.0	3.0	1.0	1	1	12.0	5.0	0	1
0	28.0	1.0	6.42	5.0	0.0	1.0	2	0	6.0	1.0	1	0
1	20.0	5.0	5.59	3.0	1.0	2.0	0	1	11.0	2.0	0	1
0	24.0	1.0	6.39	1.0	2.0	1.0	1	1	9.0	5.0	0	0
0	29.0	1.0	9.19	3.0	3.0	0.0	1	1	10.0	4.0	0	1
1	27.0	3.0	7.7	4.0	3.0	0.0	1	1	12.0	4.0	1	1
0	21.0	1.0	5.85	2.0	2.0	0.0	2	1	7.0	1.0	0	0
1	22.0	1.0	8.04	4.0	0.0	1.0	1	0	10.0	5.0	0	0
0	28.0	2.0	7.08	4.0	1.0	0.0	1	0	3.0	3.0	0	1
1	34.0	1.0	7.91	1.0	2.0	0.0	2	0	8.0	2.0	0	0
1	31.0	3.0	9.19	3.0	0.0	0.0	2	0	0.0	5.0	1	0
1	31.0	3.0	8.7	3.0	0.0	0.0	2	1	10.0	5.0	1	1
1	19.0	4.0	7.13	2.0	0.0	0.0	0	1	11.0	5.0	1	1
0	23.0	2.0	9.79	1.0	1.0	1.0	2	0	12.0	5.0	0	1
0	28.0	3.0	8.83	3.0	2.0	1.0	1	1	7.0	3.0	0	1
0	25.0	4.0	9.93	1.0	2.0	0.0	2	1	8.0	2.0	1	1
1	30.0	2.0	5.52	5.0	3.0	1.0	1	0	2.0	4.0	0	0
0	32.0	2.0	8.14	4.0	2.0	1.0	1	0	0.0	3.0	1	0
0	25.0	2.0	8.23	4.0	0.0	0.0	3	0	10.0	4.0	1	0
0	31.0	5.0	7.09	5.0	1.0	1.0	2	0	12.0	5.0	1	1
0	28.0	3.0	9.24	3.0	2.0	0.0	2	1	1.0	5.0	0	1
0	21.0	4.0	9.36	2.0	0.0	0.0	1	1	7.0	5.0	0	1
0	26.0	5.0	5.38	1.0	3.0	0.0	1	1	6.0	4.0	1	1
1	24.0	5.0	9.6	2.0	2.0	2.0	1	0	5.0	4.0	1	0
1	22.0	1.0	6.47	4.0	0.0	1.0	1	0	0.0	4.0	1	0
0	21.0	3.0	8.81	2.0	0.0	0.0	1	1	8.0	4.0	1	1
1	31.0	1.0	9.69	3.0	0.0	1.0	2	0	11.0	1.0	1	1
0	26.0	5.0	7.68	2.0	0.0	1.0	2	0	10.0	4.0	0	1
0	29.0	5.0	5.76	1.0	0.0	0.0	1	1	10.0	4.0	1	1
0	19.0	4.0	7.13	2.0	2.0	0.0	0	0	11.0	5.0	1	1
0	33.0	5.0	6.08	1.0	3.0	2.0	1	1	3.0	3.0	0	1
0	23.0	3.0	5.24	1.0	1.0	1.0	1	1	10.0	5.0	0	1
0	24.0	5.0	9.39	1.0	0.0	0.0	1	1	3.0	4.0	1	1
0	34.0	5.0	7.8	3.0	2.0	1.0	3	1	4.0	5.0	1	1
0	19.0	4.0	6.86	4.0	2.0	0.0	0	1	9.0	3.0	0	1
1	22.0	1.0	8.46	1.0	0.0	1.0	2	1	9.0	2.0	0	0
1	23.0	3.0	6.39	2.0	2.0	0.0	1	0	12.0	4.0	1	1
1	19.0	1.0	8.63	5.0	2.0	2.0	0	1	10.0	4.0	1	1
1	21.0	1.0	8.63	5.0	1.0	2.0	2	0	10.0	4.0	1	0
1	22.0	1.0	10.0	4.0	0.0	1.0	2	0	7.0	1.0	1	0
1	27.0	5.0	9.1	3.0	1.0	2.0	2	1	8.0	5.0	1	1
0	21.0	4.0	8.24	2.0	1.0	1.0	1	1	10.0	4.0	0	1
1	29.0	1.0	7.53	3.0	1.0	1.0	1	1	12.0	4.0	1	0
1	34.0	3.0	8.95	3.0	0.0	1.0	1	1	9.0	3.0	1	0
0	33.0	1.0	5.32	4.0	1.0	1.0	2	1	11.0	5.0	1	0
1	33.0	5.0	5.65	2.0	1.0	2.0	2	1	10.0	5.0	0	1
0	27.0	4.0	9.93	4.0	2.0	0.0	2	1	12.0	4.0	0	1
1	24.0	1.0	5.16	1.0	1.0	0.0	2	1	10.0	5.0	0	1
1	30.0	5.0	5.56	4.0	0.0	0.0	2	1	6.0	2.0	0	1
0	29.0	5.0	5.65	4.0	0.0	0.0	1	1	1.0	5.0	1	1
1	27.0	3.0	7.64	4.0	1.0	1.0	1	1	8.0	4.0	1	1
0	32.0	3.0	7.11	5.0	0.0	1.0	1	0	10.0	1.0	1	0
1	20.0	3.0	7.88	2.0	0.0	2.0	0	1	7.0	5.0	0	1
0	25.0	1.0	8.92	4.0	1.0	2.0	1	1	6.0	3.0	1	0
0	33.0	5.0	5.76	5.0	3.0	1.0	1	1	6.0	1.0	0	1
0	31.0	5.0	5.88	2.0	2.0	2.0	2	0	4.0	2.0	0	0
1	31.0	5.0	7.15	4.0	2.0	2.0	2	1	11.0	1.0	0	1
0	23.0	5.0	5.86	3.0	0.0	0.0	1	1	10.0	2.0	0	1
0	30.0	3.0	9.96	4.0	2.0	0.0	1	0	9.0	1.0	1	0
0	34.0	3.0	9.24	1.0	3.0	1.0	2	1	4.0	2.0	1	0
0	21.0	1.0	9.06	1.0	1.0	2.0	1	1	0.0	4.0	1	1
0	23.0	5.0	5.79	5.0	3.0	1.0	1	1	9.0	2.0	0	1
1	34.0	4.0	7.08	4.0	0.0	2.0	1	0	5.0	2.0	0	0
1	23.0	3.0	5.76	2.0	0.0	2.0	1	1	10.0	5.0	0	1
1	20.0	5.0	5.64	5.0	1.0	1.0	0	1	3.0	2.0	1	1
1	29.0	5.0	5.85	1.0	0.0	2.0	1	0	10.0	3.0	0	0
0	29.0	4.0	8.38	2.0	2.0	0.0	1	1	12.0	5.0	1	1
1	27.0	4.0	9.97	1.0	1.0	0.0	3	1	2.0	4.0	0	1
1	20.0	3.0	8.09	5.0	0.0	2.0	0	0	11.0	4.0	0	1
1	21.0	5.0	7.83	2.0	0.0	0.0	1	1	12.0	2.0	1	1
0	28.0	5.0	5.8	5.0	1.0	2.0	2	0	10.0	3.0	1	0
1	22.0	3.0	6.89	5.0	1.0	0.0	1	1	2.0	3.0	1	1
1	24.0	2.0	6.28	3.0	3.0	2.0	1	1	0.0	1.0	0	0
1	31.0	2.0	7.53	5.0	0.0	1.0	2	0	7.0	3.0	0	0
1	23.0	3.0	5.59	3.0	1.0	2.0	1	1	5.0	3.0	1	1
0	27.0	3.0	6.28	4.0	0.0	1.0	1	0	11.0	1.0	0	0
0	20.0	3.0	6.89	4.0	3.0	2.0	0	0	4.0	4.0	0	0
1	29.0	3.0	9.5	4.0	2.0	2.0	1	0	3.0	5.0	1	0
1	21.0	1.0	5.7	4.0	2.0	1.0	2	0	0.0	1.0	0	0
0	29.0	1.0	8.74	4.0	2.0	0.0	1	0	11.0	5.0	1	0
0	20.0	3.0	8.42	3.0	2.0	0.0	0	1	11.0	5.0	0	1
1	33.0	1.0	5.74	3.0	0.0	1.0	3	1	10.0	2.0	0	0
0	33.0	3.0	9.89	2.0	2.0	2.0	1	1	0.0	1.0	1	0
0	24.0	5.0	8.17	2.0	1.0	1.0	1	1	12.0	5.0	1	1
0	18.0	3.0	6.21	3.0	0.0	0.0	0	1	7.0	5.0	0	1
0	32.0	4.0	8.24	2.0	1.0	2.0	1	1	4.0	5.0	0	1
1	23.0	3.0	5.57	1.0	3.0	1.0	1	1	10.0	5.0	1	1
0	29.0	1.0	7.1	3.0	1.0	2.0	1	1	11.0	1.0	0	0
1	22.0	2.0	8.74	2.0	1.0	1.0	1	1	11.0	3.0	0	1
0	27.0	5.0	6.0	4.0	3.0	0.0	2	1	8.0	5.0	1	1
1	34.0	4.0	7.25	3.0	1.0	0.0	1	1	9.0	5.0	1	1
1	18.0	5.0	5.37	4.0	1.0	1.0	0	0	9.0	4.0	1	1
0	23.0	3.0	7.75	4.0	0.0	0.0	0	1	6.0	5.0	1	1
0	25.0	2.0	9.79	3.0	3.0	0.0	1	1	5.0	2.0	0	0
1	18.0	5.0	6.0	1.0	2.0	0.0	0	1	0.0	3.0	0	1
0	27.0	4.0	5.24	4.0	0.0	2.0	1	1	6.0	4.0	1	1
1	23.0	3.0	8.74	4.0	0.0	1.0	1	1	12.0	4.0	0	1
0	22.0	2.0	5.88	5.0	1.0	2.0	1	1	12.0	2.0	1	1
0	25.0	2.0	9.37	3.0	1.0	2.0	1	0	4.0	4.0	1	0
1	32.0	3.0	5.42	1.0	2.0	0.0	1	1	0.0	4.0	0	1
0	23.0	2.0	8.0	4.0	3.0	0.0	2	1	11.0	5.0	1	1
0	33.0	1.0	9.41	5.0	0.0	2.0	2	0	11.0	2.0	1	0
1	34.0	1.0	8.91	3.0	3.0	1.0	2	0	8.0	1.0	1	0
0	23.0	2.0	6.78	3.0	3.0	2.0	1	1	10.0	3.0	1	1
1	24.0	3.0	9.84	2.0	1.0	1.0	2	0	7.0	5.0	1	1
0	25.0	3.0	5.85	2.0	2.0	0.0	1	1	7.0	5.0	1	1
1	23.0	2.0	7.27	2.0	0.0	2.0	1	0	2.0	5.0	0	0
0	32.0	3.0	6.51	2.0	1.0	0.0	1	0	9.0	4.0	1	0
0	29.0	5.0	7.83	1.0	2.0	1.0	1	1	3.0	5.0	0	1
0	25.0	3.0	7.49	5.0	0.0	2.0	1	1	10.0	1.0	0	1
0	24.0	3.0	7.02	5.0	0.0	1.0	2	1	9.0	1.0	1	0
0	31.0	1.0	9.41	2.0	2.0	1.0	1	0	11.0	2.0	1	0
[truncated: 25,838 more rows]
