# Supplementary material for: Beyond classification metrics: a psychometric-aware benchmark for data augmentation in imbalanced student mental health surveys
Source: Front Digit Health. 2026 Jun 15;8:1865324. doi: 10.3389/fdgth.2026.1865324 (PMC13310988; doi:10.3389/fdgth.2026.1865324)
Supplement: Supplementary file 3 [file Datasheet3.csv]

Q1A	Q2A	Q3A	Q4A	Q5A	Q6A	Q7A	Q8A	Q9A	Q10A	Q11A	Q12A	Q13A	Q14A	Q15A	Q16A	Q17A	Q18A	Q19A	Q20A	Q21A	Q22A	Q23A	Q24A	Q25A	Q26A	Q27A	Q28A	Q29A	Q30A	Q31A	Q32A	Q33A	Q34A	Q35A	Q36A	Q37A	Q38A	Q39A	Q40A	Q41A	Q42A	depression_score	anxiety_score	stress_score	age	gender	label
3	3	1	3	3	3	3	3	1	0	3	3	3	3	3	3	2	3	2	2	0	3	3	3	3	3	3	2	3	1	3	3	1	2	3	3	0	1	3	2	3	3	27	34	40	16	1	3
3	0	1	2	3	3	2	3	2	1	1	1	3	3	2	2	3	1	0	0	1	2	0	1	1	2	2	3	2	2	1	2	2	1	1	2	3	1	1	0	1	1	24	17	27	16	1	3
2	0	3	0	3	2	0	2	1	3	1	0	3	0	3	3	3	1	1	0	3	2	1	3	1	0	1	0	1	1	3	2	0	3	2	3	3	3	1	1	0	3	39	12	17	17	1	4
1	1	2	3	3	1	3	3	3	2	1	3	3	3	3	2	3	3	3	3	2	2	3	1	3	3	1	3	1	3	2	3	3	3	2	3	2	2	2	3	3	2	32	40	29	19	1	4
0	0	1	0	2	0	0	2	2	1	0	1	0	2	1	3	1	0	0	1	0	0	0	1	0	0	0	0	2	1	1	0	3	0	2	1	1	1	0	0	0	1	13	6	12	20	1	1
0	0	1	2	3	0	2	2	2	3	0	1	1	1	2	3	1	1	0	2	3	0	2	2	1	1	0	1	1	2	3	1	3	2	1	1	3	3	3	1	1	2	31	19	14	17	1	4
3	3	2	3	2	3	3	3	3	2	3	3	3	2	3	3	2	3	3	3	2	3	3	2	1	3	1	3	3	2	3	1	3	3	1	3	3	2	1	3	3	3	35	39	33	16	0	4
2	2	1	1	3	2	0	2	3	2	2	2	2	2	0	0	2	1	3	2	1	3	0	1	2	2	1	1	2	2	1	1	3	2	1	2	0	1	3	2	0	1	19	20	27	18	1	2
0	0	0	0	0	1	0	2	0	2	2	1	2	3	0	2	2	1	3	1	2	1	0	1	0	2	2	0	2	2	0	0	0	1	0	1	3	1	3	1	2	1	19	10	18	20	1	2
2	0	1	1	1	0	0	0	1	1	1	0	1	2	0	1	2	2	0	0	1	1	1	1	0	2	2	0	0	0	1	1	0	1	2	0	1	0	2	2	0	2	16	5	15	17	1	2
2	0	1	1	0	2	0	2	3	0	2	2	2	0	0	0	2	2	0	2	0	2	0	1	0	3	3	2	3	2	0	2	3	0	2	2	0	0	2	3	0	2	11	15	29	19	1	1
2	0	1	0	1	2	0	1	1	1	1	0	1	1	0	2	1	1	1	0	1	0	0	1	0	1	1	0	0	0	2	1	0	1	1	0	1	0	1	1	0	0	14	3	12	18	1	2
2	1	1	0	2	0	0	1	0	1	0	0	0	3	0	2	0	1	0	0	0	0	0	2	1	0	1	0	0	0	2	1	0	0	3	0	0	1	2	0	0	3	14	2	14	19	0	2
1	1	1	0	3	2	0	0	2	1	1	0	2	0	0	1	1	3	1	3	2	0	0	2	0	2	2	0	0	1	1	0	0	1	3	0	2	1	2	0	0	3	23	8	14	19	1	3
2	1	2	3	2	2	3	3	1	3	2	2	3	1	1	2	3	2	1	3	3	3	1	2	2	3	2	2	3	2	2	2	2	3	2	3	3	3	3	2	2	2	36	27	31	22	1	4
2	1	1	1	0	3	0	1	2	1	2	1	2	3	0	1	1	1	0	2	1	1	0	1	0	2	1	2	3	1	2	1	1	2	2	2	1	0	2	2	0	3	18	13	24	19	1	2
1	2	1	0	2	1	1	1	2	1	1	1	2	1	1	2	1	1	2	0	1	1	1	1	1	3	1	2	1	1	1	0	1	1	0	1	2	1	1	0	0	2	21	14	12	20	0	3
1	1	0	1	0	1	3	0	2	1	1	3	2	1	2	2	1	0	3	3	0	2	0	3	2	1	3	2	1	0	0	0	3	0	1	1	0	0	2	1	1	0	10	22	19	16	1	1
3	2	3	3	3	2	3	2	3	3	3	3	3	0	3	3	3	3	3	3	3	2	2	3	3	3	3	3	3	3	3	3	3	3	3	3	3	3	3	3	3	3	42	40	36	19	1	4
0	0	1	0	0	0	0	0	0	1	0	0	0	0	1	2	0	0	0	0	1	0	0	2	0	0	0	0	0	0	0	0	0	0	0	0	1	1	1	0	0	0	9	1	1	16	1	0
1	1	2	0	2	2	0	2	1	1	2	3	2	1	0	1	2	3	0	3	1	2	1	3	2	2	2	2	1	1	1	0	2	2	1	1	2	2	1	2	0	1	24	14	23	19	0	3
1	1	1	0	3	1	0	0	1	1	1	1	3	1	0	1	3	0	2	1	3	0	1	2	0	3	0	0	2	0	0	0	0	3	0	0	1	3	0	2	0	3	30	8	7	18	0	4
1	0	1	0	0	2	1	1	2	0	3	0	1	2	0	1	0	1	1	0	0	1	0	1	1	2	3	0	1	0	1	3	0	1	2	0	0	0	2	2	1	2	10	8	22	15	1	1
0	0	1	0	0	0	0	1	3	0	2	3	1	1	0	2	2	1	0	0	0	3	0	1	0	0	2	1	1	1	1	2	3	2	2	3	0	1	3	0	0	3	14	8	24	17	0	2
0	2	0	0	1	0	1	1	2	0	2	2	1	0	0	2	0	1	0	1	1	1	1	1	0	2	1	0	1	0	0	3	0	1	0	1	1	2	1	1	0	2	14	9	13	17	1	2
3	0	0	2	1	3	2	1	3	3	3	3	2	1	2	1	3	1	0	3	3	2	1	3	3	3	2	3	2	1	1	1	1	2	0	2	3	3	2	1	2	3	31	25	25	21	1	4
0	0	1	1	1	0	0	3	3	1	1	2	1	0	0	0	3	0	1	0	2	2	2	1	2	1	1	0	2	1	1	1	3	1	0	0	2	1	1	2	0	2	18	12	16	23	0	2
1	1	2	2	1	1	1	2	2	2	3	1	3	2	1	2	1	1	0	2	1	1	1	2	2	2	3	1	1	0	1	2	2	1	1	0	1	2	2	1	1	2	23	15	23	17	1	3
1	0	0	0	1	1	0	0	0	0	2	0	0	1	0	1	0	0	0	0	0	0	0	0	1	1	1	0	0	0	0	1	0	0	1	0	0	0	1	0	0	1	4	1	9	26	0	0
2	1	1	0	2	2	0	1	0	2	2	1	1	2	0	1	2	2	2	0	1	1	0	2	1	2	2	0	1	2	2	3	0	1	1	0	2	2	1	0	0	2	23	6	21	16	0	3
3	0	3	2	2	3	1	3	3	2	2	3	3	0	0	2	2	2	1	2	3	2	3	2	1	3	2	2	2	0	3	3	3	3	2	2	1	3	2	3	1	1	33	21	32	16	1	4
3	0	3	1	2	3	0	3	2	0	2	3	3	0	1	1	2	1	0	2	2	1	0	2	1	2	2	2	3	1	1	3	2	2	2	2	1	1	0	3	0	3	25	15	28	16	1	3
3	0	0	1	1	1	0	1	0	0	3	3	1	0	0	1	0	0	0	0	1	2	0	1	2	0	1	0	0	0	1	1	1	1	0	0	0	0	1	0	0	3	10	3	17	24	1	1
2	1	3	1	2	1	2	3	1	2	2	1	3	2	1	2	2	1	1	1	2	2	1	2	1	3	2	2	2	2	2	2	2	3	1	0	2	2	2	2	1	3	33	17	25	18	1	4
0	0	2	2	2	0	0	1	0	2	0	1	2	0	0	3	3	2	0	1	3	1	1	2	1	1	0	0	1	2	2	0	1	3	1	1	2	3	0	1	0	3	33	9	8	24	1	4
2	0	0	1	2	3	3	2	3	1	1	3	1	2	1	0	1	2	0	2	2	2	0	1	2	1	1	3	3	1	0	2	3	2	1	1	0	1	1	3	2	2	14	22	28	18	1	2
0	0	0	0	0	0	0	0	0	0	0	0	0	0	1	0	0	0	1	0	0	0	0	0	0	0	1	0	0	0	1	1	0	0	0	0	0	0	0	0	0	1	2	2	2	23	0	0
2	0	3	0	3	2	1	0	0	3	3	2	3	0	0	3	3	0	0	0	2	0	0	3	0	3	2	0	3	1	3	3	1	2	3	0	3	3	2	0	0	3	40	2	23	22	1	4
1	2	1	2	1	2	0	1	1	2	1	2	1	2	1	1	1	1	2	0	0	1	2	1	1	0	2	1	1	1	1	2	1	0	2	0	1	0	1	0	2	3	13	15	20	21	1	1
3	3	3	3	3	0	2	0	3	3	3	3	3	2	3	3	2	2	1	3	3	3	3	1	0	3	3	3	0	3	3	3	3	3	3	2	3	2	1	3	3	3	38	35	29	20	0	4
1	0	0	0	2	1	1	0	1	1	0	0	1	1	1	0	0	0	0	1	0	1	0	0	1	0	1	0	1	1	0	0	1	0	0	1	0	0	1	0	1	2	6	8	8	23	0	0
0	0	0	0	1	0	0	0	0	1	0	0	0	0	0	1	1	1	0	0	0	1	0	0	0	0	1	0	1	1	0	1	0	0	2	0	0	0	1	1	0	1	5	2	8	17	1	0
0	0	1	0	1	0	0	2	0	1	0	0	1	2	0	0	1	0	1	0	0	2	0	1	0	0	0	0	0	0	1	0	0	0	0	0	0	0	0	0	0	2	9	1	6	21	0	0
0	1	0	0	0	0	0	0	0	0	0	0	0	0	0	0	0	0	0	0	0	0	0	0	0	0	0	0	0	0	0	0	0	0	0	0	0	0	0	0	0	0	0	1	0	18	0	0
2	3	2	1	3	1	2	2	2	3	1	3	3	1	2	3	3	2	2	2	2	3	3	3	2	2	1	2	3	3	3	3	3	3	1	1	3	3	1	3	1	3	39	29	27	20	1	4
2	0	0	0	1	1	0	1	1	0	1	2	0	1	1	0	0	2	0	1	0	2	0	1	2	0	2	1	1	1	2	1	2	0	2	0	0	0	2	1	0	1	5	8	22	27	1	0
2	0	1	0	1	2	0	1	1	0	2	2	1	0	0	0	0	3	2	2	0	1	0	1	0	1	2	1	2	2	0	3	3	0	2	1	0	0	3	3	0	1	6	12	28	22	1	0
0	1	2	0	1	0	0	2	2	3	0	0	2	1	1	2	3	0	1	0	3	1	0	1	0	2	0	0	0	0	1	0	1	3	0	0	3	3	1	2	0	2	31	7	6	28	0	4
2	3	3	2	3	1	3	3	3	3	3	3	3	3	1	3	3	3	3	3	3	3	1	3	3	3	3	2	2	2	3	3	3	3	3	3	3	3	3	3	3	3	42	35	38	17	1	4
1	0	1	0	2	1	0	1	0	1	1	2	1	1	0	2	1	1	0	1	1	2	0	1	0	1	1	1	1	1	1	2	2	1	0	1	1	1	2	0	1	2	17	5	18	22	1	2
1	0	0	3	3	2	3	3	2	0	2	3	3	1	1	1	0	0	2	3	0	2	0	1	1	3	1	3	3	0	0	1	3	0	1	2	0	0	2	2	3	3	14	25	25	15	1	2
2	3	3	3	1	3	3	3	3	1	2	2	3	1	2	2	3	1	3	2	3	3	3	1	2	2	1	3	2	1	1	3	2	3	1	3	2	2	1	3	3	3	30	37	27	15	1	4
0	0	0	0	0	1	0	0	0	0	0	0	0	0	1	0	0	0	0	0	0	0	0	0	0	0	0	0	0	0	0	1	0	0	0	0	0	0	0	0	0	0	0	1	2	18	0	0
2	0	2	0	3	3	1	3	3	3	3	3	3	3	1	2	3	3	2	0	3	3	0	3	3	3	3	2	2	0	3	2	3	3	2	0	3	3	3	3	2	3	40	17	38	18	1	4
1	2	1	1	2	3	2	2	2	2	2	3	2	0	2	1	1	0	3	2	1	2	0	1	2	1	0	3	1	2	1	1	2	1	0	2	0	1	2	2	2	2	17	27	19	20	1	2
0	0	0	0	2	1	0	0	0	0	0	1	0	1	0	0	0	1	0	0	0	0	0	0	0	0	0	0	0	3	0	0	0	0	0	0	0	0	1	0	0	2	4	3	5	20	0	0
0	1	3	1	3	0	1	1	1	2	1	2	3	2	1	2	2	1	1	1	3	2	0	3	2	2	2	1	3	1	3	1	0	2	1	1	3	3	2	1	1	3	37	14	18	21	1	4
3	3	1	2	2	3	2	3	2	1	3	3	3	3	2	1	2	3	2	2	2	3	2	2	2	2	2	3	3	3	2	2	3	2	2	2	2	2	3	3	2	2	26	32	39	15	1	3
2	1	3	3	3	3	3	3	2	3	3	2	3	3	1	3	3	3	3	3	3	3	3	3	3	3	3	3	3	2	3	3	3	3	2	3	3	3	3	3	3	3	42	36	39	17	0	4
2	3	2	3	3	3	3	3	3	3	3	2	3	0	3	3	3	3	2	3	3	3	1	3	3	3	3	3	3	3	3	3	2	3	3	3	3	3	3	3	3	3	41	39	36	15	1	4
0	0	0	0	0	0	0	0	0	1	0	0	0	1	0	0	0	0	0	0	0	0	0	1	0	1	1	0	0	0	0	1	0	0	2	0	0	0	0	0	0	0	3	0	5	18	0	0
1	1	1	2	1	1	1	2	2	1	2	1	2	2	2	1	1	2	2	2	1	1	1	1	2	1	1	2	2	2	1	1	2	1	1	1	2	1	1	3	1	3	18	24	20	20	1	2
1	3	1	0	1	0	0	0	0	1	0	0	0	1	1	2	0	2	0	0	3	3	0	1	0	0	1	0	0	0	1	0	2	2	0	0	1	3	2	0	2	1	17	6	12	24	1	2
0	3	1	0	3	0	0	0	1	2	0	0	3	1	3	3	2	0	0	1	3	0	0	2	0	0	0	0	1	2	3	2	0	2	1	1	3	3	0	2	0	2	32	13	5	22	0	4
2	3	1	1	2	1	2	3	2	2	2	1	3	3	2	1	3	3	1	0	2	3	1	2	2	2	1	1	2	3	1	2	1	2	2	0	1	2	1	0	1	3	27	19	27	18	0	3
1	0	1	1	2	1	1	3	3	0	1	1	2	1	1	2	1	0	1	1	1	2	0	2	2	3	1	2	1	1	2	2	3	1	1	0	2	1	1	2	3	3	23	18	19	23	1	3
0	0	1	1	0	0	1	0	0	0	0	1	1	0	0	2	1	0	1	0	0	0	0	1	0	1	2	0	0	0	2	0	0	0	0	0	0	1	0	0	0	0	10	3	3	17	1	1
0	1	0	0	0	0	1	0	0	0	0	0	0	0	0	0	1	0	0	0	0	0	0	0	0	0	0	0	0	0	0	1	0	0	0	0	0	0	0	0	1	1	2	3	1	22	1	0
1	0	1	0	3	2	0	1	0	0	1	0	1	0	0	1	0	2	0	0	0	3	0	0	1	0	3	1	3	0	1	2	0	1	2	0	0	0	3	0	0	3	11	2	23	27	1	1
1	0	1	0	3	0	0	2	1	0	0	2	1	0	0	0	0	1	2	0	1	1	3	0	1	1	0	1	0	0	0	0	1	0	0	1	1	0	0	0	1	3	11	10	8	19	1	1
0	0	1	0	2	1	0	1	1	0	0	1	1	0	2	3	2	0	1	0	0	0	0	1	1	2	1	2	1	0	2	3	1	1	3	2	1	0	0	1	0	3	19	10	12	19	0	2
0	1	1	0	2	3	0	2	1	1	3	1	3	1	0	1	2	3	0	1	2	1	0	1	1	3	3	2	3	2	1	3	3	1	0	1	1	2	3	0	1	2	23	10	29	28	1	3
0	0	0	1	0	0	0	0	1	1	0	0	0	0	0	0	0	0	1	0	0	0	0	0	0	0	0	0	0	0	0	0	0	0	0	0	0	0	0	0	0	0	1	3	0	19	1	0
1	0	2	0	2	1	0	1	1	3	1	2	3	0	0	1	3	0	0	0	2	2	0	3	0	2	0	2	0	0	2	0	3	3	2	3	2	1	0	0	0	2	31	6	13	23	1	4
1	1	2	0	3	1	0	1	1	3	1	0	3	2	0	3	3	1	0	1	3	0	0	2	0	2	2	3	0	0	3	1	0	3	2	0	3	3	1	0	1	3	39	7	13	18	0	4
2	0	1	0	1	1	0	1	0	2	2	1	3	0	2	1	1	3	1	0	1	0	1	3	1	2	1	1	2	2	2	0	1	1	1	1	1	1	1	0	0	2	22	9	16	22	1	3
2	1	1	1	2	1	0	1	2	1	2	2	2	1	0	1	2	1	1	0	1	2	1	1	0	1	2	2	1	2	2	2	1	1	1	1	1	1	2	2	2	2	19	15	21	18	0	2
2	0	0	3	0	2	0	0	0	1	1	2	1	0	0	1	0	0	0	1	1	1	0	0	2	1	2	1	1	0	0	1	1	0	0	0	0	1	1	0	0	1	7	7	14	25	1	0
1	2	2	1	2	1	2	1	2	3	2	1	3	2	1	2	2	2	1	1	3	1	1	2	2	2	2	1	1	2	2	2	1	2	2	1	2	2	1	1	1	3	32	19	20	28	0	4
2	3	1	3	3	3	3	3	3	2	3	2	3	3	3	3	3	3	2	2	2	3	3	3	3	3	3	3	3	1	3	3	3	2	2	3	3	3	3	3	1	2	36	36	39	15	1	4
0	1	3	0	3	1	0	2	1	3	1	1	3	0	0	2	3	0	0	1	3	0	1	1	0	3	0	1	1	3	2	0	3	3	0	1	3	3	1	1	1	2	37	11	10	27	0	4
3	1	2	0	3	2	1	1	3	3	1	0	3	0	1	3	3	3	1	1	3	1	1	3	2	3	1	1	1	3	3	1	0	3	1	0	3	3	2	1	1	3	41	17	17	16	0	4
2	2	1	1	1	2	2	2	1	1	1	3	1	3	3	1	1	2	2	0	3	2	1	2	2	3	2	2	1	1	2	2	2	3	1	1	1	2	2	3	1	2	24	22	27	19	1	3
2	0	0	0	2	2	0	1	0	0	1	0	2	1	0	0	1	1	0	0	0	1	0	1	0	2	2	1	1	0	1	1	1	1	1	0	0	1	2	0	0	1	12	1	17	22	1	1
0	0	1	0	0	1	2	1	1	1	1	2	1	2	0	1	0	1	0	0	0	2	0	0	1	0	1	0	2	1	1	1	3	0	1	1	0	0	1	2	1	2	7	9	19	14	1	0
2	0	1	0	1	3	0	2	2	2	2	2	3	2	0	2	2	0	0	2	2	2	0	2	0	2	2	2	2	1	1	2	2	2	2	1	1	2	2	2	0	2	25	10	27	16	1	3
1	0	0	0	1	0	0	0	1	0	1	0	0	1	0	0	1	0	1	0	0	0	0	0	0	0	0	0	0	0	0	0	1	0	0	0	1	0	0	0	0	1	4	2	4	25	1	0
0	0	0	2	2	0	1	2	3	3	0	0	3	0	0	3	3	0	1	0	3	1	0	0	1	3	0	1	0	0	3	0	0	3	0	1	2	3	0	1	1	2	33	12	3	20	0	4
2	3	3	3	3	2	1	2	3	3	2	3	3	1	0	3	3	1	3	3	3	3	0	3	3	2	3	3	3	2	3	2	3	3	1	3	3	3	2	2	0	3	41	29	30	21	1	4
1	0	0	0	3	1	0	0	3	2	0	1	2	0	0	0	3	1	2	3	0	0	0	0	3	1	2	0	3	1	2	1	2	2	2	2	1	0	2	2	0	3	19	16	16	21	0	2
3	3	3	3	3	3	3	3	3	3	3	3	3	3	3	3	3	3	3	3	3	3	2	3	3	3	3	3	3	3	3	3	3	3	3	3	3	3	3	3	3	3	42	41	42	20	1	4
3	3	3	2	3	3	3	3	3	3	3	3	3	3	3	3	3	3	2	3	3	3	3	3	3	3	3	3	3	2	3	3	2	3	1	3	3	3	3	3	2	3	42	38	39	16	1	4
1	2	1	0	2	1	1	0	1	1	0	2	2	1	3	1	2	0	1	0	2	1	0	1	0	1	1	1	1	3	2	1	2	1	1	0	1	2	2	2	3	1	20	17	14	23	1	2
1	0	0	0	0	2	0	1	0	1	1	0	1	1	0	1	0	1	0	1	0	1	0	1	0	2	2	1	1	1	2	2	1	0	1	0	0	1	1	1	1	1	10	5	16	20	1	1
3	3	2	1	3	2	1	2	0	2	2	0	1	2	0	2	2	3	3	0	1	3	0	1	1	3	3	1	2	1	2	2	1	3	2	0	2	1	3	1	0	2	27	12	30	19	1	3
0	1	0	0	0	1	0	0	1	0	1	0	0	2	0	0	0	0	0	0	0	0	0	0	0	0	0	0	0	0	0	0	0	0	0	0	0	0	0	0	0	0	0	2	4	16	0	0
3	3	0	2	1	3	1	1	2	1	3	1	0	3	1	0	1	2	2	0	1	1	0	0	1	1	3	3	3	1	0	3	1	0	2	2	0	0	3	3	1	2	7	22	32	18	1	0
0	0	1	0	1	2	0	1	2	1	2	0	3	0	1	2	2	2	0	0	0	1	0	1	0	2	2	1	1	0	2	2	1	0	0	0	2	1	2	2	0	2	20	6	16	17	0	2
0	0	0	0	0	0	0	0	0	0	0	0	0	0	0	0	0	0	0	0	0	0	0	0	1	0	0	0	1	0	0	0	0	0	1	0	0	0	0	0	0	1	1	1	2	20	0	0
1	0	2	0	3	2	1	1	2	1	2	2	1	0	0	3	2	0	0	2	2	2	0	2	1	1	0	2	1	2	0	1	2	1	0	1	1	1	1	2	1	1	21	14	15	23	1	3
2	1	1	1	2	1	0	3	2	2	3	1	2	2	1	1	2	2	1	3	2	3	0	2	2	2	3	0	2	1	1	2	2	1	0	0	2	3	2	1	1	3	26	14	28	27	1	3
1	2	3	0	1	3	0	0	0	1	3	1	1	2	0	1	1	3	2	1	1	2	0	1	0	1	2	2	1	0	3	2	1	3	2	0	1	1	3	0	0	1	20	7	26	19	1	2
2	0	2	0	1	3	0	3	3	1	2	2	3	1	0	2	2	1	1	3	1	2	0	2	1	1	1	1	2	1	2	1	3	3	1	2	0	1	1	2	0	2	23	14	25	21	0	3
0	2	0	0	1	1	0	0	0	0	1	0	0	2	0	1	0	1	1	0	2	1	0	1	1	0	1	0	1	1	1	3	0	1	3	0	0	2	0	1	0	3	12	6	14	22	0	1
1	2	3	3	3	0	2	3	2	0	1	0	3	1	0	2	0	2	2	0	3	2	0	2	3	3	1	3	2	3	3	2	2	0	2	0	3	3	2	3	2	2	30	25	21	16	1	4
2	1	0	0	0	3	1	0	1	1	1	1	1	0	1	1	1	1	0	1	0	1	0	0	1	1	0	1	1	2	0	1	1	2	0	0	0	0	1	0	0	2	9	9	13	16	0	0
2	1	0	1	2	2	0	1	3	1	2	2	0	3	0	1	0	2	1	3	0	2	2	1	2	1	2	2	2	3	0	1	2	0	1	2	0	0	2	3	0	1	7	23	26	21	1	0
0	1	1	0	1	2	1	1	1	0	2	1	3	2	0	1	2	1	1	1	1	1	0	1	0	3	1	2	2	0	1	0	3	2	1	0	0	1	1	2	3	2	19	12	18	18	0	2
3	3	2	2	3	3	3	3	3	3	3	3	3	3	3	3	3	0	3	3	3	3	3	3	1	3	3	3	3	3	3	3	3	3	3	3	3	3	3	3	3	3	41	39	39	18	0	4
3	3	3	3	3	3	3	3	3	3	3	3	3	3	3	3	3	1	3	3	3	3	3	3	3	3	3	3	3	3	3	3	3	3	3	3	3	3	3	3	3	3	42	42	40	20	0	4
3	3	3	2	3	3	3	2	3	3	3	3	3	2	1	3	3	3	3	3	3	3	1	1	2	3	3	2	3	3	3	3	3	3	2	3	3	3	3	3	2	3	40	34	39	24	1	4
1	2	3	1	3	3	1	2	0	3	3	1	3	0	1	2	1	0	0	3	3	3	1	3	3	3	3	1	3	3	2	1	2	1	0	0	3	1	2	1	2	3	34	19	24	26	1	4
0	0	0	0	1	2	0	2	0	1	1	0	1	1	0	1	1	1	0	1	0	1	0	1	1	1	1	0	1	0	2	0	0	1	0	1	0	1	1	1	0	0	11	4	11	21	1	1
3	3	1	3	3	3	3	3	3	3	2	3	2	3	3	2	2	2	3	3	2	3	3	3	3	2	3	3	3	3	3	3	2	3	2	2	3	2	3	3	3	3	34	41	38	23	1	4
3	3	3	3	3	3	3	3	3	3	3	3	3	3	1	3	3	3	3	3	3	3	1	3	3	3	3	1	3	3	3	3	3	3	3	3	3	3	3	3	2	3	42	35	42	19	0	4
2	0	2	0	1	2	0	2	1	2	2	0	2	3	1	1	3	1	0	0	3	1	0	1	0	3	2	0	2	0	1	1	0	3	0	0	3	3	0	0	0	1	29	2	18	18	0	4
1	1	0	0	2	3	1	3	3	1	2	3	2	2	1	1	1	2	1	2	0	2	0	0	2	1	2	3	2	2	1	2	2	1	3	0	0	0	2	2	2	2	12	20	31	19	1	1
1	1	3	1	2	1	1	1	1	2	1	2	2	1	0	3	3	0	1	2	3	2	0	2	1	2	2	2	1	1	1	1	2	2	1	1	2	3	3	2	0	2	32	14	19	19	1	4
1	2	1	0	1	1	0	1	2	2	2	2	1	2	0	1	1	1	1	1	1	1	0	0	0	0	1	0	1	0	0	1	2	1	1	0	1	1	1	2	1	1	12	9	18	17	0	1
0	0	0	0	0	2	0	0	0	0	0	0	0	1	0	0	0	0	0	1	0	0	0	0	0	0	1	0	0	0	0	0	0	0	0	0	0	0	2	2	0	0	0	3	6	16	1	0
3	1	0	0	1	1	0	1	1	0	3	0	1	2	0	2	3	0	2	0	0	0	0	1	0	1	0	0	1	2	2	0	0	1	2	0	3	0	2	0	0	0	15	6	15	19	0	2
0	0	0	0	0	1	1	0	0	0	0	2	2	0	0	0	1	0	0	0	0	1	0	0	1	1	0	0	1	0	0	0	0	0	0	0	0	0	1	0	1	0	4	3	6	18	0	0
3	0	3	1	3	3	1	3	0	3	2	2	2	1	1	3	2	1	1	3	1	3	0	3	3	2	2	1	3	1	2	1	2	1	0	1	3	1	2	3	1	3	32	17	28	18	1	4
1	1	2	0	2	2	1	3	3	3	3	3	3	1	1	2	3	0	2	1	3	1	0	1	2	3	0	2	2	2	1	0	3	3	0	1	3	3	1	1	2	3	35	19	20	20	0	4
2	2	1	1	1	1	1	0	2	1	1	1	2	0	0	2	3	0	1	2	1	1	1	1	2	2	1	2	1	2	1	1	1	2	2	2	2	2	2	2	0	1	22	20	14	19	1	3
1	1	3	0	0	3	1	3	2	2	3	1	3	3	3	1	3	2	0	1	3	2	0	2	0	3	3	0	3	0	1	0	1	3	1	0	1	3	3	1	1	0	28	10	29	18	1	4
1	0	0	0	0	2	0	3	0	0	1	1	0	1	0	1	0	1	0	0	0	0	0	0	0	0	1	0	1	0	0	2	1	0	0	0	0	0	1	0	0	1	2	0	16	17	1	0
2	1	0	0	3	1	0	1	1	0	1	0	1	0	0	0	2	1	0	0	0	0	0	2	0	1	2	0	2	0	0	1	0	1	1	0	0	1	2	0	0	3	14	2	14	30	1	2
1	2	0	1	0	0	2	1	2	3	2	0	0	1	2	2	2	0	0	1	0	1	2	2	0	1	1	1	3	1	2	3	0	0	2	1	1	1	1	1	2	1	15	18	16	16	1	2
2	0	2	0	2	1	1	2	1	3	2	1	3	2	0	3	3	0	1	1	2	2	1	2	2	3	3	2	1	2	2	1	1	3	2	1	3	3	3	3	1	3	37	16	23	17	0	4
3	0	2	0	1	1	1	1	2	0	3	2	2	0	0	1	1	3	0	1	1	1	0	1	1	2	1	1	2	0	1	1	1	2	1	0	1	1	1	3	0	1	17	9	21	18	1	2
0	0	0	0	0	0	0	1	0	0	0	0	0	0	0	0	0	0	0	0	0	0	0	0	0	0	0	0	0	0	0	0	0	0	0	0	0	0	0	0	0	0	0	0	1	18	1	0
1	0	1	0	1	0	0	1	0	0	1	1	1	1	0	1	0	0	0	1	0	1	0	1	1	1	1	0	0	0	2	0	0	0	0	0	1	1	1	1	0	2	12	3	8	25	1	1
3	0	2	1	2	3	0	3	3	3	2	3	3	2	0	3	3	2	3	2	3	2	0	3	1	2	3	2	3	2	3	3	3	3	2	3	2	3	2	2	0	3	38	19	36	16	0	4
3	1	0	1	2	2	1	3	0	0	3	1	1	2	0	1	2	3	0	0	0	3	0	2	1	2	3	0	3	0	1	3	0	3	3	0	1	1	3	0	1	2	18	5	35	28	0	2
1	2	0	0	0	1	2	3	3	0	0	1	0	2	1	0	0	0	0	1	0	0	1	0	0	0	2	2	0	0	0	1	1	0	0	2	0	0	1	0	0	3	3	14	13	19	0	0
3	1	1	0	0	0	0	1	2	0	1	1	2	1	0	1	3	0	0	0	2	3	0	0	2	1	0	2	1	1	2	3	2	1	3	0	1	0	2	3	0	2	16	11	21	20	0	2
3	3	2	0	3	2	0	3	2	3	2	2	1	1	0	2	3	2	3	0	2	1	0	1	0	2	2	2	2	2	3	1	2	3	2	0	3	3	2	3	0	2	33	15	27	23	0	4
3	1	3	3	3	2	3	3	3	3	2	3	3	3	3	3	3	2	2	3	3	3	2	3	3	3	2	3	3	3	3	3	3	3	2	3	3	3	2	3	2	3	42	37	36	21	0	4
2	1	0	0	0	1	0	1	1	0	3	0	1	0	1	1	1	3	0	1	1	0	2	0	0	1	2	0	0	1	0	0	1	1	0	0	0	0	0	0	0	1	7	7	13	21	1	0
1	2	1	1	3	2	1	1	3	2	2	1	2	0	2	3	3	2	2	2	3	1	1	3	1	2	1	1	2	2	2	1	2	3	0	1	3	2	2	2	2	3	35	23	18	18	1	4
0	2	0	1	1	0	0	0	1	0	1	0	1	2	0	0	0	1	0	0	1	0	2	0	0	0	1	0	0	0	0	0	1	0	0	0	0	1	0	0	1	0	4	7	6	18	1	0
3	1	2	1	2	2	1	2	2	2	3	2	2	3	1	2	3	3	1	2	2	2	1	2	2	2	3	2	2	2	2	2	2	2	2	2	2	2	3	1	1	2	29	20	34	21	1	4
2	1	2	0	2	0	1	1	1	2	2	2	3	0	1	2	3	1	1	1	3	1	1	2	0	2	1	1	2	1	2	0	2	3	0	2	3	3	1	1	1	3	35	13	15	17	1	4
1	0	0	0	1	1	0	2	2	0	1	0	1	1	0	1	1	0	1	2	1	1	0	1	0	0	1	1	1	2	0	0	1	0	1	1	1	0	2	0	1	1	8	10	13	19	1	0
2	0	1	1	1	1	1	1	2	0	1	2	1	1	0	0	1	1	2	3	1	1	1	0	3	2	1	2	1	0	0	3	2	1	1	2	0	1	2	3	2	0	9	22	20	22	0	0
2	0	1	0	2	2	2	1	3	3	3	3	2	3	0	2	2	3	1	3	2	2	2	1	1	1	3	3	1	1	2	2	2	3	1	3	2	3	2	3	1	0	26	23	30	20	1	3
1	2	3	3	3	3	2	3	3	3	3	3	3	3	3	3	3	3	2	3	3	3	3	3	2	3	3	3	3	2	3	3	3	3	2	3	2	3	3	3	2	3	41	36	39	21	1	4
3	1	0	0	2	2	1	2	2	1	2	1	3	2	1	1	2	0	1	2	0	2	0	1	0	1	1	2	2	3	1	2	1	1	1	3	1	0	1	2	1	3	17	19	22	19	1	2
3	0	0	0	2	2	1	1	2	1	2	1	0	3	1	3	0	3	1	1	0	1	0	3	2	1	0	0	1	2	0	1	2	1	2	1	0	0	0	2	0	3	14	13	22	20	1	2
3	0	1	0	1	2	0	3	3	1	2	3	2	2	1	2	0	2	1	2	1	2	0	0	0	2	3	1	1	2	1	0	2	1	0	2	2	0	3	3	0	2	16	15	28	21	1	2
1	0	3	1	1	1	0	2	2	1	1	1	1	1	1	1	2	1	2	1	1	1	1	3	2	0	2	1	3	2	1	0	2	1	2	1	2	1	0	1	3	3	21	18	18	16	0	3
1	0	1	1	2	2	0	2	2	0	2	2	2	1	0	2	2	1	2	2	2	1	0	2	2	2	2	2	2	2	1	0	1	2	2	2	1	2	2	1	2	1	22	18	21	25	1	3
2	1	2	0	2	1	0	2	3	3	2	1	2	3	2	3	3	1	0	2	2	1	1	2	2	2	1	1	1	2	2	3	1	2	3	1	3	3	1	3	0	3	34	18	23	25	0	4
0	0	0	0	0	0	0	0	0	0	0	0	1	0	0	1	1	0	1	0	0	2	0	0	0	0	0	0	0	0	0	1	0	0	0	0	0	0	0	0	0	0	3	1	3	20	0	0
2	2	2	0	2	2	0	1	2	3	3	2	1	1	1	3	3	1	2	0	3	2	0	2	2	1	3	1	2	3	3	3	1	3	3	0	3	3	2	3	0	3	35	16	28	19	0	4
2	1	2	0	0	1	1	1	2	1	2	1	2	2	0	3	1	0	0	2	1	1	0	2	2	2	3	2	3	2	2	1	1	1	2	0	1	2	1	2	2	2	22	16	21	17	1	3
1	1	1	1	0	3	0	1	1	0	2	0	1	2	0	0	1	2	2	1	0	0	1	2	0	0	2	1	1	0	1	1	1	0	1	1	0	0	1	0	1	2	8	10	18	20	1	0
0	1	2	0	2	1	0	0	2	3	1	1	2	1	0	2	3	1	0	1	3	1	0	1	0	1	2	0	1	1	1	2	0	3	3	0	2	3	1	3	0	1	29	8	15	17	0	4
2	2	0	1	1	3	0	1	3	0	3	3	1	2	0	0	2	1	3	1	0	2	2	0	2	1	2	2	1	1	0	1	2	0	0	1	1	0	3	2	1	1	7	21	26	16	1	0
0	0	0	0	2	0	0	0	1	1	0	1	0	3	0	3	0	1	3	0	0	1	0	1	0	0	0	0	0	1	2	1	1	0	1	0	2	1	0	2	3	2	14	10	9	19	1	2
0	0	1	0	1	1	0	1	1	2	1	1	0	1	1	1	1	1	0	0	1	1	0	2	0	0	1	0	1	2	1	1	1	1	0	0	1	2	1	3	0	1	15	7	12	18	0	2
2	3	2	3	1	3	1	3	2	3	2	1	1	1	1	2	3	3	1	0	3	3	2	2	2	0	3	1	3	2	1	2	1	3	1	0	3	3	2	2	1	1	28	21	30	16	1	4
3	3	3	3	3	3	3	3	3	3	3	3	3	3	3	3	3	3	3	3	3	3	3	3	3	2	3	3	3	3	3	3	3	3	3	3	3	3	3	3	3	3	41	42	42	16	0	4
2	2	1	2	3	1	3	2	2	1	2	2	2	3	2	2	2	2	2	3	1	2	1	2	1	2	2	2	3	2	2	3	2	2	1	2	1	1	3	3	2	2	24	29	30	23	1	3
1	0	1	0	2	0	0	0	1	2	1	0	1	1	0	1	1	1	0	0	1	0	0	2	0	1	0	0	0	1	1	0	0	1	0	0	2	1	0	0	0	1	18	2	4	22	0	2
1	1	1	3	1	1	3	2	1	1	2	2	1	2	0	1	1	1	0	1	1	1	0	2	3	1	2	1	2	1	1	3	1	1	2	0	2	1	2	1	2	1	16	17	24	18	1	2
3	3	3	3	3	3	3	3	3	3	3	3	3	3	3	3	3	3	3	3	3	3	3	3	3	3	3	3	3	3	3	3	3	3	3	3	3	3	3	3	3	3	42	42	42	16	0	4
3	3	2	1	3	3	3	3	3	3	3	2	3	3	3	3	3	3	3	3	3	3	0	3	0	3	3	3	2	3	3	3	3	3	3	3	3	3	3	3	3	3	41	34	40	14	0	4
2	2	2	1	2	2	2	2	1	2	2	2	2	2	0	2	2	2	2	2	2	2	0	2	2	2	2	1	2	2	2	2	2	2	1	2	2	2	2	0	1	2	28	18	27	20	1	4
2	3	1	3	3	2	3	2	3	1	2	2	2	1	2	1	1	1	2	3	1	2	0	1	2	2	2	3	2	2	1	2	2	2	1	3	0	0	2	2	3	1	17	34	25	19	1	2
2	2	0	2	2	2	2	2	2	1	2	2	2	2	2	0	2	2	2	2	1	2	0	1	2	2	2	2	2	2	0	2	2	2	2	2	1	2	2	2	2	0	16	26	28	28	1	2
0	3	0	3	1	0	0	0	2	0	1	0	2	0	0	0	1	2	0	3	3	0	0	0	3	1	1	1	2	3	0	0	2	0	1	2	3	3	0	0	2	2	16	22	9	17	1	2
2	1	3	1	3	3	0	1	2	3	3	1	3	1	1	3	2	2	3	2	3	3	0	3	1	3	3	2	2	3	3	2	2	3	1	2	3	3	2	2	0	2	40	20	28	18	1	4
2	2	1	0	2	1	2	3	2	3	3	3	3	3	0	1	3	3	3	3	1	1	0	1	1	1	2	3	1	1	1	1	2	3	0	3	2	3	2	3	2	3	28	25	27	17	1	4
1	2	2	0	1	1	1	1	0	0	1	1	2	1	1	1	1	2	0	1	1	1	1	1	1	1	1	1	1	1	1	1	1	1	1	1	0	1	1	1	0	1	14	11	15	25	0	2
1	2	2	3	3	2	1	2	2	2	2	3	3	3	3	2	3	2	2	2	2	1	1	2	2	2	2	3	2	3	2	2	3	1	2	2	2	2	3	2	2	2	30	30	30	16	1	4
0	3	0	0	2	0	1	2	0	0	0	0	1	3	0	0	2	2	3	0	0	2	0	0	2	1	1	0	1	0	1	1	0	2	0	0	0	0	2	2	0	1	10	11	14	18	0	1
2	2	1	1	2	3	2	3	3	2	3	3	2	3	2	2	2	3	3	2	2	2	1	2	2	1	2	2	3	2	1	3	2	2	2	3	2	2	3	3	3	2	25	31	37	17	1	3
1	0	1	0	0	1	1	1	0	1	1	1	0	1	0	0	1	1	0	1	0	2	1	0	1	0	1	1	1	0	0	1	1	0	1	1	0	0	1	1	1	0	3	8	15	27	1	0
0	0	2	1	2	0	0	3	0	3	1	0	3	0	2	3	2	0	0	0	3	1	0	2	1	3	1	0	0	1	2	1	2	2	1	0	3	3	1	0	0	1	34	5	11	23	0	4
0	1	3	2	3	1	2	2	2	3	2	3	3	1	2	3	3	0	0	3	3	2	1	3	2	3	1	2	1	2	3	1	2	3	1	2	3	3	2	2	1	3	42	24	19	17	0	4
0	1	0	0	1	0	0	0	1	1	0	0	1	0	0	0	1	0	0	0	1	0	0	1	0	1	0	0	0	0	1	0	0	1	2	1	1	1	2	0	0	1	12	3	4	23	0	1
2	0	1	0	3	2	0	2	2	2	3	0	1	2	0	3	2	1	0	0	1	1	0	1	0	1	2	0	3	2	1	2	0	1	1	0	2	0	2	2	0	3	22	6	23	21	1	3
3	1	2	1	2	3	1	2	2	2	3	2	2	2	1	2	3	3	2	1	3	2	0	2	1	2	3	2	2	2	2	2	2	3	2	0	2	2	3	3	0	3	32	17	34	22	1	4
1	0	1	0	1	0	0	0	0	0	0	0	1	0	1	1	1	0	0	0	0	1	0	1	1	2	0	1	2	0	0	0	0	1	0	0	0	0	0	1	2	1	10	6	4	24	0	1
3	3	3	3	3	3	3	3	3	3	3	3	3	3	3	2	3	3	3	3	3	3	3	3	3	3	3	3	3	3	3	3	3	3	2	3	3	3	3	3	3	3	41	42	41	19	1	4
0	1	2	1	2	1	1	0	0	3	1	1	2	2	1	2	0	0	0	1	3	1	1	2	1	1	0	1	1	1	2	2	0	0	3	0	3	3	2	1	2	3	28	12	14	16	1	4
2	0	0	1	2	1	0	1	1	0	2	1	2	1	0	0	2	1	0	1	1	2	0	1	1	2	2	1	1	1	1	1	1	1	1	0	1	1	1	0	0	1	15	6	18	20	1	2
1	1	0	1	3	1	0	2	1	2	3	2	1	3	1	1	1	2	0	3	0	2	1	3	2	0	1	2	3	2	1	2	1	0	2	1	0	0	2	0	0	2	14	15	27	30	1	2
3	1	2	3	3	2	2	3	2	2	3	3	3	1	2	2	3	3	1	3	0	3	1	2	1	2	1	3	3	3	2	0	3	3	0	3	2	3	3	3	1	3	32	29	31	18	1	4
3	2	2	1	2	2	2	1	3	2	1	1	3	2	1	3	1	1	1	3	2	2	0	3	2	3	1	2	2	3	3	3	2	2	2	1	3	2	1	3	1	3	34	25	24	21	1	4
0	2	3	0	3	1	0	1	0	3	1	0	3	1	0	3	2	1	0	0	2	1	0	2	1	3	2	0	0	0	3	0	0	2	0	0	2	3	2	0	1	3	37	4	10	29	0	4
0	0	1	1	2	0	0	1	2	2	0	1	2	0	1	3	2	1	0	3	2	1	0	1	0	1	0	1	0	0	1	1	0	2	1	2	2	1	0	1	0	2	24	11	6	21	0	3
2	0	0	0	0	2	0	1	1	0	1	1	0	1	0	0	0	0	0	1	0	0	0	1	1	0	0	1	1	1	0	0	1	0	0	1	0	0	1	1	0	1	2	7	11	20	0	0
3	0	3	3	2	2	2	3	3	3	3	2	3	2	2	3	3	2	0	2	3	2	0	3	2	3	1	3	2	3	3	2	3	3	3	2	2	3	3	3	3	2	39	28	33	20	0	4
1	0	0	0	2	1	0	0	1	0	1	1	1	0	0	0	1	2	0	1	0	0	0	0	0	1	0	1	1	2	0	1	1	0	0	0	0	0	1	1	0	2	7	6	10	16	1	0
2	1	1	1	2	1	2	1	2	2	1	2	1	1	1	1	1	2	1	2	1	1	1	2	1	1	2	1	1	2	1	3	2	2	1	1	1	2	2	2	3	2	20	21	22	17	0	2
1	0	2	0	2	0	1	1	0	3	1	2	3	0	0	2	1	2	0	0	1	1	0	2	2	3	2	0	0	1	3	1	1	1	1	0	1	2	1	0	0	3	29	4	14	18	1	4
3	2	3	1	3	3	1	3	3	3	3	3	3	2	0	3	3	3	0	3	3	1	0	3	3	3	3	3	3	3	3	3	3	3	3	3	3	3	3	3	1	3	42	26	39	22	1	4
0	0	0	0	1	1	1	0	1	0	1	0	0	1	0	0	1	1	0	0	0	1	0	0	0	1	1	0	0	0	0	0	0	0	0	0	1	0	1	0	0	1	5	2	7	19	0	0
0	1	0	2	0	0	0	1	0	1	1	1	1	0	0	1	0	0	0	1	1	1	1	2	2	2	1	1	2	0	1	0	0	0	0	1	1	1	1	0	0	1	12	9	8	25	1	1
1	1	2	1	2	2	0	1	2	2	0	2	2	0	1	3	2	1	1	1	3	0	0	2	1	3	1	2	2	1	3	1	1	1	1	2	3	3	3	1	0	1	32	14	16	18	1	4
3	2	1	1	2	3	0	2	2	1	3	2	2	3	1	0	2	1	0	1	0	2	1	1	2	2	3	1	0	1	1	3	2	2	1	0	1	0	1	2	2	2	17	16	29	21	1	2
2	0	1	0	2	0	0	1	0	1	1	0	2	1	0	2	1	2	0	0	1	1	0	1	0	2	0	0	0	0	1	0	0	1	1	1	0	1	1	0	0	1	17	1	10	21	1	2
1	0	2	1	3	1	2	2	0	2	2	2	3	1	2	3	1	1	1	2	1	2	1	1	1	3	2	3	1	1	2	1	2	2	0	2	1	2	2	0	1	3	29	17	20	17	1	4
3	0	3	0	3	2	0	0	0	3	3	0	3	1	0	3	2	1	0	0	3	3	0	2	0	3	3	0	3	1	3	2	0	3	2	0	3	3	3	1	0	3	40	2	26	16	1	4
1	1	0	0	3	0	0	0	2	0	0	0	0	3	0	2	2	2	0	0	0	2	0	0	2	0	3	1	0	2	0	3	0	0	2	2	0	0	1	3	2	3	10	15	17	20	1	1
1	0	3	1	1	3	0	1	3	3	3	3	3	2	0	3	3	1	1	3	3	1	0	3	3	3	3	1	3	0	3	2	2	3	0	1	3	3	1	1	0	3	40	14	26	21	0	4
2	0	3	1	2	2	1	1	3	3	2	2	1	0	1	1	2	0	2	0	0	0	0	1	2	2	0	0	2	2	0	0	2	2	1	0	3	0	0	0	2	1	21	14	14	21	0	3
2	3	1	3	3	1	3	3	2	0	3	3	2	2	3	1	0	2	1	3	0	3	0	3	3	3	3	2	3	0	2	2	3	0	2	1	1	0	2	1	2	1	17	27	34	25	1	2
0	2	2	0	3	0	2	2	0	2	2	2	3	0	3	3	1	0	3	1	3	2	0	2	3	3	2	2	2	3	3	0	2	2	2	1	2	3	2	0	2	3	35	22	18	25	0	4
2	2	2	2	2	2	3	3	1	1	2	3	2	2	1	2	2	2	1	2	2	2	3	1	2	1	2	2	2	3	1	1	0	2	1	1	0	2	2	2	2	1	21	27	26	27	1	3
2	2	2	1	3	2	1	3	2	3	1	2	3	3	1	3	2	2	2	1	3	3	1	2	3	2	3	1	2	2	2	3	1	3	3	1	2	3	3	1	1	2	35	20	33	16	1	4
3	1	1	3	3	3	0	2	1	2	3	1	2	3	0	3	3	1	1	1	3	0	0	2	2	1	3	1	1	2	2	1	2	1	1	1	1	1	3	0	1	1	26	14	27	23	1	3
1	2	0	0	1	1	0	0	2	0	2	1	0	0	0	1	0	1	2	1	0	0	1	2	1	2	0	2	1	1	1	0	2	0	0	3	0	0	0	2	0	2	9	17	9	21	0	0
2	1	1	1	2	2	1	2	2	2	2	1	2	1	1	2	3	2	1	1	2	2	0	1	1	2	2	2	1	2	1	2	2	2	1	0	2	2	2	1	2	3	27	16	24	20	1	3
1	1	2	1	2	0	0	2	3	2	1	1	2	0	0	2	2	2	0	1	2	1	0	2	0	3	1	1	0	2	1	2	2	1	2	1	2	3	2	2	0	2	28	12	17	25	0	4
2	1	1	0	0	1	0	1	1	3	2	0	2	1	0	3	2	1	0	0	2	0	0	2	0	1	1	0	2	0	2	1	0	1	1	0	3	3	2	1	0	0	25	3	15	25	0	3
2	2	2	2	2	2	1	2	2	2	2	2	2	2	2	2	2	1	1	2	2	2	1	2	2	2	2	1	2	2	2	2	2	2	2	1	2	2	2	2	1	2	28	22	27	25	1	4
1	1	1	0	1	0	0	0	1	2	0	1	1	2	0	3	1	1	2	0	1	0	0	1	0	1	2	0	0	0	2	2	1	1	2	0	3	1	1	0	0	3	22	4	13	18	1	3
2	1	0	1	0	2	1	2	3	0	1	0	2	1	1	0	0	1	0	2	0	2	0	0	3	1	0	1	2	1	0	1	3	0	3	0	0	0	1	0	1	0	3	15	21	18	1	0
2	1	1	2	1	1	2	1	2	2	3	2	1	3	3	1	1	2	2	1	2	3	0	1	3	2	3	2	2	1	1	3	1	1	3	1	1	2	3	2	1	2	19	23	32	17	0	2
2	0	2	0	3	2	1	3	1	2	2	2	3	3	0	3	2	2	1	1	2	2	0	2	0	3	2	2	2	3	2	1	3	2	1	3	2	3	2	2	1	3	34	15	29	21	1	4
0	0	1	1	2	0	0	1	1	3	2	1	2	0	0	2	3	1	0	0	2	0	0	1	0	1	1	2	0	1	1	0	1	2	0	0	2	3	2	1	0	2	27	6	9	19	0	3
3	1	1	1	3	3	2	3	3	1	2	2	2	2	1	1	1	3	1	3	3	3	1	1	3	1	3	2	3	2	1	2	3	1	1	0	1	3	3	3	2	3	23	25	36	21	1	3
2	1	3	3	3	1	0	2	3	2	2	0	3	0	0	1	2	0	0	2	1	1	1	3	0	3	2	1	1	2	1	1	1	1	2	2	1	1	0	0	0	3	28	15	15	22	1	4
3	1	3	1	3	3	2	3	3	3	3	3	3	3	1	3	3	0	3	3	3	3	0	3	0	3	3	1	3	3	3	3	3	3	3	3	3	3	3	3	1	3	42	25	39	18	1	4
2	0	1	0	3	2	0	2	1	3	2	1	3	1	0	3	2	2	0	1	2	0	0	3	0	3	2	2	0	1	1	0	1	1	0	0	1	1	2	1	0	3	30	6	17	22	0	4
1	1	0	0	0	2	0	1	2	0	2	1	0	0	1	1	1	1	2	0	0	1	0	0	1	2	2	2	2	0	1	2	0	1	0	0	0	0	0	2	2	0	6	13	15	20	1	0
1	1	0	0	0	1	0	0	0	1	1	0	1	2	0	0	0	1	0	0	0	0	0	0	1	0	1	0	0	1	0	1	0	0	1	0	0	0	0	0	0	1	3	3	9	24	1	0
1	0	1	0	0	2	0	1	3	0	0	0	0	0	1	1	1	0	0	2	2	3	0	0	1	1	1	2	0	2	0	2	2	1	2	0	1	3	1	1	0	0	11	12	15	14	1	1
1	0	3	1	1	0	0	0	0	2	1	1	2	2	1	3	2	1	0	1	1	1	0	2	2	2	1	1	0	0	3	0	2	2	1	1	3	2	0	1	0	1	29	8	11	20	1	4
1	1	3	1	3	0	2	2	2	3	1	1	3	1	0	2	3	0	0	1	3	1	0	2	1	3	2	3	1	2	3	0	3	3	0	2	3	3	1	2	0	3	40	17	14	21	1	4
1	1	0	0	0	1	1	1	0	0	0	1	0	0	1	0	0	0	0	0	1	0	0	2	0	0	1	0	0	1	1	0	1	0	0	0	0	0	1	1	1	0	4	6	7	16	0	0
2	3	1	0	2	3	3	2	3	2	3	3	1	1	3	1	2	1	3	3	0	0	0	2	0	0	2	2	3	1	2	2	3	2	1	2	2	1	1	3	3	2	20	29	27	16	1	2
0	2	2	0	2	3	1	1	3	3	0	0	3	1	0	2	2	1	0	1	3	1	2	1	2	2	1	0	0	2	2	0	1	2	1	1	3	3	1	0	0	3	33	14	11	28	0	4
2	0	1	0	1	2	1	2	2	2	2	2	2	3	1	1	1	2	0	1	1	2	0	2	1	2	2	2	2	0	3	1	1	1	3	0	1	1	3	2	0	3	22	10	29	19	1	3
0	0	2	0	1	0	0	0	0	3	0	0	3	0	0	3	3	0	0	0	2	0	0	2	0	0	1	0	0	0	0	1	0	2	1	1	3	3	0	0	0	1	28	1	3	24	0	4
3	1	3	0	3	3	0	3	3	3	3	3	3	2	1	3	3	2	0	1	3	3	0	3	3	3	3	3	3	2	3	2	3	3	3	3	3	3	3	3	1	3	42	21	39	26	1	4
1	0	3	0	0	3	0	2	0	3	3	0	3	1	0	3	3	0	2	2	3	1	0	1	3	3	1	3	2	0	2	0	0	3	1	3	2	3	0	1	0	0	32	14	15	19	0	4
0	0	0	1	2	2	1	2	1	2	0	0	2	2	2	0	0	2	1	1	0	0	1	1	0	3	1	0	0	1	0	1	0	1	0	0	1	0	1	2	0	1	13	11	11	20	0	1
1	1	1	1	1	0	1	3	2	1	1	2	1	1	1	0	0	2	0	0	0	2	0	1	2	1	1	1	2	0	1	1	2	0	1	0	0	0	1	1	2	1	8	12	20	23	1	0
3	3	2	1	3	3	2	2	1	2	3	1	2	3	1	2	2	3	3	0	2	2	1	2	1	2	3	0	3	0	2	3	1	2	3	0	2	2	3	1	2	3	30	16	36	21	0	4
3	0	2	0	2	2	0	3	3	2	3	2	2	1	0	1	2	1	0	2	2	0	0	1	0	3	3	0	0	1	1	2	1	3	0	0	2	2	1	3	0	1	26	9	22	16	1	3
1	3	1	0	0	2	1	2	2	1	3	3	3	2	2	1	1	1	0	3	1	2	2	1	3	1	2	3	3	0	1	0	3	3	1	1	0	0	2	3	1	2	16	24	27	18	1	2
0	0	0	0	0	0	0	0	0	0	0	1	1	1	0	0	0	0	0	0	0	0	0	0	0	1	0	0	1	0	0	1	0	0	0	0	0	0	1	0	0	0	2	0	5	18	1	0
2	1	1	1	1	1	2	2	2	2	2	2	2	2	1	2	2	2	1	1	2	2	2	1	1	1	3	1	2	2	1	2	1	2	2	1	2	3	2	2	1	2	24	19	27	17	1	3
2	0	0	1	0	2	1	2	1	1	3	0	2	1	0	0	1	1	0	0	1	1	0	0	1	1	1	2	3	0	1	2	2	1	2	3	0	1	1	2	1	2	11	12	23	14	1	1
1	0	0	2	1	1	1	2	1	0	1	1	1	2	1	1	1	0	2	0	1	1	0	1	0	0	1	0	1	0	1	0	0	0	0	0	0	1	1	0	1	1	9	8	12	17	1	0
3	1	1	1	1	3	1	2	3	2	3	2	2	2	1	2	2	2	1	1	2	3	0	1	1	3	2	2	3	1	1	2	3	3	2	1	2	2	2	3	1	2	26	18	34	16	1	3
0	0	1	1	2	0	0	0	0	1	0	0	1	1	0	0	0	0	1	0	0	0	0	1	0	1	0	0	0	1	1	0	0	0	1	0	0	0	1	1	0	2	10	4	3	23	1	1
1	0	2	0	3	1	0	3	1	2	1	1	2	3	0	1	2	1	0	0	1	1	0	2	0	2	1	0	1	1	2	3	0	1	1	0	1	1	1	1	0	2	24	3	19	20	0	3
0	0	0	0	1	0	0	1	1	2	1	0	0	1	1	0	0	0	1	0	0	1	0	0	0	0	1	0	1	0	0	1	1	0	1	0	1	0	2	1	0	2	6	4	11	19	0	0
3	3	3	1	3	3	1	3	2	3	3	3	3	3	1	3	3	1	2	3	3	3	3	3	2	3	3	2	3	3	3	3	2	3	2	3	3	3	3	3	1	1	40	30	38	19	0	4
2	1	1	0	1	2	2	0	3	2	3	2	3	0	0	1	3	1	0	1	3	0	0	1	0	1	3	2	2	0	2	0	2	3	1	3	2	3	3	2	1	1	27	15	21	16	1	3
3	1	2	1	3	3	1	1	2	1	3	2	2	2	2	1	3	3	1	2	1	1	0	1	2	2	3	3	3	2	2	2	2	2	2	3	2	2	2	1	1	2	26	22	32	22	1	3
2	3	2	2	3	3	3	3	3	2	3	3	3	3	1	3	3	3	3	3	3	2	1	2	2	3	3	3	3	3	3	3	3	3	2	3	3	3	3	3	2	3	39	35	39	17	1	4
1	0	2	0	3	0	0	1	1	3	2	0	3	1	0	2	3	1	0	0	2	0	0	2	0	3	2	0	0	0	2	1	0	3	1	1	3	3	2	0	0	3	37	2	12	25	0	4
1	0	1	0	1	1	1	0	0	0	2	1	2	1	0	0	2	1	1	1	1	0	0	1	1	2	1	1	1	1	2	2	1	1	2	0	1	1	2	1	1	1	16	8	16	29	1	2
3	2	1	0	2	1	0	1	2	1	3	1	3	2	1	3	1	3	1	1	1	2	1	3	0	3	2	1	2	1	3	1	2	1	2	1	2	1	2	1	0	2	27	12	27	21	1	3
2	2	1	0	3	1	0	1	2	0	2	3	2	0	1	3	1	3	0	2	0	2	0	0	2	2	2	1	1	3	1	2	2	1	2	2	0	0	2	2	0	1	15	17	25	20	1	2
0	0	1	2	2	0	1	0	0	1	0	2	1	1	0	0	1	0	0	0	1	0	0	0	1	1	1	0	1	0	0	1	1	1	0	0	2	1	1	0	2	0	12	6	8	24	1	1
1	0	1	0	0	0	0	1	1	1	1	1	1	0	0	1	1	0	0	1	1	0	0	1	0	1	0	0	0	0	1	1	1	1	1	0	1	1	1	0	0	2	14	2	8	27	0	2
2	1	3	1	3	1	1	1	1	2	1	0	2	1	1	3	1	1	3	1	2	1	2	3	2	1	1	1	1	2	3	2	1	1	2	0	2	2	2	1	2	3	31	19	17	18	1	4
1	1	1	1	0	2	1	1	2	2	3	1	1	3	0	1	2	2	0	2	1	1	1	1	2	2	2	2	2	2	2	2	1	2	2	2	2	2	2	1	2	2	21	19	25	17	1	3
2	0	1	2	1	2	2	1	3	1	2	2	2	1	1	1	1	2	0	2	1	2	1	1	2	2	1	3	3	2	1	1	1	1	1	1	1	1	1	3	2	2	17	24	22	19	1	2
0	3	1	1	1	1	2	2	3	2	2	2	1	1	2	1	1	3	3	2	0	3	2	3	3	1	0	3	1	0	1	0	3	0	1	2	1	2	3	1	1	0	15	28	22	19	0	2
0	0	1	0	1	1	0	0	2	2	1	0	1	0	0	0	2	0	0	0	0	1	0	0	0	1	0	1	1	0	2	0	1	2	0	0	3	1	1	2	0	0	16	5	6	17	0	2
3	1	3	3	3	3	1	3	3	3	3	3	3	2	3	3	3	3	2	3	3	3	1	3	3	3	3	3	3	2	3	3	3	3	3	3	3	3	3	2	1	3	42	31	41	17	0	4
1	2	1	0	0	0	2	1	1	3	0	0	3	3	1	3	3	3	2	0	3	1	0	3	1	3	1	3	1	2	3	3	1	3	1	2	3	3	1	0	2	3	37	18	17	22	1	4
0	0	0	0	3	0	0	0	0	0	0	0	0	0	2	0	0	2	0	0	0	1	0	1	0	0	0	0	0	0	0	0	0	1	0	0	0	0	0	0	0	2	7	2	3	21	0	0
0	0	1	1	1	1	1	1	1	0	1	0	1	0	1	0	0	1	0	0	0	1	0	0	0	0	1	2	1	2	1	0	0	1	0	0	0	0	1	0	1	2	7	9	8	21	0	0
2	3	3	2	3	3	1	1	3	3	2	3	2	1	1	3	3	3	0	2	2	1	3	1	2	2	2	2	1	2	1	1	1	2	3	3	3	3	3	2	2	2	33	28	27	24	1	4
1	1	1	1	1	2	2	1	3	2	2	3	3	2	1	1	0	1	1	3	1	0	0	1	3	2	3	3	3	1	1	1	2	1	0	2	1	0	2	2	3	1	16	26	23	17	1	2
2	2	1	1	3	1	0	3	3	3	2	2	1	2	0	1	3	3	3	0	3	3	1	2	3	3	0	1	1	0	0	2	2	3	2	0	3	3	1	3	0	3	32	17	26	19	1	4
2	1	2	0	2	2	0	1	2	3	2	1	2	1	0	1	2	1	2	1	2	2	1	2	1	1	2	1	1	3	1	2	1	2	1	0	2	2	1	2	2	2	26	16	20	22	0	3
2	0	2	0	2	2	0	0	1	3	2	1	3	0	0	3	3	2	0	1	3	2	1	3	0	3	1	0	1	1	3	1	0	3	0	2	3	3	2	1	0	2	39	7	16	18	1	4
3	3	1	3	3	3	3	3	2	2	3	2	2	1	3	2	3	2	3	2	1	3	2	2	3	2	3	2	2	1	1	2	2	2	2	1	1	1	3	2	3	3	26	33	34	18	1	3
1	1	1	2	3	1	1	2	1	2	1	3	2	2	1	2	0	1	0	1	1	2	0	2	2	2	1	1	1	1	1	1	2	1	2	1	2	0	1	0	0	3	22	12	21	26	0	3
3	3	3	3	3	0	3	3	3	3	3	3	3	3	3	3	3	0	3	3	3	3	3	3	3	3	3	3	3	3	2	1	3	3	0	3	3	3	3	2	3	3	41	41	31	23	1	4
1	3	2	0	3	1	2	3	2	2	1	2	1	3	1	1	3	2	0	1	0	1	0	3	0	0	3	0	0	0	3	3	3	1	2	1	2	1	2	1	2	3	25	13	27	29	1	3
3	3	2	0	1	3	0	3	1	3	2	3	3	0	0	3	1	3	2	3	3	2	1	1	3	3	0	3	3	0	1	0	3	2	2	3	3	0	3	3	1	3	29	23	30	18	1	4
1	2	1	3	2	1	0	3	3	1	2	2	2	1	0	3	1	2	0	2	0	2	0	2	3	1	3	3	3	1	2	3	3	2	1	1	2	0	2	3	1	1	20	22	29	22	1	2
2	0	1	0	0	1	0	1	1	1	1	0	1	0	0	3	2	1	0	0	2	0	0	0	0	1	0	0	0	0	1	0	0	1	0	0	2	2	0	0	0	2	19	1	6	26	0	2
3	2	3	3	3	1	3	3	1	3	3	3	3	3	3	3	3	3	1	3	3	2	1	3	3	3	3	1	2	3	3	2	3	3	3	3	3	3	3	3	3	3	42	33	37	15	0	4
0	0	1	0	3	1	1	1	0	0	0	0	2	1	0	2	3	1	1	0	2	0	0	2	0	3	0	0	0	3	1	0	2	1	0	2	3	3	0	1	1	3	29	9	6	16	0	4
0	1	1	0	3	1	1	3	3	2	0	1	3	2	3	2	2	0	3	1	2	1	1	1	1	2	0	3	2	2	1	0	3	2	1	3	1	1	3	3	0	2	25	25	17	17	0	3
1	0	0	0	1	1	0	1	0	0	1	0	1	1	0	0	0	1	0	0	1	1	0	1	0	1	1	0	0	0	0	1	0	1	1	0	0	0	1	0	0	1	7	0	11	17	1	0
3	2	1	1	3	3	1	1	2	3	3	3	3	2	2	2	3	1	2	2	0	2	0	2	1	3	2	3	2	2	0	3	1	3	1	1	3	3	1	3	2	3	32	24	28	19	1	4
2	0	1	1	1	0	1	1	1	1	1	1	1	0	1	1	2	0	1	0	2	0	0	2	2	1	1	1	2	1	1	2	1	2	2	1	0	2	1	2	2	0	17	14	14	17	0	2
2	2	1	0	2	3	0	1	2	1	3	2	3	1	1	1	3	1	0	1	2	0	0	1	1	3	2	1	1	1	1	1	1	2	1	0	2	3	2	3	2	3	28	14	21	17	0	4
3	3	3	2	3	3	3	3	3	3	3	2	3	3	3	2	3	2	3	3	3	2	3	3	3	2	2	3	3	3	3	2	3	3	2	3	3	1	2	3	3	3	38	41	35	16	0	4
3	1	1	0	1	2	1	2	2	2	2	1	2	1	0	3	0	1	1	2	1	1	0	3	1	2	1	2	2	1	1	1	0	2	2	1	2	1	1	3	0	1	22	15	20	20	0	3
1	1	1	1	3	0	0	1	1	3	1	1	3	1	3	2	3	1	3	0	3	0	0	3	0	2	3	0	2	0	1	3	1	3	1	1	2	2	0	3	3	2	33	16	16	16	0	4
1	1	0	1	1	0	0	2	1	1	2	1	1	0	1	2	2	1	0	0	1	0	1	1	0	1	1	0	2	0	1	0	0	2	1	0	1	1	0	1	0	3	18	6	11	17	1	2
2	3	1	1	2	3	2	2	2	2	1	2	2	3	2	2	2	0	2	2	2	1	1	3	1	3	1	0	1	2	1	2	0	2	2	0	2	1	2	3	2	3	28	23	22	18	1	4
1	0	3	1	2	1	1	2	0	3	3	1	3	1	0	3	3	2	0	3	3	1	0	2	0	3	2	1	3	3	2	1	1	3	3	3	3	3	3	0	1	3	39	13	25	20	1	4
1	1	3	1	3	0	1	3	0	3	1	3	3	1	0	3	2	0	2	1	2	3	0	3	0	3	3	2	0	2	1	1	3	1	1	0	1	1	2	2	1	1	30	13	22	22	1	4
1	1	0	2	1	0	2	2	2	1	0	1	0	2	2	1	0	0	0	2	0	2	0	1	1	1	0	2	1	1	1	0	2	0	0	2	0	0	0	2	1	1	7	20	11	28	0	0
1	3	1	1	2	2	2	1	3	1	3	2	2	1	0	1	2	1	3	0	1	2	1	2	0	2	3	2	3	2	3	2	2	2	2	2	1	1	2	3	3	2	23	25	27	17	0	3
1	1	1	3	1	1	1	2	2	2	1	3	2	2	1	2	2	1	3	3	1	3	2	1	3	1	2	1	3	2	1	3	2	2	2	0	2	1	1	0	1	3	22	23	27	29	1	3
2	0	1	0	3	0	0	3	0	2	3	0	3	1	1	2	3	1	0	0	3	2	0	1	0	3	1	1	2	0	3	3	1	1	3	2	0	3	0	0	0	2	30	4	22	22	0	4
1	0	0	1	2	2	1	2	1	1	1	3	0	0	1	0	1	1	1	1	1	2	0	1	1	0	1	1	1	1	1	0	2	0	0	1	0	0	3	1	0	3	10	11	19	19	0	1
3	0	3	3	2	3	0	3	3	3	3	3	3	2	3	3	3	3	0	3	3	1	0	3	2	3	3	3	3	1	3	3	3	0	3	3	3	3	3	3	1	3	38	25	39	19	1	4
3	0	1	2	2	3	1	3	3	0	3	3	3	3	2	1	3	3	1	3	0	0	1	1	1	3	3	3	3	3	1	3	3	2	3	1	0	0	3	3	1	2	19	25	39	19	0	2
0	0	0	0	2	1	1	1	2	0	0	2	0	2	0	0	0	1	3	1	0	1	0	0	3	0	0	1	1	0	0	0	1	0	0	0	0	0	0	1	3	1	3	15	10	21	0	0
1	1	0	0	0	1	1	0	1	1	1	1	0	1	0	1	1	1	1	1	1	0	0	1	1	1	1	1	0	1	0	1	1	1	1	1	1	1	1	1	0	1	10	10	11	19	1	1
1	1	1	0	0	2	0	2	2	0	0	3	1	2	1	0	1	1	0	0	2	1	0	0	0	1	0	0	3	1	1	1	3	1	0	0	0	2	3	3	0	2	12	8	22	21	0	1
2	0	3	0	3	1	0	0	0	2	2	0	2	2	3	3	3	1	0	0	3	0	0	3	0	3	1	0	0	1	3	0	0	3	0	0	2	3	0	1	0	3	39	5	9	19	1	4
2	2	3	0	3	2	2	2	3	1	3	1	3	3	0	3	1	3	1	0	1	2	0	2	0	2	3	1	1	0	2	2	0	2	3	2	1	1	1	1	1	3	28	13	28	21	1	4
1	2	0	1	0	1	0	1	1	0	3	1	2	3	0	0	3	1	0	1	0	1	0	1	1	2	3	2	1	1	0	1	1	2	1	0	0	0	1	3	0	1	11	12	20	19	0	1
2	0	3	0	3	2	1	2	2	3	2	1	3	1	0	3	3	1	0	0	3	1	0	3	0	3	1	1	2	2	3	1	1	3	0	1	3	3	2	3	0	3	42	10	19	16	1	4
1	1	1	0	1	0	0	1	3	1	1	1	2	1	1	2	3	2	0	2	1	3	0	0	0	2	2	1	0	2	1	2	2	1	1	0	1	2	1	0	0	2	20	10	18	23	0	2
0	0	0	0	0	0	0	0	0	0	0	0	0	0	0	0	0	1	0	0	0	0	0	0	0	0	0	0	0	0	0	0	0	0	1	0	0	0	0	0	0	0	0	0	2	23	0	0
1	1	2	2	3	2	1	3	2	2	3	3	3	1	1	3	3	3	1	2	3	2	2	3	2	3	1	1	2	1	2	0	2	3	1	2	3	3	2	3	2	3	39	23	26	23	1	4
3	0	1	0	3	2	0	0	1	0	3	1	2	3	0	0	2	3	0	1	1	1	0	1	1	3	3	1	3	1	0	2	2	1	3	1	1	1	1	3	0	3	19	9	30	26	1	2
1	1	0	0	0	2	0	2	2	0	0	1	1	0	1	0	0	0	2	3	0	1	0	0	2	1	1	1	1	2	0	1	2	0	1	2	0	0	2	2	1	1	3	19	15	20	0	0
1	2	1	1	2	0	1	0	0	1	2	1	2	1	3	3	3	2	1	1	1	0	1	2	2	2	1	0	0	0	3	1	0	3	0	1	1	2	0	0	1	3	29	14	9	19	1	4
2	0	1	0	1	2	1	2	2	1	1	2	1	2	1	1	1	2	0	1	1	1	0	1	0	1	2	1	1	2	1	0	1	1	1	2	1	0	0	1	0	2	14	11	19	20	0	2
1	1	1	0	2	2	0	1	3	0	2	1	1	0	1	2	0	3	1	0	0	1	3	0	1	0	2	0	1	3	1	1	1	0	1	1	0	1	2	3	1	2	10	18	19	22	0	1
2	3	0	3	3	3	2	3	2	1	3	3	3	3	3	3	2	3	2	2	0	2	3	3	3	2	3	3	3	3	1	2	3	0	2	1	0	0	3	3	2	3	21	35	38	22	1	3
2	2	1	0	1	1	0	3	0	1	2	1	3	1	1	2	1	3	2	0	1	2	0	1	0	3	3	3	1	1	2	1	1	0	1	1	0	1	1	1	0	3	20	11	23	22	1	2
1	0	3	2	3	2	2	1	3	3	1	3	3	1	1	2	3	2	0	2	3	2	0	3	0	3	1	3	3	2	3	2	3	3	2	3	3	3	2	3	1	3	41	22	26	20	0	4
3	3	3	3	3	3	2	3	3	3	3	3	3	1	3	3	3	2	2	3	3	3	1	3	3	3	2	3	3	0	3	2	3	3	2	3	3	3	3	3	1	3	42	33	36	23	0	4
0	0	0	0	3	0	0	1	0	2	0	0	1	0	0	3	1	0	0	0	2	0	0	1	0	2	0	1	0	0	2	0	1	2	0	0	2	1	1	2	0	3	25	3	3	20	0	3
2	0	1	0	2	0	0	0	0	3	2	0	2	0	0	3	1	1	2	0	3	0	1	3	0	1	2	0	2	1	1	2	0	2	3	0	1	3	1	0	0	2	28	4	15	19	0	4
1	1	2	2	3	1	3	1	1	1	1	3	3	2	1	1	2	1	0	0	1	1	0	1	0	3	2	2	0	2	3	0	3	2	1	1	2	1	1	2	2	3	28	17	18	16	1	4
0	0	2	0	1	0	0	0	0	2	0	1	1	0	0	0	0	0	0	0	0	0	0	0	0	1	0	1	1	0	1	2	0	0	1	0	1	1	0	0	0	1	11	1	5	20	0	1
0	0	2	0	1	1	0	1	1	3	0	2	1	1	1	2	3	1	0	2	1	1	0	1	1	1	1	1	2	3	1	0	0	3	0	1	3	2	1	3	0	3	27	13	11	20	0	3
2	1	2	2	2	1	3	2	2	1	2	2	1	3	1	1	1	2	1	1	1	2	2	2	1	1	2	0	2	0	1	1	0	1	1	0	1	1	2	2	3	2	18	19	24	23	1	2
0	3	0	0	3	0	0	0	0	0	0	0	0	0	0	3	0	0	0	0	0	0	0	3	3	0	0	0	0	0	3	0	0	0	0	0	0	0	0	0	0	3	15	6	0	17	0	2
1	3	2	3	2	2	1	3	3	2	3	3	2	2	3	2	1	1	2	1	1	1	2	3	3	3	3	2	2	2	3	3	3	0	3	2	1	1	2	3	1	3	26	31	32	19	1	3
3	3	3	3	3	3	2	3	3	3	3	3	3	2	3	3	3	3	0	2	3	3	0	3	3	3	3	3	3	3	3	3	3	3	1	2	3	3	3	3	2	3	42	32	39	19	1	4
3	0	2	1	3	3	1	3	2	3	1	3	3	1	0	2	2	0	3	3	3	3	0	3	3	3	1	3	0	3	3	1	3	3	2	1	3	3	1	3	0	3	39	23	25	17	1	4
1	0	0	2	1	2	3	0	2	0	2	3	1	0	2	0	2	2	2	3	2	0	0	1	1	1	0	2	2	1	1	0	2	2	1	2	1	2	0	3	3	1	15	26	15	17	1	2
1	0	1	1	1	2	0	1	0	0	1	1	1	0	0	1	1	1	0	0	0	2	1	1	0	1	2	1	2	0	1	1	1	0	0	0	1	0	2	0	0	2	11	3	17	26	1	1
1	1	1	1	1	1	0	2	2	0	1	2	1	1	0	0	1	2	2	1	0	2	0	1	1	1	1	1	2	2	1	1	1	0	1	0	0	0	1	1	2	1	8	14	19	28	1	0
3	0	2	0	2	3	0	3	2	2	3	0	3	0	0	3	2	0	0	0	1	2	0	2	0	3	0	0	3	0	3	0	2	3	2	0	3	2	0	2	0	3	34	4	21	19	1	4
1	0	2	0	2	0	0	0	0	0	0	0	1	0	0	3	1	0	2	0	0	2	0	2	1	1	1	0	0	0	2	0	0	0	0	0	0	0	1	0	0	2	16	3	5	26	0	2
3	0	0	0	0	1	0	0	1	1	1	0	0	1	0	0	0	1	0	0	0	0	0	0	0	0	1	0	1	0	2	1	0	1	0	0	0	0	1	0	0	3	7	1	11	22	1	0
2	3	0	0	2	3	1	3	2	1	3	3	2	2	1	1	0	2	1	3	0	2	0	3	3	2	3	2	2	0	1	1	1	1	1	1	0	0	3	1	0	1	14	18	31	22	1	2
1	0	0	1	1	1	0	1	0	1	1	2	1	1	0	1	0	1	0	1	0	1	0	1	1	0	1	0	1	2	1	1	1	1	1	0	0	0	1	0	0	1	8	5	15	21	1	0
1	1	0	0	1	1	1	1	1	0	0	2	1	0	1	2	1	0	2	1	1	1	0	2	2	0	0	2	0	0	1	2	2	1	1	1	0	1	0	1	1	2	13	14	11	21	0	1
0	0	0	0	0	0	0	0	0	0	0	0	0	0	0	0	0	0	0	0	0	0	0	0	0	0	0	0	0	0	0	0	0	0	0	0	0	0	0	0	0	0	0	0	0	20	0	0
2	1	1	2	1	2	0	2	2	2	2	2	3	1	2	2	3	2	3	3	2	1	1	2	2	2	1	2	3	2	1	2	2	3	1	1	2	3	3	3	0	1	28	24	26	20	0	4
2	0	0	0	3	3	0	1	3	3	3	2	2	2	0	0	2	1	0	0	1	3	0	0	0	1	2	3	1	2	0	2	1	2	1	0	1	1	2	0	1	3	19	9	26	21	0	2
0	0	0	0	0	0	0	1	0	0	0	1	0	0	0	1	0	0	0	0	0	0	0	1	1	1	1	1	0	0	0	1	1	0	0	0	1	2	1	2	0	1	7	4	6	18	0	0
3	0	3	1	3	3	2	3	3	3	3	3	3	2	3	3	3	3	0	2	3	3	0	3	3	3	3	3	3	3	2	3	3	3	3	3	3	3	3	3	3	3	41	29	41	17	0	4
2	0	3	0	1	3	0	1	0	3	2	0	3	3	0	1	3	1	0	0	3	1	0	3	0	3	2	0	2	2	2	1	0	3	3	1	3	3	2	0	0	1	35	3	23	16	1	4
1	2	2	1	1	1	1	2	3	1	2	2	2	1	0	2	3	3	3	2	2	2	0	1	1	2	3	2	2	1	2	1	1	2	2	0	1	2	1	2	1	2	25	19	24	16	0	3
3	0	1	0	3	1	0	2	2	2	2	1	1	2	0	0	1	1	0	0	1	1	0	1	0	1	1	1	1	2	1	0	3	1	1	1	0	1	2	2	0	3	17	8	21	20	0	2
0	1	1	0	0	0	0	0	1	0	0	0	0	1	1	0	0	2	0	1	0	0	0	1	1	2	1	0	0	2	0	0	0	0	0	0	0	3	1	1	0	3	10	8	5	20	0	1
3	2	3	1	2	2	2	3	3	2	2	2	3	3	2	3	2	1	3	2	3	2	1	3	1	3	2	1	3	1	3	1	2	3	2	2	3	3	2	3	2	3	39	26	30	17	0	4
1	2	0	3	0	0	0	0	0	0	2	0	0	2	1	1	3	0	0	0	3	0	0	2	0	1	0	0	2	0	1	2	0	1	1	0	0	3	0	1	0	0	15	7	10	22	1	2
2	2	0	0	3	2	1	1	2	0	3	2	1	1	0	1	1	2	1	2	0	2	1	2	1	2	2	1	2	3	0	3	1	0	3	0	0	0	2	2	0	2	12	16	28	17	1	1
1	0	0	1	1	0	1	1	1	0	1	0	2	3	0	0	0	3	1	0	0	1	1	0	2	0	3	3	1	1	0	3	3	1	2	1	0	0	0	1	2	1	5	15	22	20	1	0
0	0	0	0	0	0	0	0	0	0	0	0	0	0	0	0	0	0	0	0	0	0	0	0	0	0	0	0	0	0	0	0	0	0	0	0	0	0	0	0	0	2	2	0	0	20	0	0
3	1	3	3	3	3	3	3	3	3	3	1	3	3	3	3	3	3	3	3	3	3	1	3	3	3	3	3	3	3	3	3	3	3	3	3	3	3	3	3	2	3	42	37	40	18	0	4
3	0	3	1	3	3	0	2	2	3	3	3	3	0	0	3	3	2	0	3	3	3	0	2	1	3	3	1	3	0	3	3	1	3	0	0	3	3	3	3	1	3	41	12	32	18	1	4
3	2	2	3	3	3	3	3	3	3	3	2	3	2	2	2	3	3	2	3	3	3	2	2	2	3	3	3	3	3	3	3	2	3	3	3	2	2	3	3	3	3	37	37	39	19	1	4
1	3	2	1	2	2	1	2	1	1	3	1	2	0	1	1	3	2	1	1	2	1	1	2	3	2	1	1	1	2	1	0	1	3	1	1	2	1	1	2	1	1	25	20	17	19	1	3
1	0	1	0	0	0	0	0	0	1	0	1	0	0	0	0	1	0	0	0	1	0	0	0	0	0	0	0	0	0	0	0	0	1	0	0	0	0	0	1	0	0	5	1	2	22	0	0
3	3	3	2	3	2	3	3	3	3	3	2	3	3	3	3	3	3	2	3	3	3	1	2	1	3	3	3	3	3	3	3	3	3	2	3	3	3	3	3	3	3	41	36	39	17	1	4
0	2	1	2	2	1	1	0	2	3	0	1	2	3	1	2	2	1	0	1	2	1	3	2	2	2	2	0	0	0	2	3	1	2	2	1	2	3	2	1	1	3	30	17	17	16	0	4
0	1	0	0	1	1	0	0	1	0	0	0	1	0	0	0	0	0	1	0	0	0	0	0	0	1	0	0	0	0	0	0	1	0	0	0	0	0	0	2	0	1	4	5	2	19	0	0
2	0	3	0	2	3	0	3	2	2	1	0	3	1	0	3	1	1	2	0	2	1	0	3	0	3	3	1	1	1	3	3	1	1	2	1	3	2	3	1	0	1	32	8	25	19	0	4
3	1	3	2	3	0	0	1	2	3	3	1	3	3	0	1	3	0	0	1	3	1	0	2	0	3	2	1	3	1	2	1	1	3	1	3	3	3	3	3	0	3	38	14	23	17	0	4
1	1	1	0	2	3	0	3	1	2	3	1	3	1	1	0	3	0	0	3	2	0	0	0	0	2	1	0	3	3	1	1	1	3	1	0	2	1	3	2	0	0	22	11	22	27	1	3
1	0	0	0	1	1	0	1	0	0	1	1	0	0	2	0	0	1	2	1	0	1	0	0	1	0	2	1	0	1	0	0	1	0	1	0	0	0	1	0	1	0	1	9	12	16	0	0
2	2	1	1	1	2	0	2	2	0	1	3	1	0	0	2	2	1	2	1	1	2	0	1	0	2	2	2	1	3	1	1	2	2	2	1	0	0	2	3	0	1	15	17	23	17	0	2
1	1	1	0	1	2	0	1	2	1	1	1	1	1	0	1	1	1	0	0	1	0	1	1	0	1	1	0	1	1	0	2	1	1	1	0	0	1	2	0	1	2	13	6	16	23	0	1
0	1	1	0	0	0	0	0	0	1	0	0	2	0	0	1	1	0	0	0	1	0	0	1	0	0	0	0	0	0	0	0	0	1	0	0	2	2	0	0	0	0	13	1	0	18	0	1
3	0	0	0	2	2	0	2	3	1	3	1	3	3	0	2	2	1	2	2	1	2	0	2	0	2	3	1	2	2	2	3	1	1	3	1	2	3	3	3	0	2	25	14	32	18	0	3
1	0	1	1	2	1	2	1	3	1	3	1	3	1	1	3	1	1	1	0	0	1	0	3	1	3	2	3	3	1	2	2	3	0	2	1	0	0	2	2	2	2	21	18	24	26	1	3
0	3	3	0	0	0	0	3	3	3	1	1	3	2	0	3	3	0	0	0	2	0	0	3	0	3	0	3	0	3	3	2	0	3	0	3	2	2	0	2	0	0	33	17	9	18	0	4
3	2	1	1	2	0	0	0	1	3	1	0	3	0	1	3	3	1	0	0	3	1	0	2	0	3	0	0	1	2	2	2	0	3	1	0	3	3	0	1	0	1	35	8	10	17	0	4
3	0	3	0	3	1	0	3	3	3	3	3	3	2	1	3	3	2	0	3	3	3	0	3	0	3	1	3	3	3	3	1	3	3	1	3	3	3	3	3	0	3	42	19	32	18	0	4
1	3	2	2	2	0	2	1	2	2	1	3	2	3	2	1	3	0	1	1	2	2	0	1	2	2	1	3	1	1	1	2	1	2	1	0	1	1	2	3	2	2	24	24	19	15	0	3
2	1	1	1	2	0	3	2	3	3	3	2	3	0	1	3	3	0	3	2	3	1	0	1	3	2	3	3	3	0	1	1	1	3	1	1	3	3	3	3	3	3	34	27	22	18	1	4
3	0	0	1	2	3	1	2	3	1	2	1	1	2	1	1	0	1	1	0	0	2	1	1	1	1	3	1	3	1	1	1	1	2	1	1	0	0	3	3	1	2	12	16	28	20	1	1
2	1	1	0	1	2	1	2	1	1	1	1	1	2	2	1	0	2	0	1	0	1	0	1	1	1	2	1	2	1	1	2	1	0	2	1	1	1	2	2	0	1	11	12	24	24	0	1
0	1	1	1	1	3	3	2	2	0	3	2	1	1	0	2	2	1	0	0	0	3	0	1	3	1	1	1	2	2	1	1	2	0	0	0	0	1	2	2	3	1	12	18	23	17	1	1
2	1	2	0	1	1	0	0	2	3	1	1	2	1	0	2	3	1	0	1	3	1	0	1	1	2	1	2	2	1	1	1	1	3	1	1	2	2	1	1	1	2	29	11	15	28	1	4
1	1	2	3	1	1	1	2	2	2	1	1	3	0	2	2	2	1	0	2	1	1	2	2	3	1	0	2	2	1	2	0	1	1	1	2	1	2	1	1	1	3	25	23	13	30	1	3
2	0	2	0	2	1	0	0	1	0	1	1	2	0	1	1	1	2	0	0	0	0	0	1	1	2	2	0	0	2	1	0	0	1	0	0	0	0	1	1	1	3	16	7	10	25	1	2
1	0	3	0	3	0	1	3	0	3	1	0	3	0	1	3	3	0	1	0	3	0	0	3	1	3	1	1	0	0	3	0	3	3	1	2	3	3	0	1	1	3	42	9	10	22	0	4
3	0	2	0	3	1	0	2	0	1	2	0	2	1	0	2	0	1	1	0	0	0	0	2	0	2	3	0	3	0	2	1	0	0	1	0	0	0	2	0	0	3	19	1	20	20	1	2
2	1	1	1	2	3	1	2	1	3	3	2	3	2	1	3	3	1	1	3	3	1	1	2	1	3	3	2	3	2	2	1	2	3	2	2	2	3	2	3	2	2	35	22	29	17	1	4
1	2	1	0	3	0	2	1	3	2	2	2	3	0	0	2	2	1	1	0	0	1	0	2	1	3	1	0	2	0	2	1	3	1	0	3	1	0	1	3	1	3	25	16	16	21	1	3
2	1	2	0	0	1	0	1	3	1	2	1	2	1	0	0	3	0	0	3	0	0	0	0	0	1	1	0	2	0	0	0	0	1	1	1	1	1	0	1	0	2	14	9	12	19	1	2
2	1	0	1	1	3	1	1	2	2	0	2	1	0	1	0	0	1	1	1	1	0	0	1	1	0	2	1	1	0	0	0	2	0	0	1	0	1	1	3	0	3	10	14	15	23	0	1
2	0	2	0	1	2	1	2	2	2	2	1	3	3	0	2	1	0	0	2	1	0	0	2	0	1	2	1	1	2	2	0	2	2	1	0	2	1	2	3	1	3	25	12	20	19	1	3
2	2	1	0	3	2	0	0	0	0	0	1	1	3	0	1	0	1	1	0	1	0	0	1	1	1	3	0	0	0	1	1	1	0	1	0	0	2	3	0	2	1	13	6	18	18	0	1
1	2	1	0	2	2	2	2	1	1	2	2	3	1	1	3	2	0	0	0	1	1	0	1	1	2	2	2	2	2	1	1	2	2	1	3	1	2	1	2	3	2	24	19	20	20	0	3
1	0	1	2	3	1	0	3	2	3	1	3	3	2	0	3	1	1	0	1	3	1	0	2	1	3	1	2	1	2	3	2	1	1	1	0	3	3	2	0	0	3	35	10	21	20	0	4
1	0	1	0	1	1	0	0	1	0	1	0	2	1	1	3	1	1	0	0	0	1	0	2	1	1	2	0	1	0	2	1	0	1	1	1	0	0	2	0	0	2	16	4	13	24	1	2
3	3	3	0	3	3	3	3	3	3	2	3	3	3	3	3	3	3	3	3	3	1	2	3	1	3	3	3	3	3	2	1	3	3	1	3	2	3	3	3	1	3	40	34	35	20	0	4
2	0	1	1	3	3	0	3	3	2	3	2	3	0	0	2	3	3	3	3	2	1	0	2	3	2	2	2	2	2	2	2	2	3	2	2	2	2	2	3	1	3	32	23	29	26	1	4
3	2	1	1	3	3	3	2	1	2	3	3	2	1	1	2	3	2	0	2	2	1	3	1	1	2	2	1	2	1	2	1	2	2	2	3	3	1	2	3	2	3	29	24	29	17	0	4
1	0	0	2	2	1	2	3	2	0	1	2	1	1	2	1	0	1	2	0	0	2	0	1	2	1	1	2	1	3	0	1	2	0	2	0	0	1	2	2	3	2	9	22	21	19	1	0
2	0	2	0	2	1	0	3	3	3	1	1	3	2	0	1	3	1	3	0	3	3	0	3	0	3	1	0	1	1	1	2	1	3	1	1	3	3	1	0	0	2	35	8	21	21	0	4
1	0	1	1	1	0	0	1	1	1	1	2	0	2	0	1	1	0	1	1	0	1	0	1	1	0	0	0	1	2	1	1	1	2	1	0	1	0	0	2	0	2	12	9	12	19	1	1
1	0	1	1	2	1	0	1	1	1	1	1	1	0	0	1	1	1	0	2	1	1	0	1	0	1	2	0	1	2	1	2	1	1	1	0	0	1	2	1	0	3	16	7	16	18	1	2
2	2	2	2	2	2	2	3	2	2	1	3	3	2	1	2	3	2	2	2	3	2	2	2	3	3	1	2	3	3	2	1	2	3	1	1	2	3	1	3	3	3	35	30	26	15	0	4
1	2	0	2	1	1	0	3	2	0	1	2	0	2	0	0	0	1	1	0	0	2	0	0	2	1	1	2	2	0	0	0	1	0	1	0	0	0	1	1	0	1	3	12	19	30	1	0
3	0	2	0	3	1	1	0	3	3	2	0	3	1	0	3	2	2	0	3	2	0	0	3	0	2	3	1	1	1	3	2	0	2	2	1	3	2	2	0	2	3	36	12	19	20	1	4
3	0	1	0	2	3	1	0	0	1	3	1	2	3	0	1	1	3	0	0	0	0	2	1	1	1	3	0	3	1	1	3	2	0	3	0	1	0	3	1	1	2	14	7	33	24	1	2
1	3	0	1	2	1	3	1	3	1	2	1	2	0	0	3	3	1	0	2	2	1	0	1	0	2	2	0	1	3	1	3	2	2	0	2	3	2	2	2	2	3	27	21	18	19	0	3
2	0	3	1	2	1	1	2	2	3	0	2	3	1	0	3	3	1	1	3	3	2	0	3	1	3	2	3	1	1	3	1	2	3	1	2	3	3	1	2	3	2	40	20	19	26	0	4
2	1	2	2	2	3	2	2	2	2	3	2	2	2	2	2	3	2	1	2	2	2	2	1	1	2	3	2	2	2	2	2	2	2	2	2	3	2	2	2	2	2	29	25	31	27	1	4
3	2	2	1	3	3	1	2	3	3	3	2	3	2	1	3	3	3	1	2	2	2	1	3	1	3	3	2	2	3	3	2	2	3	2	1	3	3	3	3	1	3	40	23	34	25	1	4
2	2	0	0	1	2	1	1	2	0	3	2	0	3	0	1	0	2	1	1	0	1	0	2	3	2	2	2	1	3	1	2	3	1	2	1	0	0	2	2	1	1	9	19	28	23	1	0
1	1	1	1	1	1	0	1	2	1	1	0	2	1	0	1	1	1	0	0	0	0	1	1	1	2	1	0	1	0	1	1	1	1	0	1	1	1	0	0	0	2	16	7	10	18	0	2
0	0	0	0	1	0	1	2	1	0	0	1	1	0	0	0	0	0	0	1	0	2	0	0	1	1	0	2	2	0	0	0	1	0	0	0	0	0	0	0	0	1	4	6	8	24	0	0
1	3	2	0	2	0	1	1	1	1	2	2	1	2	0	3	2	0	0	1	0	1	1	2	1	2	1	2	0	0	2	0	2	1	1	0	1	1	0	0	0	3	23	10	13	21	0	3
2	3	2	1	1	3	0	1	1	3	3	0	3	3	2	0	3	3	0	0	3	2	0	2	3	3	3	1	1	0	1	2	1	3	3	0	3	3	2	3	0	1	31	14	29	17	0	4
0	1	0	0	1	0	1	1	1	1	0	1	1	0	0	1	0	0	0	0	0	1	0	0	0	2	0	0	0	0	1	0	0	1	0	0	1	1	0	0	1	1	11	4	3	29	1	1
1	0	0	1	1	1	1	3	3	0	1	2	1	1	1	1	1	1	0	1	0	1	0	1	2	0	1	1	1	0	1	1	1	1	1	0	1	0	1	1	0	1	9	11	17	21	0	0
0	0	1	1	0	1	1	2	1	0	1	1	1	0	1	0	1	1	0	1	0	2	1	1	1	2	0	2	1	1	1	0	1	1	0	1	0	1	1	1	1	0	9	13	11	22	0	0
3	3	2	2	3	1	1	3	1	3	3	2	3	3	2	3	3	3	0	2	3	2	1	3	2	3	3	1	3	3	3	3	2	3	3	0	3	3	3	3	1	3	41	22	37	26	0	4
1	0	1	1	2	0	1	1	2	1	2	1	1	1	0	1	0	2	1	2	1	1	1	2	0	2	1	0	0	2	1	2	1	0	1	0	1	1	2	0	1	1	15	11	16	22	1	2
1	2	0	2	3	0	3	2	2	0	1	2	1	1	0	0	2	1	1	2	0	2	2	1	2	1	2	2	2	1	0	1	2	1	1	2	1	1	2	2	3	3	14	26	20	22	1	2
1	0	0	0	2	1	0	0	1	2	2	2	2	1	3	3	3	1	0	1	2	0	0	0	0	2	1	0	0	3	0	2	0	2	1	1	3	2	1	1	0	2	25	10	13	21	0	3
2	1	1	2	2	2	3	3	2	2	3	1	3	1	0	3	3	3	2	2	3	3	1	3	3	3	3	3	2	0	3	0	3	3	1	2	3	3	2	2	3	2	37	26	29	18	1	4
3	3	0	2	0	3	1	3	3	2	3	3	2	0	2	1	2	2	2	3	0	3	0	1	0	2	1	3	2	1	1	0	3	3	1	1	1	1	1	1	2	1	17	24	28	23	1	2
2	1	0	0	0	2	0	1	1	0	2	0	1	3	0	1	1	0	0	0	1	0	0	2	0	0	1	0	1	1	1	1	0	0	1	0	0	0	1	2	0	3	10	5	15	16	0	1
0	0	1	0	0	0	1	0	2	1	1	1	3	2	0	0	2	2	0	0	1	0	0	0	0	2	0	0	0	1	0	1	2	2	1	0	2	3	1	3	0	2	19	7	11	16	1	2
2	2	0	2	1	2	1	3	2	0	1	2	1	1	1	0	0	2	1	1	0	2	2	1	3	1	2	2	1	0	1	0	2	1	0	1	0	1	2	2	1	1	8	21	22	21	1	0
1	0	1	0	3	1	1	1	2	0	3	2	2	2	2	2	1	1	0	1	1	2	0	1	0	0	2	0	2	0	0	0	2	1	1	0	1	1	2	1	1	1	15	8	22	18	0	2
3	1	3	2	2	3	2	2	3	2	3	1	2	3	3	3	2	3	2	3	2	2	2	3	3	3	3	2	3	2	2	3	3	2	3	2	1	2	3	3	1	3	32	31	38	21	1	4
2	0	1	1	3	2	1	3	0	2	2	3	3	2	1	3	1	2	1	2	1	3	0	3	3	2	1	2	3	0	2	3	3	1	2	1	2	2	2	3	2	3	29	17	33	23	0	4
3	0	1	1	1	3	0	1	3	0	3	0	3	1	0	3	1	1	1	3	0	3	0	1	3	1	3	1	3	0	1	1	1	1	2	1	0	1	3	1	3	1	15	17	28	19	1	2
0	0	0	0	0	0	0	0	0	0	0	0	0	0	0	0	0	1	0	0	0	0	0	0	0	0	0	0	0	0	0	0	0	0	0	0	0	0	0	0	0	0	0	0	1	22	0	0
1	0	2	1	3	1	1	2	2	2	0	2	2	2	0	1	3	1	1	1	2	1	0	2	1	1	1	0	1	3	3	1	2	3	1	0	1	2	2	1	0	3	30	11	18	23	0	4
2	1	3	2	3	2	2	1	2	3	2	1	3	3	1	3	3	2	1	1	3	1	1	3	0	3	2	1	2	1	3	3	1	3	3	2	3	3	3	2	1	3	42	18	28	22	1	4
0	0	1	0	1	0	0	1	2	2	0	0	2	0	0	2	1	0	0	1	1	1	0	2	0	2	0	0	0	0	2	0	0	1	0	0	1	1	0	0	0	2	21	3	2	29	1	3
1	2	3	2	3	3	3	3	1	2	1	2	3	0	0	3	3	3	3	3	3	0	3	2	0	3	2	3	3	3	3	0	3	3	1	3	3	3	0	3	3	1	38	32	22	17	1	4
2	1	3	3	3	2	2	3	2	2	2	3	3	1	2	3	2	1	2	1	2	3	1	3	3	3	1	2	2	2	3	1	3	2	2	1	2	2	3	2	1	2	35	25	29	18	1	4
0	0	1	0	3	1	0	3	0	1	2	0	2	0	1	1	2	0	0	0	2	3	1	1	1	2	0	0	2	2	3	0	0	2	0	0	1	2	0	3	0	3	26	8	11	27	1	3
0	0	0	0	1	0	0	0	3	1	2	1	3	2	0	3	1	0	0	0	0	2	0	1	2	2	1	2	0	0	1	2	1	3	1	3	0	3	3	0	0	1	20	10	15	25	1	2
2	0	1	2	3	1	0	2	3	1	1	3	1	2	0	1	2	1	2	3	1	2	0	1	1	1	1	2	1	2	1	1	3	1	1	2	0	0	2	3	1	3	17	21	23	19	1	2
2	3	0	2	3	3	2	0	3	3	3	1	3	2	2	3	2	1	2	2	2	1	1	2	1	2	2	0	3	2	2	3	0	3	3	0	1	3	1	2	2	3	32	24	25	18	0	4
3	0	1	0	3	3	0	2	1	2	2	2	2	1	0	2	3	3	0	3	3	3	0	1	0	3	3	2	2	3	1	0	3	3	1	2	1	1	2	2	0	3	29	13	30	22	1	4
3	0	1	3	2	2	2	3	1	3	3	2	2	3	0	3	3	2	0	0	2	3	0	2	0	2	2	1	1	0	2	3	1	2	2	0	2	2	3	3	1	2	30	11	33	21	0	4
2	1	2	0	1	3	0	3	2	2	3	2	3	2	1	3	3	2	0	1	1	3	0	3	2	3	3	1	3	3	1	2	2	3	2	1	1	1	2	3	1	3	30	16	34	26	1	4
3	1	1	0	1	1	0	1	1	3	2	0	3	3	0	2	2	2	0	0	1	2	0	1	0	2	3	3	3	3	1	3	1	2	2	3	3	2	2	2	0	1	25	13	28	29	1	3
3	3	3	3	3	3	3	3	3	3	3	3	3	3	3	3	3	3	3	3	3	3	3	3	3	3	3	3	3	3	3	3	3	3	3	3	3	3	3	3	3	3	42	42	42	24	1	4
1	0	2	2	1	0	1	1	2	1	1	1	1	2	1	2	2	0	0	2	1	1	0	1	2	1	1	2	1	1	2	2	1	1	2	1	1	1	1	3	1	2	19	18	15	26	0	2
2	0	1	1	1	2	0	1	2	1	2	2	2	2	0	2	1	2	0	1	1	1	0	2	2	1	1	1	2	3	1	2	1	1	0	0	1	2	2	3	0	2	19	13	22	25	1	2
1	2	1	0	1	0	0	0	1	1	2	0	1	0	0	3	0	1	0	0	0	0	0	1	0	2	2	0	0	2	0	0	0	1	1	0	1	3	1	3	1	3	18	9	8	22	0	2
1	0	2	0	1	0	0	2	1	1	0	1	0	0	0	1	0	0	0	0	0	1	0	2	1	0	0	0	0	0	1	1	2	0	1	0	0	0	0	0	0	1	9	2	9	24	0	0
2	1	0	1	1	1	1	1	1	0	1	0	1	1	0	0	2	1	1	2	1	2	0	1	0	1	1	1	1	1	0	1	0	1	2	1	0	1	1	1	0	2	11	11	15	14	1	1
0	0	0	0	0	0	1	1	0	0	0	0	0	0	0	0	0	1	0	1	0	0	0	0	1	0	0	0	1	0	0	0	1	0	0	1	0	0	0	0	1	0	0	5	4	16	1	0
3	2	3	3	3	3	3	3	3	3	3	3	3	1	1	2	2	3	3	3	3	3	1	2	3	3	1	3	3	1	3	0	3	3	1	3	3	3	3	3	3	3	39	35	33	20	1	4
0	1	1	0	0	0	0	1	0	0	0	0	0	0	0	1	2	0	0	0	0	0	1	0	0	1	1	0	0	0	2	0	0	0	2	0	0	0	1	2	0	2	9	4	5	17	0	0
1	1	1	1	1	0	2	1	3	1	0	1	1	2	1	1	0	2	1	1	1	1	2	1	1	1	1	1	1	1	1	1	0	0	2	1	1	2	1	1	1	1	13	18	14	22	0	1
1	0	0	0	2	2	0	3	1	2	2	3	3	1	0	2	3	1	0	2	0	3	0	2	0	2	1	1	1	1	1	1	3	3	1	1	2	0	1	1	1	2	24	8	24	28	1	3
2	0	1	0	1	3	1	2	1	2	3	1	3	3	0	2	1	0	1	1	2	1	0	2	1	2	3	1	2	1	3	1	2	2	2	0	2	2	1	3	3	1	26	13	26	22	1	3
2	1	1	1	2	3	2	2	3	2	3	2	1	2	2	1	2	2	1	3	0	2	2	1	2	1	2	2	3	3	1	2	3	2	2	3	1	0	2	3	1	1	16	29	32	17	1	2
1	1	0	1	0	0	0	0	1	0	0	1	1	1	0	1	0	0	1	0	0	0	0	0	2	0	0	0	0	0	0	1	0	0	0	0	0	0	0	0	1	0	2	7	4	18	0	0
1	2	2	1	3	1	2	3	3	2	2	2	3	2	2	3	3	2	2	2	2	3	1	3	2	3	2	1	2	2	3	2	3	3	1	2	2	2	3	2	2	3	37	26	29	22	0	4
3	3	3	3	3	3	3	3	3	3	3	3	3	3	3	3	3	3	3	3	3	3	3	3	3	3	3	3	3	3	3	3	3	3	3	3	3	3	3	3	3	3	42	42	42	15	1	4
0	0	0	1	0	1	0	0	0	0	0	0	0	2	0	0	0	1	0	0	0	0	0	0	1	1	0	0	0	0	0	2	0	0	0	0	0	0	0	1	0	0	1	3	6	21	1	0
0	1	1	1	1	2	0	1	1	1	0	0	1	0	0	1	0	0	1	0	1	0	2	3	0	0	0	0	0	0	0	0	0	0	0	0	0	0	1	0	0	3	12	6	4	25	0	1
1	0	0	0	0	1	0	1	0	1	1	0	1	1	0	1	2	1	0	0	1	0	0	1	0	2	1	0	1	0	0	1	0	1	0	1	1	1	1	0	0	0	12	1	10	18	0	1
1	3	2	2	3	0	2	1	2	3	2	1	3	1	1	3	3	1	2	1	3	1	0	3	3	3	2	2	2	0	3	0	1	3	2	0	3	3	3	1	1	3	41	20	18	24	1	4
2	1	1	1	2	0	0	1	2	0	1	1	1	1	0	2	2	0	0	0	2	1	0	2	3	1	0	1	0	1	2	2	2	1	1	0	1	3	0	2	0	2	22	11	12	29	0	3
1	2	2	0	1	2	0	0	3	2	1	1	2	1	1	3	3	1	0	0	1	0	1	2	2	2	2	1	2	0	3	2	1	1	3	0	2	2	1	2	0	1	27	12	18	18	1	3
1	3	2	0	1	2	1	0	3	1	2	2	2	3	1	3	1	3	0	1	1	0	0	3	3	2	3	2	1	2	2	1	2	1	1	0	0	2	2	2	3	2	23	21	23	20	1	3
1	0	0	0	0	0	0	0	0	1	0	0	0	0	0	0	0	0	0	0	3	0	0	0	0	0	0	0	0	0	0	0	0	0	0	0	1	2	1	0	0	0	7	0	2	24	1	0
2	2	2	2	1	2	2	2	2	3	2	2	2	2	1	2	2	2	2	1	3	2	2	2	0	2	2	2	3	2	2	2	2	2	2	2	2	2	2	2	2	2	29	24	29	24	0	4
0	0	0	0	1	0	0	0	0	0	0	0	0	0	0	0	0	0	0	0	0	0	0	0	0	0	0	0	0	1	0	0	0	0	0	0	1	0	0	0	0	2	4	1	0	30	0	0
1	3	1	0	3	2	2	2	2	1	1	2	1	3	0	1	0	2	2	2	0	3	2	1	2	1	1	0	2	0	1	1	2	1	2	0	0	0	2	3	1	1	12	19	26	17	0	1
3	0	1	0	0	2	0	0	0	1	3	2	2	1	0	1	0	0	2	0	1	0	0	0	0	1	2	1	2	0	2	3	1	0	2	0	2	1	0	3	0	2	14	6	21	17	0	2
2	2	1	1	2	1	0	1	2	1	2	3	2	1	2	1	2	0	0	2	1	2	0	2	0	3	3	2	2	2	1	3	1	1	2	1	1	1	3	2	0	3	22	16	26	23	1	3
1	1	2	1	1	1	2	3	0	2	0	1	3	1	1	3	0	1	0	0	3	0	1	3	2	3	3	1	0	0	3	0	1	0	0	1	3	3	1	0	1	1	30	11	13	20	1	4
3	0	0	0	1	2	0	2	2	1	2	2	1	3	0	3	2	1	0	0	2	2	0	1	2	1	2	2	2	2	1	2	1	1	1	0	1	0	2	2	0	1	16	10	27	19	1	2
3	2	3	3	3	3	0	3	3	1	3	3	1	2	0	3	1	1	1	2	3	3	3	3	1	2	3	3	3	3	1	1	2	1	1	3	3	1	3	2	1	3	29	27	34	23	1	4
3	3	1	1	3	3	2	2	3	0	3	2	1	3	2	0	0	3	1	3	1	2	1	1	3	1	3	2	3	2	0	2	2	0	1	3	1	0	3	2	2	3	12	30	35	21	1	1
3	2	1	1	2	3	2	3	3	1	3	2	3	2	1	1	2	3	2	2	2	3	1	1	0	2	3	2	1	0	1	1	2	3	2	1	1	3	3	2	1	3	26	20	34	20	1	3
3	0	1	0	2	1	0	2	0	1	3	1	2	3	1	1	1	3	0	1	1	2	0	2	0	1	3	0	2	1	2	3	0	2	3	0	2	1	3	1	1	2	21	5	32	23	0	3
0	0	0	0	0	1	0	1	1	0	2	0	1	1	0	1	0	0	0	0	0	0	0	0	0	0	0	0	1	0	0	2	1	0	1	1	0	2	0	1	0	0	4	3	10	30	0	0
1	1	2	0	3	1	1	1	0	1	1	1	2	0	0	1	2	0	1	0	2	0	1	3	1	2	1	0	0	1	3	0	0	2	1	0	1	1	1	1	1	3	28	8	8	15	0	4
1	0	0	0	0	1	0	0	1	1	1	1	0	0	0	1	1	0	0	1	0	0	0	0	0	1	1	1	1	1	0	0	0	1	0	0	0	0	1	1	0	1	6	5	7	20	1	0
2	3	1	2	2	1	1	1	2	2	2	2	1	0	1	1	1	2	2	1	0	0	0	1	3	1	1	2	1	2	2	2	3	0	1	2	1	1	2	2	3	2	16	26	20	24	1	2
2	1	3	2	3	1	2	2	2	3	2	2	3	1	2	3	3	2	2	3	3	2	1	3	2	3	2	1	1	2	3	2	2	3	2	2	3	3	2	2	2	2	41	26	25	14	1	4
3	0	1	1	1	3	2	2	2	1	3	1	3	3	1	0	3	1	1	0	3	1	0	1	3	3	1	2	3	0	2	0	2	3	0	1	2	3	2	1	1	1	27	15	25	18	1	3
3	1	2	0	3	2	0	3	3	1	2	2	2	1	0	2	2	2	1	1	1	3	0	3	2	1	1	1	2	3	2	3	2	1	3	2	1	1	3	2	1	3	25	17	32	21	0	3
3	3	1	3	3	3	2	3	2	3	3	3	3	3	3	3	3	3	0	1	2	3	3	3	3	3	3	3	3	3	1	1	3	3	1	3	1	3	3	3	1	3	35	33	38	21	1	4
3	3	2	2	2	3	2	3	2	3	3	3	3	3	1	3	3	0	3	3	3	3	1	2	3	3	3	3	3	3	2	3	3	3	2	3	3	3	3	2	3	2	37	34	38	21	1	4
1	0	1	0	2	1	0	1	1	1	1	1	1	0	0	2	2	0	0	0	1	1	0	1	0	1	0	1	1	1	2	1	0	2	1	1	2	2	0	1	0	2	22	5	9	22	0	3
0	0	0	0	1	0	0	0	0	0	0	0	1	0	0	0	1	1	0	1	0	1	0	0	0	1	1	0	0	0	0	1	0	0	1	0	0	0	1	1	0	0	4	2	6	23	1	0
2	2	1	0	2	2	1	2	2	2	2	2	2	2	3	2	2	2	2	1	2	2	0	2	2	2	2	2	2	3	2	2	1	1	2	1	2	2	1	2	0	2	26	21	26	24	0	3
1	2	0	0	3	1	2	3	1	2	1	2	0	0	0	3	2	1	0	0	0	0	0	1	0	0	2	1	1	3	3	0	2	1	1	2	0	0	2	0	1	3	18	12	17	19	0	2
1	0	0	1	1	1	1	1	1	0	1	2	0	1	0	0	0	2	3	0	0	3	0	0	2	0	2	1	3	1	0	1	1	0	1	0	0	0	1	2	2	1	2	14	21	28	1	0
2	0	1	0	1	0	0	2	0	2	2	2	1	0	0	1	1	1	0	0	1	1	0	2	0	1	1	0	0	0	2	0	1	1	1	0	1	1	0	0	0	1	17	0	13	25	0	2
3	0	2	3	2	3	0	3	3	1	3	1	1	3	0	0	3	3	3	1	3	3	0	0	3	3	3	2	3	1	3	1	3	3	1	3	3	3	3	3	2	1	28	24	36	20	1	4
2	1	2	2	3	3	1	3	3	1	3	2	2	3	1	3	3	3	2	2	1	3	1	3	3	3	3	3	3	2	2	3	3	3	3	3	0	2	3	3	2	3	31	29	40	21	1	4
1	1	3	2	3	2	2	2	0	3	2	1	3	1	2	3	3	1	1	1	3	2	0	3	1	3	1	1	2	1	3	1	0	3	1	1	3	3	2	2	1	1	40	16	19	14	1	4
0	0	0	0	0	0	0	0	0	0	0	1	1	0	0	2	0	0	0	0	0	1	0	1	1	0	1	0	0	0	1	1	0	0	2	0	0	0	0	0	0	0	5	1	6	30	0	0
2	0	1	0	0	1	0	0	2	2	2	0	2	1	1	2	2	2	0	2	0	2	0	0	0	1	0	2	1	1	0	2	0	2	1	1	1	1	1	0	0	0	14	9	15	30	0	2
3	0	3	2	2	3	2	3	1	3	3	2	3	1	1	2	2	3	1	2	3	1	1	3	2	3	2	2	3	2	3	3	2	3	2	1	3	3	2	3	1	3	39	21	33	20	1	4
0	1	0	0	1	0	0	0	0	1	0	0	1	1	0	1	0	0	0	0	0	0	0	2	0	0	0	0	0	0	2	2	0	0	1	0	0	0	0	0	0	1	9	1	4	19	1	0
2	0	2	0	0	2	1	2	1	1	2	2	2	1	0	0	0	0	2	2	0	1	0	0	0	1	2	0	1	0	0	1	1	0	1	0	0	0	2	2	1	0	6	9	20	24	1	0
0	2	2	0	2	0	1	0	1	3	2	2	2	0	3	2	3	0	2	1	3	0	0	2	0	3	0	0	2	2	3	0	2	3	0	0	3	3	0	1	2	3	37	15	8	18	1	4
1	1	2	0	1	3	1	1	1	3	3	0	3	3	0	3	3	3	0	0	3	1	0	1	1	3	3	1	2	0	1	1	0	3	0	0	1	3	3	1	0	3	33	6	24	21	1	4
1	0	3	3	2	1	1	1	3	2	2	2	2	1	0	2	0	3	1	0	2	3	0	3	3	2	1	0	3	1	2	2	2	0	2	0	3	2	2	2	1	1	26	15	26	19	1	3
0	0	0	0	1	1	1	0	2	2	1	1	1	1	0	2	2	1	1	0	2	1	0	0	0	1	1	1	2	0	1	2	1	3	1	0	0	0	0	1	0	2	17	6	13	20	1	2
0	0	1	1	2	2	1	1	3	2	1	1	3	1	0	1	3	1	1	2	2	1	0	1	1	2	1	2	2	0	1	2	1	3	1	2	1	2	2	2	1	1	25	16	17	18	1	3
0	0	1	1	3	1	0	0	0	2	0	0	3	1	0	2	2	0	1	0	2	0	0	1	0	2	1	0	0	3	1	0	1	3	0	0	3	2	0	0	0	2	29	5	4	21	1	4
3	3	3	3	3	3	1	3	3	3	3	3	3	3	2	3	3	3	3	3	3	3	1	3	3	3	3	3	3	3	3	3	3	3	3	3	3	3	3	3	1	3	42	35	42	19	1	4
0	0	0	0	2	0	1	0	1	1	0	0	1	1	0	2	0	1	0	0	0	0	0	2	1	1	0	0	0	1	2	1	0	1	1	0	0	0	0	0	1	3	15	5	4	18	0	2
1	1	3	1	2	1	0	1	1	1	1	0	3	2	2	2	3	1	0	0	1	1	0	1	0	2	2	0	1	1	3	3	1	3	3	1	0	2	2	0	0	2	28	7	20	19	1	4
3	0	1	3	3	3	0	3	0	3	3	3	3	3	0	3	3	3	0	3	1	3	0	1	1	3	3	1	3	3	3	3	3	3	3	3	1	1	3	0	0	3	32	14	42	25	0	4
3	0	3	0	3	3	1	2	3	3	3	3	3	2	1	3	3	3	2	3	3	3	1	3	0	3	3	2	3	2	3	2	3	3	1	3	3	3	3	3	1	3	42	22	37	17	1	4
1	1	0	0	1	0	1	0	1	0	1	2	0	2	0	0	0	1	0	0	0	1	0	0	3	0	1	0	0	0	0	3	1	0	2	1	0	0	1	1	1	1	2	9	16	24	0	0
3	3	3	0	0	3	0	3	3	1	3	3	3	3	3	3	0	3	1	1	2	2	0	3	0	3	3	3	3	3	3	3	3	0	3	3	1	1	3	0	0	2	25	20	41	23	1	3
1	3	1	2	3	1	1	1	3	1	2	1	1	3	0	3	1	0	0	3	3	2	0	2	1	1	2	2	0	3	3	2	2	1	1	0	2	1	1	3	3	3	26	24	19	23	1	3
2	2	1	0	1	1	2	2	1	1	0	2	2	0	0	1	2	0	0	1	0	2	0	0	1	2	1	1	3	2	3	0	2	1	0	0	0	3	2	2	2	3	20	14	17	21	0	2
1	1	1	0	1	1	0	0	2	2	1	1	2	1	0	1	1	1	0	0	1	0	0	1	0	1	1	0	1	0	0	1	2	1	1	1	1	2	2	0	0	1	16	4	14	22	0	2
3	3	3	3	3	3	3	3	3	3	3	3	3	3	3	3	3	3	3	3	3	3	3	3	3	3	3	3	3	3	3	3	3	3	3	3	3	3	3	3	3	3	42	42	42	20	1	4
3	2	3	3	3	3	2	3	3	3	3	3	3	2	1	3	3	3	2	3	3	3	2	3	1	3	3	3	3	3	3	2	3	3	2	3	3	3	3	2	2	3	42	32	39	16	0	4
3	2	3	2	3	2	3	3	3	3	3	2	2	3	3	2	3	3	2	2	3	3	2	3	2	3	3	2	1	3	3	3	2	3	2	3	3	3	2	3	3	3	40	35	35	20	1	4
3	1	3	0	3	1	1	3	2	3	2	3	3	2	2	3	3	2	1	3	3	2	0	3	1	3	2	1	2	2	3	2	3	3	3	3	3	3	3	2	1	3	42	20	33	25	1	4
0	0	1	1	1	0	1	1	2	1	1	2	2	2	0	2	0	0	0	0	1	0	0	1	1	1	2	2	1	0	0	0	1	0	0	0	0	0	1	2	0	1	11	9	11	25	1	1
3	1	0	1	0	3	3	3	3	0	3	3	3	3	1	3	0	1	1	3	3	1	0	3	3	0	1	0	1	0	0	3	3	3	0	1	0	3	2	1	3	2	20	21	30	24	0	2
2	1	1	3	2	2	0	2	3	2	2	2	3	2	1	2	3	2	3	3	2	1	0	2	2	2	3	3	2	2	3	2	3	2	2	2	3	3	3	3	0	2	32	26	30	18	1	4
1	0	0	1	1	1	0	1	0	2	1	1	0	1	0	1	0	2	0	0	0	1	0	0	2	0	2	0	1	0	1	1	0	0	1	0	0	0	2	0	0	1	6	3	16	27	1	0
0	2	0	0	3	0	0	0	2	1	0	3	2	2	1	1	1	0	0	0	1	1	0	1	1	1	1	0	1	0	1	1	2	1	1	0	1	1	1	0	0	2	17	6	13	21	1	2
3	2	1	0	3	2	2	2	3	2	3	1	2	3	1	2	3	2	0	1	3	1	0	2	2	2	3	1	3	0	0	3	1	3	3	1	3	3	3	1	1	3	32	15	33	19	1	4
0	2	0	0	0	0	1	1	0	0	0	0	0	3	0	0	0	0	0	0	0	0	0	0	0	0	1	0	0	0	0	2	0	0	1	0	0	0	1	0	0	0	0	3	9	28	1	0
1	0	0	0	1	0	0	0	0	1	2	1	2	0	1	1	0	2	0	0	0	0	0	1	0	1	1	0	0	0	1	2	0	0	1	0	0	0	0	0	0	1	9	1	10	16	1	0
1	3	3	3	3	1	0	1	3	1	1	0	3	1	0	1	3	3	0	3	3	1	0	1	0	3	3	1	1	1	1	0	1	3	1	3	0	3	3	3	0	3	31	20	18	17	1	4
0	2	1	3	1	0	0	0	3	3	1	1	1	0	2	0	1	0	2	1	0	1	0	1	3	0	0	3	2	0	1	0	0	0	0	0	1	0	0	3	1	2	12	23	5	21	1	1
2	2	2	1	1	2	1	1	1	3	3	0	2	2	1	2	2	0	1	1	2	1	1	1	2	2	3	0	2	1	2	3	2	1	1	1	2	2	1	1	1	3	27	15	23	17	1	3
3	1	2	3	2	3	3	0	3	3	3	2	3	2	3	3	2	0	0	3	3	0	3	3	3	3	3	3	3	1	2	2	3	2	3	3	3	3	3	3	3	1	35	35	30	17	1	4
2	0	2	0	3	2	0	2	2	3	2	3	2	1	0	2	3	1	0	1	3	1	0	1	0	2	1	3	1	1	2	0	1	2	1	1	3	2	2	1	0	3	33	9	20	20	0	4
1	0	0	0	0	1	0	0	1	0	0	1	0	1	0	0	0	0	0	0	0	2	0	0	0	0	0	0	0	0	0	1	0	0	0	0	0	0	1	0	0	0	0	1	8	27	1	0
0	0	2	0	1	0	0	1	0	1	0	0	1	0	0	1	2	1	0	0	0	0	0	1	0	1	0	0	1	0	2	1	0	2	0	0	0	1	0	0	0	2	17	0	4	19	1	2
2	1	1	1	3	2	1	1	2	3	3	3	3	3	0	2	3	3	0	3	3	1	2	3	3	3	3	3	3	3	3	1	2	3	1	2	3	3	1	3	1	3	39	25	29	19	0	4
1	1	1	1	0	2	0	1	0	0	2	1	0	1	0	1	1	0	1	0	1	0	0	1	2	1	2	1	1	0	0	1	2	0	0	2	1	1	2	0	1	3	11	9	16	25	1	1
3	1	2	2	2	3	2	2	2	2	3	3	3	3	3	2	2	2	1	3	2	0	2	1	1	3	2	3	2	2	2	3	3	3	2	3	3	3	2	3	2	3	33	30	33	24	1	4
0	3	3	1	3	0	1	3	3	3	0	3	3	3	1	3	3	3	3	0	2	3	0	3	3	3	3	3	3	3	3	3	3	3	1	3	1	2	3	3	3	3	38	30	31	18	1	4
1	1	1	0	2	1	0	2	3	2	2	1	3	3	2	1	3	2	0	0	1	2	0	0	0	2	1	2	2	2	0	1	1	2	3	1	1	1	1	3	0	2	21	14	23	18	0	3
0	2	0	0	0	0	0	2	2	0	0	2	0	1	0	0	0	0	1	0	0	0	0	1	0	0	2	0	0	0	0	2	1	0	0	0	0	0	2	0	1	0	1	6	12	17	0	0
3	1	2	1	3	3	3	3	2	3	2	3	3	1	3	3	3	1	3	1	3	1	2	3	1	3	3	0	1	1	3	3	2	3	2	0	3	3	1	0	3	3	41	21	29	18	1	4
2	2	1	1	2	2	2	3	2	3	2	2	3	2	2	2	3	1	2	2	3	1	1	2	1	3	2	2	2	1	2	1	3	3	2	2	3	3	2	2	2	2	35	24	27	20	1	4
3	0	3	0	3	3	0	2	0	3	3	0	3	0	0	3	3	0	0	0	3	3	0	3	1	1	3	0	3	0	3	0	0	3	0	0	3	3	3	2	0	3	40	3	23	21	1	4
2	0	3	0	3	2	0	1	1	2	2	2	3	3	0	3	2	1	1	0	3	0	0	2	0	3	2	1	1	2	2	2	1	3	1	1	2	3	2	1	0	2	36	7	22	18	0	4
2	3	0	3	3	0	0	1	0	1	0	2	2	0	0	0	0	0	0	0	0	0	0	0	1	2	2	1	0	0	0	0	0	2	0	0	0	0	2	0	1	0	10	9	9	21	1	1
3	0	3	0	0	1	0	3	1	1	3	0	3	3	0	3	0	0	0	0	2	3	0	3	0	2	3	0	2	1	3	3	0	0	3	0	1	3	3	0	0	2	26	2	30	25	0	3
2	0	2	1	2	2	3	2	3	3	2	2	3	2	0	2	3	1	0	0	3	2	0	3	3	3	2	1	3	3	3	3	2	3	3	0	3	3	3	2	3	3	39	19	31	16	0	4
3	0	3	0	3	3	0	1	3	3	3	3	3	3	0	3	3	3	0	3	3	1	0	3	0	3	3	3	3	3	3	2	2	3	3	2	3	3	2	3	3	3	42	20	35	27	1	4
1	0	0	0	0	1	0	1	0	0	2	0	0	1	0	0	0	0	0	0	0	1	0	0	0	0	0	0	0	0	0	2	2	0	1	0	0	0	1	1	0	0	0	1	13	14	1	0
3	2	0	2	1	0	0	0	1	1	3	3	1	3	1	0	0	1	1	0	0	1	1	1	1	1	3	0	1	0	1	3	3	0	3	0	0	0	3	1	0	1	7	10	30	22	0	0
2	0	3	1	3	1	1	3	1	3	1	2	3	2	2	3	3	2	1	0	3	2	0	2	1	3	2	1	1	0	3	1	2	3	1	0	3	3	2	1	2	3	41	11	24	22	0	4
2	3	2	1	3	2	2	3	1	1	2	2	2	2	2	2	3	1	2	1	3	3	1	3	3	2	3	2	2	2	1	2	2	2	1	1	1	3	2	3	2	2	30	26	29	23	1	4
3	0	3	3	1	1	1	3	0	3	3	3	3	0	0	3	3	3	0	3	3	3	0	3	1	3	1	0	3	1	3	1	0	3	0	3	3	3	1	2	0	3	40	14	25	17	0	4
1	0	0	1	0	0	0	1	2	0	0	1	1	1	0	0	0	0	1	1	0	1	0	0	2	1	0	0	1	0	0	1	2	0	2	1	0	0	0	1	0	0	2	9	11	27	1	0
3	3	2	1	1	2	0	1	2	2	2	3	2	0	0	3	2	1	0	0	3	2	0	3	0	3	1	2	2	2	3	2	2	3	0	1	3	3	0	1	1	3	36	13	21	18	1	4
1	1	1	1	3	3	1	3	3	2	1	3	3	3	0	3	3	0	1	2	3	3	1	2	0	1	1	3	3	3	1	1	3	3	1	2	1	3	1	3	0	3	32	21	27	22	0	4
2	1	1	1	2	2	0	0	1	3	2	1	2	1	0	1	3	3	0	1	2	0	0	1	0	1	3	2	2	2	1	3	1	3	3	2	3	2	1	2	1	2	27	13	24	20	1	3
3	0	2	0	0	3	0	3	2	0	3	2	1	3	0	1	0	1	0	2	0	2	0	2	0	2	2	2	2	2	0	2	3	0	2	1	0	0	0	2	0	1	9	11	31	21	1	0
0	0	0	0	0	2	0	0	0	2	0	0	1	1	0	0	2	0	0	0	2	0	0	0	0	1	0	0	0	1	0	1	2	0	1	1	0	2	1	0	0	1	11	2	8	20	0	1
1	0	0	3	2	0	3	2	2	0	2	2	1	3	3	0	0	1	1	2	0	1	1	0	3	1	3	2	1	1	0	2	2	0	2	1	0	0	3	0	3	0	4	25	25	28	1	0
0	0	1	0	2	0	0	1	0	1	0	0	1	0	0	1	1	0	0	0	1	1	0	1	0	1	0	0	0	0	0	0	0	1	0	0	1	1	0	0	0	2	15	0	2	17	1	2
1	1	1	0	3	2	0	3	2	3	1	1	3	3	0	2	2	1	1	0	2	3	0	2	0	1	1	0	2	0	3	3	3	1	1	0	2	2	3	1	0	2	29	5	28	26	1	4
1	0	2	0	3	0	0	1	1	3	1	1	2	1	0	3	3	1	3	0	3	2	0	3	0	2	0	0	1	1	3	2	0	3	2	0	2	2	0	2	0	2	36	7	13	16	0	4
3	0	1	1	2	0	1	1	1	2	1	1	1	1	2	2	3	1	0	1	0	0	0	2	2	0	2	0	0	0	3	2	1	1	1	0	0	0	2	3	1	2	19	12	16	18	1	2
2	1	2	1	2	1	1	2	3	3	3	1	3	0	0	3	3	0	0	1	3	1	0	3	2	3	3	1	2	2	3	1	1	3	1	1	3	3	1	3	0	1	38	16	19	19	1	4
0	0	0	0	0	1	0	0	0	0	0	0	0	0	0	0	0	0	0	1	0	0	0	0	0	0	1	0	0	0	0	2	0	0	3	0	2	1	1	0	0	3	6	1	8	17	0	0
2	2	2	0	3	2	0	2	2	1	2	2	1	3	3	1	0	2	1	0	0	1	0	1	1	2	2	0	2	3	2	2	1	0	1	0	0	0	2	0	0	2	15	12	26	23	0	2
3	3	1	3	3	3	1	0	3	3	3	1	3	3	0	3	3	0	0	3	3	3	3	3	3	3	3	1	0	3	1	1	1	3	1	1	3	3	3	3	0	3	38	27	25	14	1	4
3	0	2	3	2	3	3	3	3	3	3	3	3	3	3	3	3	1	3	3	3	3	0	2	3	3	3	3	3	3	2	3	3	3	3	3	3	3	2	3	3	3	38	36	39	17	1	4
0	0	1	0	3	1	0	1	2	1	2	1	2	0	1	1	1	1	0	1	1	0	0	2	0	2	0	0	2	3	1	1	0	1	0	1	1	1	1	3	0	3	21	11	10	26	1	3
2	1	0	1	2	1	1	2	2	0	1	2	1	1	0	1	1	1	2	1	0	1	0	1	3	0	2	1	1	1	2	1	3	0	1	1	0	0	1	1	1	1	9	16	20	23	1	0
2	3	2	3	3	3	1	3	1	3	2	1	3	0	3	3	3	3	1	1	3	3	2	3	0	3	3	2	1	0	3	3	2	3	1	2	3	3	3	2	1	3	41	22	30	17	1	4
2	1	2	2	3	2	0	1	3	2	3	1	3	0	1	2	3	2	0	2	2	2	0	3	0	3	2	1	3	1	2	0	0	2	0	1	1	2	3	1	0	3	33	13	21	16	1	4
2	0	1	0	0	2	1	1	2	0	2	1	1	2	0	0	1	1	2	1	0	0	0	1	1	1	1	1	1	1	0	1	1	1	0	0	0	0	1	2	2	1	7	13	16	20	1	0
3	0	2	2	2	3	3	3	3	3	3	3	3	3	0	2	3	3	3	3	3	3	0	2	3	3	3	3	3	3	2	3	3	3	3	3	3	3	3	3	3	2	36	32	42	25	1	4
3	2	1	3	3	3	2	3	3	1	3	3	1	3	3	2	2	3	2	3	1	3	2	1	3	1	3	3	3	3	1	3	2	1	0	3	0	0	3	3	3	2	17	38	38	26	1	2
3	3	3	2	3	3	3	3	2	3	2	2	3	2	3	3	3	3	2	3	3	3	2	2	2	3	3	3	3	3	2	3	2	3	3	2	3	3	3	2	3	3	40	35	38	21	0	4
1	2	1	2	1	2	0	1	2	0	1	2	2	1	0	0	0	1	0	1	0	2	1	1	0	0	2	1	3	1	2	1	1	1	1	1	0	1	2	1	0	1	10	12	21	20	1	1
3	3	3	1	3	3	3	3	3	0	3	3	3	3	1	3	3	2	3	0	0	1	0	3	3	3	3	3	3	3	3	1	3	0	2	3	1	0	1	3	2	0	25	31	34	19	0	3
0	0	1	0	0	2	0	0	1	0	1	0	0	0	0	0	0	0	0	0	0	0	0	0	0	0	0	0	0	0	0	1	0	0	1	0	0	0	0	1	0	1	2	2	5	19	1	0
0	1	0	0	1	1	0	0	0	1	1	0	1	3	0	1	2	1	0	0	2	1	0	1	1	1	1	0	0	0	1	1	0	3	1	0	0	3	2	0	0	2	19	2	12	21	0	2
2	0	1	0	1	2	0	1	3	2	2	0	2	2	0	1	2	0	0	2	2	2	0	2	0	2	2	0	2	0	2	2	1	2	2	0	2	3	2	2	0	2	26	7	22	28	1	3
2	0	3	1	1	1	0	3	1	3	2	2	3	1	0	3	3	0	0	1	3	2	0	1	0	3	3	1	1	1	3	3	1	3	2	0	3	3	1	2	0	2	37	7	24	30	0	4
3	2	3	3	3	3	3	3	3	3	3	3	3	3	2	3	3	0	3	3	3	3	1	3	3	3	3	3	3	1	3	3	3	3	3	3	3	3	3	3	3	3	42	36	39	15	1	4
3	3	1	1	3	3	2	3	1	3	3	1	3	1	2	3	3	3	1	2	3	3	2	3	2	3	3	3	2	1	2	3	3	3	3	2	3	3	1	3	2	3	39	27	35	21	1	4
1	1	0	0	2	1	0	0	0	0	1	0	0	0	1	0	0	1	0	1	0	1	0	0	0	1	1	0	1	0	0	1	0	0	1	1	0	0	2	0	0	1	4	4	11	24	1	0
2	0	2	0	2	3	1	3	3	1	2	3	3	3	1	1	3	2	1	2	3	3	0	2	1	3	3	3	3	2	2	2	3	3	2	3	3	3	2	2	1	3	34	20	36	24	1	4
1	0	0	0	1	0	0	0	0	0	0	0	0	1	0	0	0	0	1	0	0	0	0	0	1	0	1	0	0	0	0	2	1	0	1	0	0	0	1	1	0	1	2	3	8	17	0	0
1	0	2	0	1	0	1	2	2	3	1	1	3	1	0	3	2	0	0	1	3	2	0	1	1	1	0	1	1	0	2	1	1	2	2	2	2	3	0	0	1	0	28	9	13	19	1	4
1	0	1	0	2	0	0	2	0	3	1	1	3	1	1	3	3	1	1	0	3	0	0	2	0	2	0	2	0	3	1	0	1	3	1	1	3	3	0	2	1	3	35	11	9	18	1	4
1	1	0	1	0	1	0	2	1	0	1	2	1	1	0	1	0	0	0	2	0	1	0	1	0	1	1	1	0	1	1	1	1	0	1	0	1	0	1	1	0	2	8	8	14	30	1	0
0	0	0	1	3	1	0	3	1	0	1	3	3	0	0	2	0	1	0	1	1	3	0	1	3	3	1	2	3	3	0	0	3	1	0	0	1	3	1	0	1	3	21	12	20	23	1	3
1	0	1	2	1	1	0	0	1	1	0	0	3	2	1	0	3	1	0	1	0	1	0	2	0	3	1	1	2	1	2	0	0	3	0	2	0	1	1	1	1	3	23	11	10	19	1	3
1	0	1	0	1	2	0	2	2	3	1	1	2	2	0	3	3	2	3	2	3	2	0	2	0	3	1	1	2	0	3	1	2	3	1	0	1	3	1	2	0	1	32	10	21	25	1	4
2	0	2	1	1	2	1	2	3	3	3	2	3	2	1	3	3	2	3	1	3	1	0	1	0	2	2	2	3	3	2	1	2	2	0	3	3	3	1	2	1	1	32	21	25	22	0	4
2	1	2	2	2	2	2	2	2	2	2	2	2	2	2	3	2	2	1	2	2	2	1	2	2	2	2	2	2	2	2	2	2	2	2	2	2	2	2	2	2	2	29	25	28	17	1	4
2	2	1	1	3	2	0	2	1	3	3	2	1	2	2	3	1	3	0	2	1	3	0	1	2	1	3	3	1	1	3	2	2	2	2	0	2	2	1	1	0	3	27	15	30	18	1	3
2	2	1	3	1	1	0	2	0	1	2	3	2	0	0	1	0	0	1	0	0	1	0	2	2	1	1	1	2	0	2	0	1	1	0	0	1	1	3	2	0	2	16	11	18	16	1	2
2	0	0	0	1	2	0	2	0	0	2	1	1	2	0	2	1	0	0	0	0	1	0	2	0	1	2	1	2	0	2	2	1	1	2	0	0	0	1	0	0	2	13	1	22	19	1	1
1	0	2	0	2	1	0	1	1	2	2	1	2	1	0	2	2	2	2	0	2	0	0	1	0	2	2	1	1	2	2	2	1	2	2	2	2	2	1	1	0	2	27	9	18	24	0	3
1	1	1	0	1	1	1	1	2	1	1	1	0	1	2	1	1	1	0	0	1	0	1	1	1	0	1	0	0	2	1	1	1	1	0	0	0	1	1	1	2	1	11	13	11	22	0	1
1	3	3	3	3	3	3	3	3	3	1	3	2	2	1	3	3	2	3	2	3	3	0	3	0	2	2	2	3	2	3	3	2	3	2	1	1	3	2	3	2	3	38	28	32	24	0	4
2	0	0	1	2	1	0	2	1	2	2	2	2	1	1	2	3	3	0	0	3	1	2	1	1	3	3	2	2	0	1	0	2	2	1	0	2	3	1	1	3	3	29	12	23	22	1	4
1	3	1	0	1	1	1	2	1	2	2	2	1	0	0	3	0	1	0	0	0	1	0	2	1	1	1	1	1	1	1	1	1	0	1	0	1	1	1	1	1	1	15	10	16	18	1	2
0	2	2	1	1	0	0	0	0	0	1	0	0	1	0	1	0	0	1	0	0	1	0	1	1	0	1	0	0	1	2	1	0	0	1	0	1	0	1	1	0	2	10	7	7	18	0	1
1	1	1	0	2	2	1	3	1	3	3	0	3	2	0	3	3	2	0	2	3	1	0	3	1	3	3	1	1	1	3	2	1	3	1	0	3	3	1	2	3	3	39	13	23	25	0	4
2	2	2	0	3	2	1	1	1	1	2	0	3	2	0	3	3	1	0	0	1	0	0	2	3	3	2	0	1	1	2	3	1	3	3	1	1	3	2	2	1	3	33	12	22	21	0	4
1	0	0	0	2	0	1	0	1	1	0	0	0	0	0	1	0	2	0	1	0	1	0	0	1	1	0	1	1	0	1	0	1	0	0	0	1	3	0	2	0	2	12	7	6	18	1	1
1	2	3	1	3	1	2	3	3	3	2	2	3	1	1	3	3	0	1	1	3	2	0	3	1	3	3	0	2	1	2	1	1	3	1	1	3	3	3	0	1	3	41	15	23	15	1	4
1	0	3	3	3	1	0	3	0	3	2	3	2	3	1	0	3	3	0	0	3	3	0	1	3	3	3	3	1	1	0	3	2	3	3	3	3	3	3	2	3	3	33	19	34	17	1	4
0	0	0	0	2	0	0	0	2	0	0	0	1	3	0	3	2	0	0	0	0	0	0	3	0	0	0	1	0	0	0	3	1	0	3	0	0	1	1	3	0	0	12	6	11	19	1	1
3	0	3	1	3	3	2	3	3	3	3	3	2	0	1	2	3	3	0	1	3	3	1	1	1	3	3	3	3	3	1	3	3	3	2	3	2	3	3	3	1	3	35	23	38	16	1	4
3	1	1	1	1	3	0	1	2	1	3	2	2	3	1	1	3	2	1	1	3	0	0	2	0	1	1	1	2	2	1	0	0	3	0	1	2	3	1	3	0	3	27	14	21	18	1	3
0	0	0	1	0	1	0	0	0	0	0	0	0	0	0	0	0	0	0	0	0	0	0	0	3	0	0	0	0	0	0	0	0	0	0	0	0	0	0	0	0	0	0	4	1	21	0	0
3	3	3	0	3	2	2	3	2	3	3	1	3	3	1	3	3	0	2	0	3	3	0	2	1	1	3	0	3	1	3	3	1	3	1	0	3	3	2	2	1	3	39	15	31	16	0	4
3	0	2	1	2	3	1	3	3	3	3	2	3	3	1	2	3	3	3	3	3	2	1	2	2	3	3	3	2	3	2	3	3	3	3	2	3	3	2	3	2	2	36	28	38	17	0	4
3	3	3	3	3	3	3	3	2	3	2	3	3	3	3	3	3	3	3	3	3	2	3	3	3	2	2	3	3	3	3	3	3	3	2	3	3	3	3	3	3	3	41	41	38	29	1	4
1	0	1	2	3	1	0	1	3	3	2	2	3	2	1	3	1	1	3	3	2	1	0	3	3	3	1	2	1	0	2	2	3	2	1	1	3	2	1	2	2	3	34	22	20	19	1	4
1	3	1	1	2	2	2	1	1	1	1	1	2	0	0	2	2	1	1	2	1	1	1	1	1	1	0	1	0	2	0	1	1	3	1	2	1	1	2	2	1	1	19	20	13	17	0	2
3	3	3	3	3	3	3	3	3	3	3	3	3	3	3	3	3	3	3	3	3	3	1	3	3	3	3	3	3	3	3	3	3	3	3	3	3	3	3	3	3	3	42	40	42	19	1	4
3	2	3	1	3	1	1	3	3	3	3	3	3	1	2	3	3	3	3	3	3	3	0	3	2	3	3	3	3	3	3	3	3	3	3	3	3	3	3	3	1	3	42	30	38	21	0	4
2	2	3	2	1	3	1	3	2	1	3	3	2	0	2	2	1	0	2	0	0	0	0	0	3	3	2	3	2	2	0	2	2	2	0	2	1	0	2	3	0	1	17	24	24	21	1	2
1	0	0	0	1	1	0	1	1	0	0	0	1	2	0	0	0	1	0	0	0	0	0	1	0	1	1	0	1	0	1	1	0	0	1	0	0	0	1	1	0	1	6	2	11	27	1	0
1	0	0	0	3	0	2	0	1	1	1	1	2	1	0	1	1	1	3	1	0	2	0	1	1	2	1	1	0	1	1	0	1	0	1	0	0	1	0	0	2	3	16	12	10	20	1	2
3	3	0	2	3	2	1	1	3	1	3	2	3	3	1	2	2	3	2	2	1	1	2	1	3	2	2	2	2	0	3	3	2	1	3	2	3	2	2	3	0	1	25	26	32	19	1	3
1	0	1	0	0	0	0	1	2	1	2	1	2	1	0	1	0	2	0	0	1	2	0	2	0	1	1	0	1	0	1	1	1	1	1	0	0	1	1	1	0	2	14	3	16	22	1	2
1	0	3	0	3	1	0	3	3	3	2	2	3	2	0	3	3	1	0	3	3	2	1	3	1	3	3	2	2	2	3	1	2	3	1	3	3	3	2	2	1	2	41	18	25	18	0	4
1	0	2	3	3	1	2	3	3	3	2	0	1	2	2	1	3	1	3	3	2	2	3	3	2	1	3	1	3	2	2	2	1	3	2	2	3	2	1	2	3	2	31	31	24	15	1	4
3	3	1	2	2	3	0	3	3	2	3	2	1	3	1	2	3	1	0	1	3	2	2	3	1	0	3	0	1	2	3	3	1	2	3	0	3	3	3	2	1	2	30	18	34	19	0	4
1	3	0	0	1	0	0	0	0	0	2	0	0	3	0	1	0	0	0	0	0	0	0	1	0	0	2	0	2	1	2	3	0	1	2	0	0	3	0	0	0	2	11	4	15	18	0	1
2	1	0	1	2	1	1	2	0	0	1	2	2	1	3	0	0	2	0	2	0	2	0	1	1	2	3	1	2	1	0	1	2	0	0	1	0	0	1	2	1	2	9	15	22	23	1	0
2	0	0	0	2	1	1	1	1	0	1	0	0	1	0	0	0	0	0	0	0	1	0	0	1	0	1	2	0	0	0	2	0	0	1	0	0	0	1	0	0	1	3	5	12	20	0	0
3	3	3	3	3	3	3	3	3	3	3	3	3	3	3	3	3	2	3	3	3	3	3	3	3	3	3	3	3	3	3	1	3	3	3	3	3	3	3	3	3	3	42	42	39	18	1	4
2	2	2	1	1	2	0	1	3	2	3	0	2	1	0	3	3	0	0	1	3	2	0	1	0	2	2	2	0	2	3	1	0	3	0	0	3	3	1	2	0	2	33	13	15	16	0	4
1	0	1	0	2	2	1	1	2	2	2	2	2	1	1	2	0	2	1	1	1	2	1	2	2	2	2	1	2	2	2	2	2	1	1	1	1	0	2	3	0	2	20	16	24	17	1	2
3	1	3	1	3	3	2	1	1	3	3	2	3	3	0	3	3	3	1	2	2	3	0	2	0	3	3	1	3	2	2	2	3	3	1	2	3	3	3	1	2	3	39	16	36	27	0	4
2	1	0	0	2	2	2	1	1	2	3	1	3	2	0	2	3	2	1	1	2	0	0	1	0	3	3	1	2	1	1	2	1	2	3	0	2	2	3	0	1	2	27	9	27	17	1	3
3	0	0	3	2	2	3	2	3	3	3	3	2	3	3	3	3	1	3	3	0	2	1	1	0	3	3	3	2	2	1	0	3	3	1	2	2	1	3	3	1	2	26	30	31	24	1	3
2	0	2	0	1	3	2	1	2	3	2	1	3	1	0	0	1	2	2	2	2	1	0	1	1	3	3	1	2	1	1	1	2	3	1	1	1	2	3	2	0	1	24	14	25	22	1	3
0	0	0	0	0	0	0	0	0	0	0	0	0	0	0	0	0	0	0	0	0	0	0	0	0	0	0	0	0	0	0	0	0	0	0	0	0	0	0	0	0	0	0	0	0	19	0	0
2	0	2	0	0	1	0	0	0	2	3	0	0	2	0	0	1	1	0	0	0	1	0	1	0	1	2	0	1	1	3	2	0	2	1	0	3	0	2	1	0	0	15	2	18	17	0	2
2	2	2	0	1	1	1	2	1	0	1	2	1	1	1	1	1	2	2	0	0	2	1	1	0	2	2	0	1	2	3	1	2	1	3	1	0	0	2	0	2	2	15	13	24	19	0	2
1	0	1	2	1	1	2	1	3	1	1	2	2	1	1	1	2	2	2	3	1	0	0	1	2	2	1	2	1	3	1	1	2	2	1	2	1	1	1	3	2	3	20	27	16	18	0	2
1	2	1	0	2	0	0	1	1	3	2	1	0	2	0	3	3	2	0	3	1	0	0	1	0	0	2	0	2	1	3	2	0	3	3	3	2	2	0	3	0	1	25	13	18	22	0	3
1	3	1	1	3	1	0	1	0	2	2	1	3	0	2	3	3	2	0	2	3	1	0	1	0	3	2	0	2	1	1	1	3	3	1	3	2	3	1	1	0	3	34	13	19	20	1	4
1	0	3	1	3	1	2	1	2	3	3	3	3	0	1	3	3	2	3	1	3	1	0	3	2	3	1	2	2	2	3	1	2	3	1	1	3	3	1	3	1	3	42	21	20	22	0	4
3	1	1	0	2	3	3	3	3	1	3	3	1	3	0	1	1	2	3	3	2	2	0	1	0	2	3	3	3	3	1	3	2	3	3	3	1	2	2	2	0	1	20	24	38	19	1	2
3	0	2	0	3	1	0	2	2	2	3	1	3	0	3	1	3	2	3	0	3	2	0	2	0	0	2	0	2	0	1	0	0	3	0	2	3	3	3	0	0	2	31	10	21	21	1	4
0	2	1	1	0	0	0	3	2	2	1	0	2	1	0	2	2	1	2	1	2	0	0	1	1	3	0	0	0	3	1	1	2	2	0	0	2	3	1	3	0	1	24	15	10	27	1	3
3	3	2	2	3	2	2	2	3	2	3	2	3	3	3	3	3	3	2	3	2	3	3	3	1	3	3	2	2	3	3	3	3	3	3	2	2	2	3	3	2	3	37	34	38	18	1	4
2	0	1	2	3	2	2	3	1	1	1	2	3	3	1	2	2	2	2	2	2	2	0	2	2	2	2	0	2	1	2	2	2	2	2	1	1	2	2	3	0	2	27	17	29	22	1	3
3	1	3	1	3	3	3	3	3	3	3	2	3	3	2	3	3	3	1	1	3	3	1	3	2	3	3	2	3	3	3	2	3	3	2	1	3	3	3	3	2	3	42	26	39	16	1	4
1	0	0	0	2	2	2	2	1	1	2	1	1	2	1	2	2	2	3	0	1	0	0	2	0	1	2	2	2	1	1	2	3	2	2	1	2	1	3	1	2	3	21	14	26	17	0	3
3	0	3	0	2	1	0	1	2	2	3	1	2	3	0	3	2	0	0	2	2	2	0	2	0	3	3	3	3	1	2	3	1	2	3	1	3	2	1	2	0	3	33	11	28	21	1	4
3	2	0	2	3	2	3	1	3	1	3	2	3	3	1	3	2	0	3	3	1	3	1	2	3	2	2	1	3	3	1	3	1	3	2	3	2	0	3	3	3	3	26	34	31	15	1	3
1	0	0	0	1	0	0	1	1	0	1	1	0	1	1	1	0	0	1	1	0	1	0	0	1	1	0	1	0	1	1	0	1	0	0	0	0	0	1	1	1	1	5	9	8	23	0	0
1	2	1	0	2	1	2	1	1	2	1	1	1	1	2	2	2	2	0	1	2	2	1	1	1	2	1	1	1	0	1	2	1	2	1	1	2	2	1	2	1	2	24	15	17	28	1	3
3	2	1	1	3	3	1	3	1	2	3	3	2	2	1	2	1	3	2	3	1	2	2	3	3	2	3	2	3	2	2	2	3	1	3	3	1	1	3	2	0	3	25	25	39	28	1	3
1	1	2	1	2	3	2	1	2	3	2	1	3	1	2	2	2	3	0	1	3	1	0	1	1	2	1	0	1	1	0	0	2	3	0	0	3	2	1	1	2	2	30	14	18	20	1	4
2	0	1	1	2	1	1	2	3	1	3	2	1	3	1	1	0	0	1	2	0	2	1	1	3	1	3	3	2	2	1	3	2	1	2	2	2	1	3	2	0	2	15	22	30	23	0	2
3	3	3	3	3	3	3	3	3	3	3	3	3	3	3	3	3	3	3	3	3	1	3	3	3	3	3	3	3	3	3	3	3	3	3	3	3	3	3	3	3	3	42	42	40	24	1	4
1	0	0	0	1	0	0	0	1	1	0	0	2	0	0	2	1	1	0	0	1	0	0	1	0	2	0	1	0	0	1	0	0	3	0	1	1	2	1	1	0	1	19	4	3	18	0	2
0	1	3	0	1	1	0	3	3	3	1	0	3	2	0	3	3	0	0	1	3	1	0	3	0	3	1	0	2	2	3	0	1	3	0	0	3	3	0	1	0	1	38	8	12	21	0	4
2	0	0	1	1	2	0	2	1	0	2	3	2	0	0	1	0	2	0	0	1	1	0	0	0	0	1	2	3	2	0	0	3	0	1	0	1	1	1	3	0	2	9	9	23	20	1	0
3	0	0	3	0	3	2	2	3	0	1	3	2	1	0	0	2	1	0	3	0	3	0	2	0	1	2	3	3	0	0	3	3	2	2	3	0	1	3	3	1	2	12	21	33	18	1	1
1	0	1	0	0	0	0	0	2	2	0	2	2	0	0	3	2	0	0	0	1	1	0	1	0	2	0	2	0	0	2	3	2	2	1	1	2	0	0	3	1	1	21	9	10	20	1	3
3	1	3	3	3	1	3	2	3	3	3	3	3	3	1	3	3	1	3	3	3	1	0	3	3	3	2	2	3	0	3	1	1	3	2	1	3	3	3	3	3	3	42	29	29	20	1	4
2	0	2	0	0	1	0	3	1	1	3	1	3	0	0	2	1	3	0	1	2	2	0	3	1	2	3	1	3	0	1	1	0	2	1	0	2	1	3	3	0	1	23	7	26	18	1	3
3	3	1	1	3	2	3	3	3	3	3	3	3	3	3	3	3	0	0	3	3	3	3	3	3	3	3	3	3	3	3	3	3	3	3	3	3	3	3	3	3	3	40	37	38	28	1	4
3	3	2	1	2	3	1	2	2	1	3	2	3	2	2	2	3	3	1	2	2	2	1	2	1	3	3	3	3	3	2	3	3	3	3	1	1	3	2	3	2	2	31	26	37	18	1	4
2	1	2	1	2	2	1	3	1	0	3	1	2	2	0	1	2	2	0	1	1	3	0	1	2	2	2	2	3	1	1	3	2	2	2	2	1	0	3	2	0	2	19	14	33	18	1	2
2	0	2	0	2	3	0	3	3	3	3	3	3	3	0	3	3	0	3	1	3	3	0	2	0	2	3	0	3	3	2	3	2	3	3	1	3	3	3	3	0	3	37	14	37	15	1	4
1	1	2	2	1	1	0	1	1	3	2	1	3	2	0	2	3	0	0	0	3	0	1	2	1	3	1	2	1	0	2	2	1	3	1	1	3	3	1	2	0	0	33	11	15	15	0	4
1	1	1	1	2	2	0	0	1	0	1	0	2	1	0	0	2	2	2	0	1	1	0	1	0	0	1	0	1	0	0	1	0	2	1	0	1	2	1	1	0	2	16	6	13	16	1	2
3	3	3	1	2	1	2	2	3	1	2	0	2	1	2	3	2	2	2	1	3	1	0	3	0	1	3	0	2	0	3	3	0	3	0	1	1	3	3	1	2	1	31	18	23	18	0	4
1	0	1	1	1	1	1	1	2	0	2	2	2	2	0	1	0	0	0	0	0	0	0	2	0	1	2	2	1	1	2	0	1	0	0	1	1	0	2	1	0	0	11	9	15	19	1	1
1	0	2	0	3	0	0	2	0	3	1	1	3	0	2	3	3	3	0	1	2	2	3	2	0	3	1	1	3	2	1	2	1	3	2	3	3	2	3	3	3	3	36	18	22	23	1	4
3	0	2	3	3	2	3	3	3	3	3	3	2	3	3	3	3	3	3	3	2	3	0	3	3	2	3	3	3	3	3	3	3	2	2	2	2	2	3	2	3	3	35	34	40	25	0	4
1	0	0	0	0	1	0	0	2	1	2	2	1	0	0	1	2	1	2	3	0	0	0	0	0	2	0	0	3	0	0	1	1	3	2	1	1	0	1	1	1	2	13	10	15	23	1	1
1	3	1	2	1	2	0	1	0	1	2	1	2	2	1	1	1	2	0	1	1	1	1	2	2	1	1	1	1	1	1	2	1	1	2	1	1	2	1	1	0	1	17	14	20	30	1	2
3	3	1	1	2	3	1	1	2	1	3	1	2	3	1	1	2	1	0	1	1	3	1	1	1	2	3	1	3	2	1	3	2	2	3	1	1	1	3	1	1	3	21	17	35	17	1	3
2	1	1	1	2	2	0	2	3	3	3	2	3	2	1	1	3	2	1	2	2	1	0	2	1	2	2	2	2	1	2	2	2	2	2	2	3	2	1	3	0	2	30	18	27	23	1	4
3	0	3	0	3	2	2	3	2	3	3	2	3	3	1	3	3	3	3	3	3	2	1	3	2	3	3	3	3	3	3	3	3	3	3	3	3	3	3	3	1	3	42	27	39	21	1	4
0	0	0	0	0	0	0	0	1	0	0	0	0	1	0	0	0	0	0	0	0	0	0	0	1	0	0	0	0	1	0	0	0	0	0	0	0	0	0	1	0	1	1	4	1	23	0	0
3	3	3	3	3	3	3	3	3	3	3	3	3	3	3	3	3	3	3	3	3	3	3	3	3	3	3	3	3	3	3	3	3	3	3	3	3	3	3	3	3	3	42	42	42	19	1	4
3	0	2	1	3	3	0	3	2	2	3	1	2	2	0	3	2	3	0	3	1	0	0	1	0	2	3	2	2	3	2	2	2	3	2	2	2	2	1	3	0	2	29	16	30	23	1	4
1	0	1	0	2	2	0	3	1	2	2	3	2	2	0	2	2	1	0	2	2	3	0	2	1	2	1	1	2	1	1	2	2	2	2	1	2	2	1	0	0	2	26	7	27	26	1	3
2	3	2	2	3	1	3	1	1	3	2	2	3	1	1	2	3	1	3	2	3	1	1	2	3	3	1	1	1	2	1	1	2	3	1	1	3	3	1	3	2	3	37	28	18	17	1	4
2	1	1	0	1	1	1	1	1	2	2	1	2	1	0	2	1	2	2	1	1	1	0	1	1	1	1	0	2	1	1	1	1	1	1	1	1	1	1	1	1	2	18	11	18	18	1	2
2	0	2	3	3	1	3	0	3	3	2	1	3	3	0	2	3	3	0	3	3	0	0	2	3	3	2	2	2	2	3	3	2	3	2	3	3	3	3	2	3	3	39	27	26	20	1	4
3	0	2	0	2	2	0	3	2	3	2	0	2	1	0	1	0	1	0	1	2	2	0	2	0	2	2	1	1	2	3	0	0	0	1	1	3	2	2	1	0	0	24	8	20	14	1	3
0	0	1	0	3	2	0	2	2	3	1	0	2	0	0	3	2	3	0	2	0	2	0	1	0	2	0	0	1	1	2	2	0	1	2	0	1	3	0	0	0	2	26	5	15	20	1	3
2	1	1	1	3	2	0	1	2	2	2	1	1	3	0	3	1	1	0	2	1	1	0	1	1	1	1	1	2	1	3	1	1	2	3	1	1	1	1	1	0	3	24	11	22	16	1	3
1	1	3	0	3	3	1	3	3	2	1	1	3	1	0	1	3	1	1	2	3	1	0	3	1	3	2	1	1	2	3	1	1	3	1	3	3	3	1	3	1	2	38	19	19	24	0	4
1	0	0	0	1	0	0	1	1	0	1	1	1	1	0	1	1	1	0	0	0	0	0	1	1	1	0	1	1	1	1	0	1	1	0	1	0	1	1	1	0	1	10	6	9	21	0	1
3	1	1	3	1	3	2	2	2	1	2	2	2	2	2	1	1	2	1	3	0	2	2	2	2	2	2	3	3	2	1	2	3	1	2	2	1	0	2	3	2	1	15	30	32	16	0	2
3	2	1	1	1	3	2	3	2	3	3	1	2	2	1	1	2	3	1	3	2	2	1	2	2	2	3	2	1	1	1	2	2	2	1	1	1	1	3	2	1	2	23	22	32	19	1	3
1	1	3	1	3	2	1	3	2	2	2	3	3	1	1	3	3	2	1	3	3	3	1	3	1	3	1	3	3	1	2	1	3	3	1	3	3	3	1	3	1	3	40	23	27	29	0	4
3	0	0	0	3	1	0	2	1	3	1	2	3	1	0	2	2	1	0	2	2	1	0	1	1	0	3	3	3	0	1	2	0	2	1	1	2	2	3	3	0	0	23	11	24	17	1	3
2	2	3	3	3	2	2	2	2	2	2	2	3	1	1	3	1	0	1	2	2	2	1	2	3	2	2	1	3	3	3	3	2	2	2	2	3	2	2	2	2	3	34	27	27	23	1	4
1	3	1	1	1	1	2	0	2	2	2	1	2	1	2	3	2	1	3	1	3	1	0	2	2	2	2	1	2	2	1	2	1	2	1	1	1	3	2	3	2	2	27	25	18	19	0	3
2	0	0	0	3	2	0	1	2	0	1	3	3	0	1	3	1	0	0	2	3	0	0	3	0	2	1	0	1	2	0	1	2	0	0	0	0	1	1	0	0	3	22	7	15	22	1	3
0	3	0	0	1	0	0	0	1	3	0	0	2	0	0	1	2	2	0	0	2	0	1	1	0	3	2	0	0	1	3	2	1	3	3	1	1	3	2	1	0	3	28	8	12	21	0	4
0	0	1	0	1	0	0	0	0	1	0	0	2	0	0	1	1	0	0	0	1	0	0	0	0	2	1	0	0	0	1	0	0	0	0	0	0	1	1	0	0	2	14	0	2	22	1	2
0	0	0	1	0	0	1	1	0	0	0	0	0	1	0	0	0	0	0	0	0	1	0	0	0	1	1	0	0	0	0	3	0	0	1	2	0	0	1	0	1	1	2	5	9	16	0	0
2	0	1	1	1	0	0	1	3	2	1	1	1	1	0	2	1	0	1	2	2	1	0	3	0	1	1	1	1	3	2	1	0	1	1	2	1	2	1	3	1	2	22	17	12	20	1	3
1	1	1	1	2	1	0	1	1	2	1	0	2	0	0	1	3	0	0	0	2	1	0	1	3	2	1	0	1	1	2	1	0	2	1	0	3	2	1	2	0	1	26	9	10	29	1	3
3	3	1	0	2	3	0	3	3	3	2	2	3	3	0	1	1	2	3	3	3	3	1	2	2	2	3	2	3	0	3	3	1	3	3	3	3	3	3	3	3	2	32	26	37	19	1	4
3	3	3	2	3	2	0	3	3	2	3	0	3	3	3	3	3	2	2	3	3	3	3	2	0	3	1	2	3	0	3	1	3	3	3	2	3	3	3	3	0	2	39	26	33	23	1	4
0	0	0	0	2	0	0	0	0	1	0	0	0	0	0	0	1	2	0	0	1	2	0	0	0	0	0	0	0	0	0	1	0	2	0	0	0	3	0	0	1	3	13	1	5	18	1	1
3	1	2	2	3	3	3	3	3	3	3	3	3	3	3	3	3	3	3	3	3	3	3	2	3	3	3	3	3	2	3	2	3	3	3	3	2	3	2	3	3	3	39	38	40	16	1	4
2	3	2	2	2	3	2	3	3	2	2	2	3	3	1	3	3	2	3	3	3	2	1	2	3	1	2	2	3	1	3	2	3	3	2	3	1	3	2	3	1	1	32	31	33	16	1	4
2	0	2	0	3	1	0	3	3	3	2	3	3	3	0	1	3	3	3	2	2	2	1	3	2	3	1	3	1	3	1	3	2	3	1	3	2	3	1	3	0	3	35	23	28	22	1	4
3	0	3	3	3	3	3	3	3	3	3	3	3	2	3	3	3	3	3	3	3	3	3	3	3	3	3	3	3	2	3	2	3	3	2	3	3	3	3	3	3	3	42	38	39	17	1	4
0	1	1	1	2	1	1	1	1	1	1	2	2	2	1	2	1	1	1	1	1	1	1	2	2	2	1	1	1	1	2	3	2	1	2	0	1	1	1	0	1	3	22	13	19	23	0	3
1	1	2	1	2	1	1	2	2	2	3	1	2	2	1	2	2	0	1	0	2	2	1	2	1	2	2	1	2	1	2	1	1	2	1	0	2	1	2	1	1	2	27	13	21	21	0	3
1	0	2	0	2	1	0	2	1	1	1	2	2	0	0	1	1	0	0	1	2	1	0	1	0	2	1	1	0	1	1	0	2	1	1	0	1	1	2	1	0	2	20	5	14	23	0	2
2	3	2	2	1	1	3	2	2	1	3	3	3	1	3	2	2	1	2	3	3	0	1	3	3	3	1	2	3	3	2	2	3	3	0	1	2	2	1	2	2	3	32	32	23	29	1	4
1	1	0	1	3	1	0	3	0	1	1	2	2	2	0	2	0	0	0	0	0	3	0	1	1	2	0	0	0	0	1	0	0	0	2	0	0	0	1	0	0	3	15	3	16	19	0	2
1	1	0	1	1	0	1	2	2	2	1	2	1	0	1	1	0	2	1	0	0	3	0	1	1	1	2	2	3	1	0	2	2	1	1	0	1	0	3	0	1	3	12	12	24	18	1	1
3	0	3	2	3	3	1	3	1	3	2	2	3	3	3	2	3	2	0	3	2	2	1	2	2	3	3	1	3	3	2	1	2	3	1	2	3	3	2	3	1	3	38	23	32	20	1	4
3	3	2	3	3	3	3	3	3	3	3	3	3	3	2	3	3	3	1	3	3	3	3	3	3	3	3	3	3	3	3	3	3	3	3	3	3	3	3	3	3	3	41	39	42	18	1	4
1	3	3	2	3	1	2	3	3	3	0	3	3	1	2	3	3	1	3	2	3	2	1	3	2	3	2	2	1	3	3	3	3	3	3	0	3	3	1	2	2	3	42	29	25	19	1	4
2	2	0	0	1	2	0	2	0	2	2	2	2	1	0	1	1	3	0	0	1	3	0	0	0	2	2	0	0	0	1	1	1	1	0	0	1	1	2	0	0	1	15	2	23	24	1	2
2	1	1	1	2	2	2	2	2	1	2	2	2	1	1	2	2	2	1	2	2	2	0	1	2	1	1	1	2	1	1	1	2	2	2	1	2	2	2	2	1	3	24	18	25	18	1	3
0	1	1	1	1	0	1	2	1	1	0	2	1	0	2	1	1	1	1	1	1	2	1	1	1	1	1	0	1	1	1	0	1	2	0	1	0	1	1	0	1	2	15	13	11	30	1	2
2	3	1	1	1	3	3	3	2	3	3	2	3	2	3	3	3	1	2	1	3	1	2	3	1	1	2	1	2	0	2	1	2	2	2	0	2	3	2	3	2	3	33	24	28	17	1	4
2	1	1	0	3	3	3	3	3	1	3	2	2	3	1	3	3	3	1	1	1	2	1	3	2	1	2	3	3	3	2	2	3	2	2	2	2	1	2	3	2	3	28	26	35	21	1	4
1	0	0	0	1	2	0	2	0	0	1	1	0	2	0	0	1	1	0	0	0	2	0	1	0	1	2	0	2	0	1	2	0	0	3	0	0	0	1	0	2	2	7	2	22	21	0	0
1	1	1	2	1	0	1	2	3	3	1	1	2	0	1	1	2	1	3	3	1	2	0	1	1	3	1	2	2	2	1	0	2	3	1	2	3	1	1	2	1	1	24	24	15	29	1	3
1	1	1	1	1	1	1	3	1	1	3	1	2	3	0	3	0	1	1	2	0	0	0	0	1	3	1	1	1	2	0	3	1	0	1	0	1	0	0	2	1	1	13	14	20	21	1	1
3	3	3	3	3	3	2	3	3	3	3	3	3	3	3	3	3	3	3	3	3	3	0	3	3	3	3	3	3	3	3	3	3	3	3	3	3	3	3	3	3	3	42	38	42	20	0	4
2	1	0	0	2	1	0	2	1	0	1	1	1	3	0	3	0	3	0	0	1	1	2	1	2	2	1	0	1	1	1	0	1	1	1	0	0	0	2	1	2	2	14	10	20	19	1	2
3	3	0	0	3	2	0	1	0	2	3	3	3	0	0	0	2	1	0	2	1	2	0	0	2	3	3	1	3	3	0	3	1	1	1	1	3	0	2	1	0	3	21	13	28	20	1	3
2	1	2	0	2	3	0	2	3	1	2	2	2	1	0	3	0	2	0	1	1	1	0	2	2	2	2	1	1	3	2	2	2	0	2	0	0	1	2	1	1	3	21	13	26	23	1	3
1	1	2	0	3	1	0	2	2	2	1	2	3	2	1	2	3	1	0	2	3	3	0	2	1	3	2	1	2	2	3	2	2	3	2	1	3	3	2	1	1	3	38	13	25	19	0	4
2	3	3	2	3	3	2	3	2	3	3	1	3	0	1	3	3	3	1	0	3	1	1	3	1	3	3	1	2	1	3	1	2	3	2	0	3	3	3	1	1	3	42	17	29	29	1	4
3	2	1	2	1	3	1	3	2	0	3	2	2	3	3	3	2	2	3	3	1	1	0	0	3	1	1	3	3	3	2	1	3	1	3	3	1	0	3	3	3	2	17	34	34	18	1	2
1	1	1	2	2	2	1	2	2	1	2	1	3	2	2	1	1	2	1	1	1	1	1	1	1	3	2	2	2	2	1	2	2	1	1	1	2	1	1	2	2	1	20	21	23	24	1	2
0	0	1	0	1	3	0	1	2	1	2	1	1	1	0	1	3	2	0	2	0	2	0	1	1	2	0	3	2	1	0	0	3	0	0	0	2	0	3	2	1	1	14	12	20	23	0	2
3	3	3	1	3	3	1	3	3	3	3	1	3	1	1	3	3	0	1	3	3	3	2	3	3	3	3	2	3	3	3	3	1	3	1	3	3	3	3	3	1	3	42	30	31	19	0	4
2	0	1	1	2	2	0	2	1	2	2	0	1	3	0	2	0	3	0	1	0	2	0	2	1	1	2	0	1	1	2	3	1	0	1	0	2	0	2	0	1	3	18	6	26	22	0	2
1	0	1	0	3	1	0	2	0	2	1	2	2	1	0	1	1	2	1	1	0	1	0	1	0	1	2	0	0	1	1	1	2	1	0	2	1	1	2	0	0	3	19	5	18	23	1	2
3	1	2	1	2	3	3	2	2	3	3	2	2	3	2	3	2	2	1	1	3	2	1	1	2	2	2	2	3	2	2	3	2	2	3	1	2	2	2	3	1	3	31	23	35	22	1	4
1	2	3	3	3	1	1	2	2	3	3	3	3	0	1	2	3	0	0	3	3	1	0	2	1	3	2	3	1	3	3	3	3	3	3	3	3	3	2	3	3	3	40	28	25	20	0	4
1	0	1	0	2	1	1	1	2	2	1	1	2	1	2	2	3	0	0	3	2	1	0	1	0	2	0	1	1	2	2	1	0	3	1	1	2	2	0	2	0	3	29	14	10	21	0	4
2	1	0	0	1	3	0	2	2	3	3	0	3	1	0	2	3	3	0	2	3	1	2	1	0	3	3	1	3	1	1	2	2	3	2	3	3	3	2	3	0	1	30	15	29	18	1	4
2	3	3	3	3	3	3	3	2	3	2	3	3	3	2	3	3	1	1	3	3	2	0	3	2	3	3	2	2	3	2	3	2	3	3	3	3	3	2	2	2	3	41	31	34	18	1	4
2	0	0	0	2	0	0	2	0	0	2	2	0	0	0	2	2	2	0	1	0	2	0	1	0	2	2	1	1	2	1	1	2	0	1	1	0	0	2	0	0	2	12	5	21	22	1	1
1	0	1	0	1	3	0	0	1	3	1	0	3	0	0	3	3	1	1	1	3	0	0	1	0	0	0	0	1	1	1	0	1	3	3	0	2	3	1	0	0	3	30	4	12	19	1	4
2	0	1	0	2	3	0	1	0	3	2	2	3	3	0	1	2	1	1	1	3	3	0	1	1	3	3	2	3	0	1	3	1	3	2	0	3	3	2	2	0	3	32	7	31	16	1	4
0	0	0	0	2	0	0	1	0	0	0	0	1	2	0	0	0	0	0	0	0	1	0	1	0	1	1	1	0	0	0	0	1	1	0	0	0	0	1	0	0	2	8	1	7	28	0	0
3	0	2	0	3	1	0	1	2	3	2	2	3	1	0	2	3	2	0	1	3	3	0	3	1	3	2	1	2	2	2	2	1	3	3	1	3	3	2	2	0	3	39	10	27	19	0	4
3	0	0	2	2	2	0	3	1	2	0	2	3	2	2	1	3	0	0	3	1	2	1	1	1	2	1	2	2	2	0	3	0	1	1	0	1	1	1	0	0	3	21	14	22	19	1	3
3	3	1	2	3	3	3	3	3	0	3	2	3	3	1	3	3	2	3	2	3	3	0	3	0	3	3	1	3	3	3	3	3	3	3	0	0	0	0	1	3	3	31	25	37	21	0	4
1	1	0	0	3	1	0	1	0	3	1	1	1	0	0	1	1	1	0	0	2	1	0	0	0	2	1	0	2	2	1	1	0	1	1	0	3	3	1	1	0	3	24	4	13	18	1	3
1	0	2	1	2	1	1	3	3	3	2	2	3	0	1	2	3	2	0	1	3	3	0	2	1	3	1	1	2	1	2	1	0	3	0	2	3	3	1	1	1	3	37	14	19	28	1	4
2	1	3	2	2	2	1	3	3	2	2	3	2	1	1	3	0	2	0	1	0	3	0	3	1	2	2	2	2	1	3	1	3	1	1	2	2	1	3	3	1	3	27	19	30	21	0	3
0	0	0	0	0	0	0	0	1	0	0	0	0	0	0	0	0	0	0	0	0	0	0	0	1	0	0	0	0	0	0	1	0	0	0	0	0	0	0	0	0	0	0	2	1	23	1	0
3	1	0	3	0	3	1	2	2	1	3	3	1	2	2	1	1	2	0	3	1	3	2	2	1	3	3	3	3	0	1	0	3	2	0	3	1	1	3	3	0	2	17	24	33	20	1	2
1	0	2	0	3	0	0	2	2	3	2	2	3	3	0	3	2	1	0	2	2	2	0	3	2	3	2	2	3	1	3	2	3	2	2	3	1	3	2	1	1	3	36	14	27	26	0	4
3	1	1	0	0	1	0	0	0	2	2	0	1	0	0	3	3	2	0	0	3	1	0	2	0	1	2	0	2	0	2	2	0	3	2	0	2	1	2	0	0	2	26	1	19	17	0	3
2	3	2	3	3	2	3	2	3	3	2	3	3	2	2	3	3	3	1	2	3	3	1	3	2	1	3	3	3	1	2	3	3	3	2	3	2	3	3	2	3	2	36	32	36	14	1	4
2	2	1	2	0	2	2	1	1	0	3	1	2	3	1	1	2	2	3	1	3	2	0	1	2	2	2	0	1	1	1	1	0	2	0	2	0	3	2	3	2	2	20	22	22	24	0	2
1	2	0	2	1	0	1	2	1	0	1	1	1	2	2	1	0	1	1	1	0	1	0	1	0	1	0	1	1	2	1	0	2	0	1	1	0	0	2	1	1	1	7	16	15	16	0	0
0	0	3	0	2	1	0	1	1	3	1	2	3	2	0	3	3	2	0	3	3	1	0	3	0	0	1	3	1	0	2	3	1	3	1	3	3	3	1	0	0	0	34	10	18	19	1	4
1	0	0	0	1	1	0	1	0	0	0	1	0	0	0	0	0	1	1	0	0	0	0	0	0	0	0	0	0	1	0	1	1	0	1	0	0	0	0	0	0	1	2	2	8	30	0	0
3	1	3	0	3	1	0	2	0	3	3	0	3	3	0	3	3	0	0	1	3	0	0	1	0	3	3	0	1	0	2	3	0	3	2	0	0	3	1	0	0	3	36	2	22	19	1	4
1	0	0	0	1	3	0	0	2	0	1	1	1	2	0	2	1	1	0	0	0	1	0	0	0	1	2	1	1	1	0	0	1	0	1	0	0	0	1	1	1	1	7	6	16	17	0	0
1	1	0	1	3	1	3	1	3	0	3	1	3	3	1	1	3	3	1	1	3	3	1	1	3	1	3	1	3	1	1	1	1	3	2	3	2	3	1	3	1	1	25	24	27	26	0	3
0	2	2	0	2	0	1	1	0	2	0	0	3	1	0	3	2	0	0	0	2	1	1	2	1	2	0	0	1	1	3	0	0	2	0	0	3	2	0	1	0	3	33	7	4	19	0	4
0	2	0	0	0	2	1	1	1	0	1	1	1	2	0	0	1	0	0	2	0	1	0	0	0	1	0	2	0	2	0	1	1	1	1	1	1	1	1	2	0	1	7	13	12	27	1	0
0	0	1	0	1	0	0	3	2	2	0	1	1	2	0	2	1	1	0	1	2	1	0	0	0	1	0	0	1	1	1	1	1	1	3	0	1	2	1	2	0	0	16	6	15	20	0	2
0	0	0	0	1	0	0	2	1	0	1	0	0	2	0	0	1	0	0	1	0	1	0	0	0	0	2	0	1	0	0	2	1	0	2	0	0	1	1	0	1	3	6	3	15	18	1	0
1	0	0	3	2	2	0	3	2	0	1	2	0	1	3	0	0	0	1	1	0	2	0	2	0	0	1	1	3	2	3	1	3	0	1	2	0	0	1	3	3	0	7	21	22	19	0	0
1	0	2	0	3	0	0	2	1	3	0	0	3	2	2	3	2	0	0	0	3	1	0	3	2	3	3	0	0	1	2	2	1	3	1	0	3	3	1	0	3	3	39	9	14	21	0	4
1	0	0	0	0	2	2	1	2	0	2	0	1	1	1	1	0	2	2	1	0	1	0	0	2	1	2	0	2	0	0	1	1	0	1	0	0	0	1	2	2	1	4	14	18	23	1	0
1	1	0	0	0	0	0	0	1	0	1	0	1	1	0	0	1	0	0	0	0	0	0	0	1	1	0	0	0	1	0	1	1	1	0	0	0	0	1	1	0	0	4	5	6	28	1	0
1	0	1	0	0	3	0	3	0	1	2	1	1	1	0	0	0	1	0	0	0	3	0	0	0	1	2	0	0	1	0	2	0	0	0	0	0	0	2	0	0	1	5	1	21	25	1	0
2	0	3	0	3	3	3	2	3	3	1	2	3	3	1	3	3	3	3	2	3	0	0	3	1	3	3	2	2	3	3	3	0	3	0	3	3	3	3	3	3	3	42	27	27	20	0	4
2	2	0	3	0	2	3	3	3	1	1	3	1	3	2	1	0	2	3	2	0	2	2	1	3	0	2	3	2	3	1	1	3	0	1	2	0	0	2	3	3	2	7	37	29	23	1	0
1	0	0	1	1	2	0	2	0	2	1	3	1	2	0	0	2	0	0	0	3	0	1	1	1	0	2	1	2	0	0	1	2	2	1	0	2	3	3	1	1	0	17	6	22	17	0	2
1	0	2	1	1	1	1	1	2	1	2	0	2	1	0	1	2	0	1	2	2	0	0	1	1	2	1	0	2	2	1	0	0	2	1	2	1	2	2	1	2	1	21	15	12	17	1	3
0	0	1	0	2	0	0	0	0	2	0	0	1	0	0	0	0	0	0	0	2	0	0	1	0	1	1	0	0	1	2	2	0	0	0	0	2	2	0	0	0	3	19	1	3	23	1	2
1	2	0	0	1	1	0	1	3	0	1	2	0	1	1	1	0	1	3	1	0	1	0	1	1	1	2	1	1	1	0	3	1	1	3	2	0	0	2	3	0	1	6	18	21	16	0	0
1	0	0	0	0	1	0	0	1	0	0	1	0	0	0	0	0	1	0	0	0	0	0	0	0	0	1	0	0	1	0	1	0	0	1	0	0	0	0	2	0	0	0	4	7	15	1	0
1	0	1	1	1	2	0	0	0	2	3	1	3	3	0	1	3	2	0	1	3	0	0	2	0	3	3	2	0	1	1	2	1	3	0	0	3	2	2	2	0	1	29	7	20	16	1	4
0	3	0	3	2	2	2	0	0	2	1	1	2	0	1	3	0	3	2	3	3	0	2	0	2	0	0	3	0	1	0	2	2	3	2	2	0	1	3	2	3	3	19	29	16	17	1	2
0	0	1	0	2	1	0	1	2	0	0	0	1	0	0	1	1	0	1	0	1	0	0	1	1	0	0	0	0	0	1	1	1	1	0	0	1	0	0	1	0	0	11	5	4	14	1	1
2	3	3	0	3	2	1	3	3	2	3	1	2	3	0	3	2	2	0	1	2	3	2	2	1	2	3	1	3	3	3	3	0	2	2	1	3	2	3	2	0	3	34	18	33	19	1	4
0	0	0	0	3	0	0	2	0	3	0	0	1	1	0	3	3	0	0	0	3	2	0	2	0	2	1	0	0	0	2	0	1	3	0	0	2	3	0	0	0	3	33	0	7	21	0	4
1	0	0	0	0	0	0	0	0	0	0	0	0	0	0	0	0	0	1	0	0	0	0	0	0	0	2	0	0	0	0	0	0	0	0	0	0	0	2	0	0	2	2	1	5	16	1	0
2	1	2	2	2	2	2	3	3	3	3	3	3	0	2	3	2	2	3	2	3	2	0	2	1	3	2	1	2	1	1	1	3	2	1	2	3	3	3	3	2	2	34	25	29	17	1	4
2	2	0	2	2	3	1	3	3	1	1	3	0	3	2	0	1	3	2	2	2	3	1	0	3	0	3	1	2	1	0	2	2	1	0	2	3	1	2	2	3	3	14	27	32	20	1	2
3	2	1	2	0	3	2	1	3	0	3	0	3	3	1	1	2	1	3	2	0	2	2	1	3	2	3	2	3	1	2	1	2	0	2	3	1	0	2	3	2	2	15	31	29	30	1	2
2	0	2	0	2	2	2	2	2	1	3	2	2	2	2	2	2	2	2	0	3	2	0	2	1	3	3	2	1	2	2	1	3	2	0	1	0	2	2	3	1	2	27	18	27	22	0	3
3	1	3	3	3	3	3	3	3	3	3	3	3	3	3	3	3	3	3	3	3	3	0	3	3	3	3	3	3	3	3	3	3	3	3	3	3	3	3	3	3	3	42	37	42	22	0	4
2	0	2	1	3	3	1	2	3	3	3	3	2	3	1	3	3	0	3	1	3	2	0	3	1	2	3	2	2	0	3	1	2	3	2	2	3	3	2	3	3	3	39	21	30	19	1	4
0	0	0	0	0	0	0	0	1	0	0	1	0	1	0	0	0	0	1	0	0	0	0	0	1	0	1	1	0	0	0	1	0	0	0	0	0	0	0	1	0	0	0	5	4	22	1	0
2	0	1	1	1	3	0	3	0	0	3	3	1	3	1	0	0	1	0	1	0	3	0	3	1	0	2	1	3	3	0	3	3	0	3	0	0	1	3	0	0	2	9	8	38	21	0	0
2	1	2	0	1	3	1	0	3	3	3	1	3	2	1	3	3	3	1	1	3	0	0	2	0	3	2	2	1	1	2	0	1	3	0	1	1	3	0	0	0	2	34	12	18	18	1	4
1	1	1	0	1	0	1	2	0	0	1	0	1	0	1	0	0	1	0	0	0	1	0	1	1	0	1	0	0	0	1	0	0	0	0	0	0	0	1	0	1	2	7	5	8	26	1	0
0	0	0	0	0	0	0	0	0	0	1	0	0	2	0	0	0	0	0	0	0	0	0	0	0	0	1	0	0	0	1	2	0	0	2	0	0	0	0	0	0	1	2	0	8	24	0	0
2	0	0	1	1	3	2	0	3	2	3	3	3	0	1	2	2	3	0	3	2	1	1	1	0	3	3	3	1	1	1	1	2	3	2	3	1	3	3	1	2	1	25	21	27	16	1	3
2	0	1	0	1	2	0	1	1	1	2	0	2	2	0	1	1	1	1	1	1	1	0	1	1	2	1	1	1	3	1	2	1	1	0	1	0	2	1	2	0	1	16	11	17	23	0	2
0	0	1	0	1	1	0	1	0	1	1	0	1	0	0	1	1	0	0	0	1	0	0	1	0	2	0	0	1	0	2	2	0	1	1	0	1	1	0	0	0	0	15	0	7	25	0	2
0	1	0	0	0	0	0	0	1	0	0	0	0	0	0	0	0	0	0	0	0	0	0	0	0	0	0	0	0	0	0	0	0	0	0	0	0	0	1	1	0	0	0	3	1	18	0	0
1	0	1	1	3	1	0	0	1	1	1	0	1	0	1	2	1	1	0	1	1	1	0	2	2	1	2	0	1	0	1	0	1	1	0	0	1	1	1	0	1	2	19	7	10	26	1	2
0	0	1	0	0	0	0	1	0	0	0	0	0	0	0	1	1	0	0	1	0	0	0	0	1	1	0	0	1	0	0	1	0	1	0	0	0	0	0	1	0	0	5	3	3	19	0	0
3	2	0	0	0	1	0	0	3	0	3	1	1	1	3	1	1	3	1	0	1	1	3	0	1	1	3	1	1	3	0	0	1	1	3	0	3	0	1	1	2	3	12	20	22	20	1	1
2	2	0	2	3	3	0	2	2	3	1	1	3	1	2	3	3	1	0	2	3	2	0	3	1	3	2	0	1	0	1	2	1	2	0	1	3	3	2	0	0	2	35	12	21	23	1	4
1	0	1	0	3	2	0	1	0	2	1	0	2	0	0	1	3	0	0	0	1	1	0	1	0	1	2	0	1	0	1	1	0	2	1	0	2	2	1	0	0	3	25	0	12	26	0	3
3	1	1	1	2	3	1	3	3	3	3	2	3	3	1	0	2	3	1	3	0	3	1	1	0	3	3	2	3	3	0	3	1	1	3	1	1	0	3	3	0	1	18	21	39	16	1	2
2	2	0	1	1	2	1	1	2	2	2	1	3	2	2	1	1	2	1	2	1	2	2	3	1	0	2	1	3	3	1	2	1	2	2	1	3	3	3	3	2	2	23	24	27	17	1	3
1	0	2	3	1	0	0	2	0	3	1	1	3	1	0	3	0	1	0	1	2	1	0	2	0	2	1	2	2	1	2	1	2	1	1	0	3	1	2	1	0	3	28	8	17	25	1	4
2	3	1	0	0	3	0	3	1	1	2	3	3	2	0	1	1	0	2	0	2	0	0	3	3	3	3	2	3	0	0	3	3	1	0	0	0	2	3	1	1	0	18	13	30	28	0	2
2	0	1	2	3	3	0	3	2	0	2	0	1	2	0	0	1	2	0	0	1	3	0	1	1	0	2	1	2	3	0	2	2	1	2	0	1	0	2	3	0	3	13	12	29	17	0	1
3	1	2	2	3	2	1	3	3	3	2	2	3	2	1	3	3	1	2	2	3	2	0	2	1	3	1	2	2	1	2	2	2	3	1	2	3	3	1	3	1	3	39	22	26	20	1	4
2	0	1	0	2	0	1	0	0	2	2	0	2	3	1	2	0	0	0	0	1	1	0	2	0	2	3	0	1	0	2	1	0	1	3	0	2	1	3	0	0	3	23	2	19	21	1	3
2	2	3	1	3	0	1	3	1	3	2	1	3	2	0	3	3	0	1	3	3	2	0	3	1	3	2	1	1	2	3	2	0	3	2	1	3	3	2	2	0	3	42	16	21	24	1	4
2	2	1	2	1	2	2	2	2	1	2	2	1	2	1	1	2	1	3	2	2	2	2	1	1	1	2	2	1	1	2	1	1	1	1	2	1	2	1	1	3	1	18	26	22	18	1	2
3	1	3	0	3	2	1	3	1	3	3	1	3	0	0	3	3	3	0	0	3	3	0	3	0	3	1	0	3	0	3	0	3	3	1	0	3	3	3	2	1	2	41	6	29	26	0	4
3	0	1	0	1	2	0	1	1	2	2	2	1	2	0	1	1	2	0	1	2	1	0	1	0	1	2	1	1	1	2	2	2	0	2	2	1	1	1	1	0	1	16	7	25	22	0	2
2	1	0	1	1	3	0	2	2	0	1	2	0	2	0	0	0	3	3	1	0	3	1	0	3	0	1	2	2	1	1	1	2	0	0	0	0	0	2	3	0	2	4	18	26	24	1	0
3	0	3	0	3	3	1	3	1	3	3	0	1	3	0	3	1	3	1	0	1	1	0	3	2	2	3	0	2	0	2	2	1	1	3	0	1	0	3	0	2	3	27	7	33	29	1	3
0	0	0	0	0	0	0	0	0	0	0	0	0	1	0	0	1	1	0	0	0	0	0	0	0	0	0	0	0	0	0	0	0	0	0	0	0	0	0	0	0	1	2	0	2	27	0	0
2	3	2	3	3	2	3	3	3	1	2	3	3	2	2	3	1	3	3	3	1	3	3	2	3	3	3	3	3	3	2	3	3	2	3	3	3	1	3	3	3	2	29	41	38	16	1	4
1	0	0	0	0	0	0	1	0	0	0	0	0	3	0	1	0	0	1	0	0	0	0	0	2	0	0	0	0	1	0	2	1	0	1	0	0	0	0	0	0	2	3	4	9	27	0	0
1	3	1	1	2	2	0	3	3	3	3	3	1	1	0	3	3	0	2	3	3	3	0	3	2	1	1	3	3	0	3	0	3	3	1	3	3	3	1	3	1	3	35	24	25	25	1	4
1	0	3	0	2	1	0	2	2	3	1	2	3	0	2	3	1	3	0	3	0	1	0	1	1	2	1	2	3	1	1	1	3	0	1	2	2	1	3	2	1	3	25	16	23	27	1	3
1	1	0	1	2	3	0	2	0	1	2	2	2	0	0	1	2	2	1	1	1	2	0	2	2	2	1	1	1	1	0	0	2	3	1	1	1	1	2	1	1	3	21	11	21	22	1	3
0	0	3	0	3	0	0	2	0	0	2	2	1	1	0	3	3	0	0	0	0	2	0	3	0	1	2	0	1	0	2	3	1	0	2	0	0	0	3	0	0	3	22	0	21	20	0	3
1	0	1	0	1	1	0	1	0	2	1	1	2	1	0	1	1	1	1	0	0	1	0	1	1	2	1	0	1	0	1	2	0	1	2	0	0	0	1	0	0	1	14	2	15	18	1	2
3	0	2	0	2	3	0	2	2	1	3	1	3	2	0	2	1	2	0	2	2	1	0	2	1	1	3	1	3	1	2	1	0	1	0	0	1	1	3	0	0	2	23	7	27	27	1	3
3	3	2	2	3	3	3	3	3	3	3	3	3	3	2	3	3	2	2	3	2	2	2	3	3	3	3	3	3	3	3	3	3	3	3	3	2	3	3	3	3	3	39	38	40	19	1	4
2	3	1	2	1	2	1	3	2	1	2	2	3	3	1	2	1	1	0	1	1	3	1	1	3	3	3	3	2	1	1	1	3	1	1	1	1	1	2	1	0	1	19	20	30	21	1	2
2	0	2	1	1	2	0	2	3	2	3	2	3	3	0	2	2	3	0	2	1	2	1	1	0	2	3	2	3	2	1	1	2	3	1	2	2	1	2	3	0	3	26	16	31	18	1	3
1	0	1	0	2	1	0	1	1	3	2	1	1	1	0	1	1	2	2	1	2	1	0	1	1	1	2	1	1	1	3	1	1	1	1	1	3	3	1	1	0	1	24	9	17	22	1	3
2	1	1	1	1	2	1	2	1	2	2	1	1	2	1	1	0	1	0	1	1	1	1	1	1	1	3	2	2	2	2	1	1	0	2	1	2	1	1	0	1	1	15	14	23	30	0	2
2	3	2	1	1	1	1	3	2	2	2	2	3	2	1	3	1	1	2	2	1	1	1	3	2	3	2	1	2	2	1	3	2	2	1	2	1	1	2	2	1	3	27	23	26	19	1	3
2	3	1	3	3	3	3	3	3	1	3	3	2	3	1	1	0	1	0	3	0	3	1	2	1	3	3	3	3	3	2	3	3	0	3	3	0	0	3	3	3	3	18	33	39	16	1	2
2	1	3	0	2	2	1	2	2	3	2	1	3	1	1	3	3	1	1	1	3	1	0	3	1	3	3	0	1	1	3	2	1	3	1	0	3	3	2	1	1	3	41	11	22	17	1	4
0	0	2	0	1	1	0	3	1	2	1	1	3	1	0	3	3	3	0	3	3	3	0	2	1	3	3	0	1	2	1	3	0	3	3	3	1	2	3	3	0	2	31	13	26	17	1	4
3	1	1	2	1	2	1	3	3	1	1	3	1	3	1	0	1	0	0	3	0	3	0	0	2	2	2	2	3	1	0	2	3	0	1	2	0	0	1	3	1	0	7	22	30	19	1	0
0	0	0	1	0	0	1	2	0	0	1	1	0	1	1	0	0	3	0	0	0	2	0	0	2	0	1	0	0	1	0	0	2	0	0	1	0	0	2	0	2	0	0	9	15	17	1	0
3	2	2	3	3	3	3	3	3	3	3	3	2	3	3	2	3	3	3	3	3	3	3	2	3	2	3	3	3	3	3	3	3	2	3	3	2	2	3	3	3	2	33	41	42	17	1	4
0	0	0	0	0	0	0	0	0	0	0	0	0	0	0	0	0	0	0	0	0	0	0	0	0	0	0	0	0	0	0	0	1	0	0	0	0	0	1	1	0	0	0	1	2	24	0	0
2	2	0	0	0	3	0	1	2	1	2	2	1	3	1	1	1	2	0	1	0	1	0	1	0	1	2	0	2	2	1	1	1	1	1	1	0	1	2	1	0	1	10	10	25	25	1	1
3	3	2	2	3	2	2	3	3	2	3	3	3	3	1	1	2	2	2	3	2	3	0	3	1	2	2	2	3	2	3	3	1	2	3	3	1	0	3	1	2	2	28	27	37	17	0	4
2	1	2	2	1	2	0	1	2	2	2	2	1	2	1	2	1	1	2	1	1	1	0	2	0	2	1	2	2	1	2	1	1	2	2	1	2	2	1	2	2	3	25	17	21	26	1	3
3	1	2	0	3	2	0	1	3	3	3	3	3	1	1	3	2	3	3	1	3	2	0	3	1	3	2	1	3	3	2	0	2	2	0	0	3	3	2	2	3	3	38	19	27	18	0	4
0	1	2	0	3	0	0	0	1	3	1	0	3	0	1	3	3	1	0	0	3	3	0	1	0	3	1	1	1	2	3	0	1	3	0	0	3	3	0	1	1	3	39	8	8	18	0	4
3	0	3	0	3	3	0	3	0	3	3	3	3	0	3	0	0	0	0	0	0	3	0	3	0	3	3	0	3	3	3	3	3	0	3	0	1	0	3	0	0	3	25	6	36	27	0	3
2	0	1	0	2	1	0	2	2	3	1	2	3	1	1	1	3	2	0	0	3	1	0	1	2	3	2	0	2	2	1	1	3	3	3	0	3	3	1	2	0	3	33	9	24	22	0	4
3	3	3	3	3	3	1	3	3	3	3	3	3	3	3	3	3	3	0	3	3	3	3	3	0	3	3	3	3	3	3	3	3	3	3	3	3	3	3	3	3	3	42	34	42	18	0	4
3	0	3	0	3	3	0	1	2	3	1	2	3	2	1	3	3	1	0	0	3	2	0	3	0	3	1	0	3	2	3	3	2	3	3	0	3	3	2	3	0	3	42	8	29	18	1	4
1	0	3	0	3	1	1	3	3	3	1	3	3	1	1	3	3	1	0	2	3	2	0	3	2	3	2	3	2	3	3	3	3	3	2	2	3	3	0	3	2	3	42	22	25	24	0	4
1	0	1	0	2	1	0	1	1	2	2	1	3	0	1	3	1	0	0	0	3	1	0	3	1	3	0	0	1	0	1	0	0	1	1	0	3	3	0	0	0	3	32	3	9	20	0	4
2	1	1	0	3	1	0	1	1	3	3	1	1	2	3	3	3	2	1	1	3	1	1	3	3	3	2	1	1	2	3	1	1	3	1	1	3	3	3	2	0	3	38	17	22	27	0	4
1	2	2	0	2	0	0	1	3	0	2	0	1	2	0	1	3	0	3	0	2	1	0	2	0	2	2	3	2	3	1	1	0	3	0	2	1	3	0	0	0	2	25	16	12	18	0	3
0	1	1	0	2	0	1	2	2	2	1	0	3	0	0	0	3	1	2	0	1	0	0	1	1	2	2	1	1	2	3	1	1	2	2	1	1	0	3	1	1	1	22	13	14	18	0	3
3	0	3	0	3	3	0	3	3	3	3	0	3	3	0	3	3	3	0	3	3	0	0	3	0	3	3	0	3	0	3	3	0	3	3	3	3	3	0	3	0	3	42	12	30	25	0	4
2	0	2	0	3	3	2	3	3	3	3	2	2	3	2	3	3	3	2	2	3	3	0	3	0	3	2	3	3	1	3	2	3	3	0	3	3	0	3	3	2	2	36	23	35	19	0	4
1	0	1	0	2	1	0	1	1	3	1	1	1	1	0	3	2	3	0	0	3	0	0	1	0	1	2	0	0	3	1	2	1	1	2	1	3	3	1	3	0	1	26	8	17	22	0	3
1	0	0	2	0	0	0	1	1	0	0	0	1	1	0	0	0	0	0	0	0	0	0	0	1	0	1	1	1	0	0	1	1	0	1	0	0	0	0	1	0	1	2	6	8	21	1	0
1	0	0	0	2	0	0	0	1	1	0	0	2	1	0	1	1	0	0	0	1	0	0	1	2	1	1	0	0	0	0	0	0	1	0	0	0	0	0	0	0	1	12	3	3	20	0	1
2	0	3	1	1	2	1	1	3	1	3	3	3	2	1	3	3	3	3	0	3	2	0	1	2	0	2	3	3	2	3	2	2	3	3	0	3	3	2	2	0	3	33	18	32	18	0	4
1	1	1	1	1	1	2	1	1	3	1	2	2	0	2	1	3	0	1	0	3	2	0	1	1	2	1	0	1	1	2	0	1	3	0	0	3	3	1	1	1	2	30	12	12	20	1	4
3	3	2	1	3	0	0	3	2	3	2	1	3	1	0	3	3	2	1	0	3	2	0	3	0	3	2	0	0	0	3	0	3	3	0	0	3	3	2	0	1	3	41	8	21	20	0	4
2	0	0	2	0	2	0	1	1	1	0	2	2	0	0	0	1	0	2	2	1	0	1	0	2	1	0	1	0	0	0	1	1	1	1	3	1	1	0	2	0	1	10	16	10	24	0	1
1	0	2	0	3	2	0	1	1	2	1	2	2	1	2	3	3	1	2	2	1	1	0	2	0	2	1	1	1	0	2	1	2	3	1	1	2	3	0	1	1	3	33	11	16	19	0	4
0	0	1	3	3	1	0	1	2	2	1	1	3	0	1	0	2	2	0	0	2	1	0	2	3	1	1	2	3	0	1	0	1	3	0	0	2	3	0	3	0	3	28	14	12	19	0	4
0	0	3	1	3	2	0	2	1	3	1	2	3	0	1	3	3	2	0	1	3	1	0	3	1	3	1	1	1	0	3	1	2	3	0	0	3	3	2	0	0	2	41	6	17	24	0	4
0	0	0	0	0	0	0	0	0	0	0	0	0	0	0	0	0	0	0	0	1	0	0	1	0	0	0	0	0	0	0	2	0	0	0	0	0	0	1	0	0	0	2	0	3	20	0	0
1	1	0	0	0	1	0	1	3	1	0	1	1	2	0	1	1	0	1	1	1	1	0	1	2	1	0	0	1	0	1	1	1	2	2	0	1	0	1	3	0	1	12	11	13	19	0	1
1	1	1	1	1	1	0	0	2	2	2	3	3	0	0	1	2	2	0	1	2	1	0	1	2	3	1	2	1	0	0	1	3	3	1	1	1	3	2	1	0	1	24	11	19	20	0	3
1	0	2	0	2	1	0	0	0	0	2	0	2	3	0	1	0	1	1	0	0	0	0	3	0	2	2	2	1	0	2	1	0	1	1	0	0	1	1	2	0	3	19	5	14	21	0	2
0	0	3	0	2	1	0	3	0	3	0	0	3	1	0	3	1	0	0	0	2	2	0	3	0	1	1	0	0	0	3	0	1	1	0	0	3	1	1	1	0	2	31	1	10	18	0	4
2	2	2	2	2	2	1	2	2	2	2	2	2	2	2	2	2	2	2	2	2	1	1	2	1	2	2	2	2	2	2	2	2	2	1	1	2	3	2	2	2	3	30	24	26	18	1	4
1	0	1	1	1	1	1	1	1	2	2	1	2	2	2	1	2	1	1	2	2	2	1	1	1	3	1	2	3	2	2	1	2	2	2	1	2	2	1	0	2	2	25	17	21	19	1	3
0	0	1	0	3	0	0	3	0	1	0	2	2	0	0	1	2	0	0	2	0	1	0	1	0	2	0	1	0	0	1	0	3	1	0	0	1	1	0	0	0	2	19	3	9	27	0	2
0	0	0	0	0	0	0	1	0	0	0	0	0	0	0	0	0	0	0	0	0	1	0	0	0	0	3	0	0	0	1	2	0	0	3	0	0	0	3	2	0	0	1	2	13	18	1	0
1	2	1	2	3	3	3	3	1	3	1	2	2	2	1	3	3	1	2	2	3	1	2	2	3	2	3	1	3	3	2	1	2	3	3	1	3	3	1	1	2	3	36	26	27	20	0	4
1	2	1	2	2	2	1	1	2	1	2	2	2	2	1	1	2	3	1	1	2	2	1	1	1	1	2	2	2	2	1	2	2	2	2	2	1	2	2	2	1	2	21	21	27	17	1	3
2	0	2	1	1	2	1	1	2	2	2	1	3	2	1	3	3	2	0	1	2	1	0	3	1	2	2	0	2	2	3	2	1	3	1	2	2	3	2	1	1	2	34	13	23	29	1	4
2	3	3	2	2	2	1	3	1	2	3	3	3	3	2	3	3	1	0	3	1	3	1	3	1	1	3	3	2	2	3	0	2	2	2	2	3	1	2	3	0	3	33	24	31	20	0	4
2	1	1	3	0	2	1	3	0	0	2	0	0	2	1	0	0	0	0	1	0	0	0	0	3	1	3	1	1	2	0	2	2	0	2	0	0	0	3	2	0	2	4	15	24	17	1	0
2	0	0	0	1	2	1	2	1	1	1	1	1	1	0	0	1	2	2	2	1	1	0	1	0	1	1	1	1	2	1	3	2	1	2	0	1	2	1	2	1	2	14	12	22	14	1	2
1	0	1	0	2	0	0	2	1	0	1	2	2	1	2	0	1	0	0	1	0	0	0	2	1	2	0	2	1	1	2	2	2	2	2	1	0	0	2	2	0	3	17	11	16	19	0	2
1	0	0	0	2	1	0	2	0	1	1	0	2	0	0	0	0	1	0	0	0	2	0	0	0	0	2	0	1	0	0	1	1	0	2	0	0	0	0	0	0	2	7	0	15	20	1	0
1	1	2	0	3	0	0	0	0	3	1	1	3	0	0	2	0	3	0	0	0	0	0	2	0	3	2	0	1	0	2	0	0	0	0	0	0	1	2	1	0	3	24	2	11	15	1	3
3	0	2	0	1	2	0	1	1	0	2	1	1	0	1	0	0	2	0	0	0	1	0	0	0	1	3	0	2	1	0	2	0	0	3	0	0	0	3	0	0	0	5	3	25	26	0	0
2	2	1	1	2	3	0	2	3	0	2	3	1	2	0	1	1	2	3	1	0	2	1	1	1	1	3	1	3	1	0	2	2	0	1	0	1	1	2	3	0	1	11	17	31	15	1	1
0	0	0	0	0	0	0	0	0	1	2	0	2	0	0	1	0	3	0	0	0	3	0	1	0	2	3	0	1	0	1	1	0	0	1	0	0	0	3	0	0	1	9	0	17	25	0	0
1	0	0	0	2	2	0	1	2	0	2	3	1	3	0	0	2	1	3	0	1	1	0	1	1	1	2	0	2	1	1	2	1	1	1	1	1	2	1	1	0	3	16	9	23	19	0	2
1	0	0	0	1	1	0	1	0	0	1	1	2	1	1	0	2	1	0	0	0	0	0	0	0	2	1	1	1	0	0	1	1	3	0	1	0	0	1	1	0	1	11	4	12	20	1	1
1	1	0	0	1	0	0	1	0	0	0	1	0	2	0	0	0	1	0	0	0	1	0	0	0	1	0	0	1	0	0	1	1	0	0	0	0	0	1	0	0	1	3	1	11	24	1	0
3	2	1	3	3	3	2	2	2	2	2	2	3	3	2	3	3	2	0	2	3	1	1	3	3	3	3	2	2	1	2	3	2	3	3	3	3	3	3	3	2	2	37	28	34	19	1	4
1	0	1	1	0	2	1	1	1	1	1	2	1	0	2	0	3	1	0	2	1	1	0	0	2	1	0	2	1	3	0	0	1	3	0	2	1	1	0	2	1	0	13	19	11	24	1	1
1	0	1	0	3	0	0	2	1	2	0	2	1	0	0	1	0	1	1	0	1	2	0	1	1	2	1	0	1	2	0	1	2	1	1	0	1	3	0	0	0	3	20	5	14	19	0	2
3	1	3	1	3	2	3	3	2	3	3	3	3	0	3	3	3	3	2	3	3	3	0	3	2	3	1	3	3	3	3	1	3	3	0	3	3	3	1	0	3	3	42	29	29	25	1	4
1	0	0	1	0	2	0	3	1	0	1	2	0	2	0	0	0	0	0	0	0	2	0	0	0	0	3	1	2	0	0	2	1	0	1	0	0	0	2	0	0	1	1	3	24	23	0	0
1	2	1	2	2	2	2	0	1	3	2	1	2	3	1	3	1	2	2	1	3	0	2	3	2	2	2	2	2	2	2	3	1	2	3	3	2	3	2	1	3	3	32	26	24	17	1	4
1	0	0	2	0	0	0	2	2	0	1	2	2	0	0	0	2	0	1	2	0	2	0	0	2	2	1	2	2	0	0	0	2	2	0	2	0	0	1	2	0	0	8	15	14	21	1	0
3	2	1	0	3	2	2	3	2	0	2	2	2	2	0	3	1	2	2	1	3	3	0	3	0	1	2	1	3	3	2	3	3	2	2	2	1	2	2	3	2	3	27	20	34	29	1	3
0	0	3	1	3	3	3	3	3	3	3	3	3	1	3	3	3	0	0	3	3	3	0	0	0	3	3	3	3	2	3	3	2	3	3	1	2	3	3	3	0	3	38	22	33	14	1	4
2	3	2	0	2	2	0	1	2	2	3	2	3	1	1	1	3	1	1	2	0	2	1	2	1	2	2	0	3	0	1	2	2	2	0	1	3	2	2	0	2	2	27	14	25	18	0	3
2	0	3	1	3	1	2	3	2	3	3	2	3	2	1	3	3	2	0	2	3	3	0	3	2	3	2	3	1	2	3	1	2	3	1	2	3	3	3	2	2	3	42	21	28	30	0	4
2	2	0	2	1	0	2	1	1	1	2	1	2	1	2	0	1	1	1	1	0	1	0	1	2	1	1	2	1	2	1	1	2	1	1	0	1	0	1	2	2	2	12	21	16	17	1	1
3	0	1	0	3	2	0	2	0	3	2	0	3	2	0	3	1	1	0	0	3	2	0	1	0	0	0	0	2	2	3	3	0	0	3	0	3	1	2	0	0	3	28	2	24	18	0	4
2	1	3	2	3	3	0	3	2	3	3	1	2	3	1	3	3	3	1	1	3	3	1	3	2	3	1	0	2	2	3	2	0	3	2	2	3	3	1	2	0	3	41	17	29	20	1	4
1	0	1	1	0	0	0	2	0	1	1	0	2	2	1	1	1	2	1	0	1	1	0	2	1	2	3	1	1	0	2	1	0	1	0	0	3	3	1	1	1	1	21	7	15	22	0	3
2	1	2	1	1	2	2	2	2	3	2	2	2	2	0	2	3	2	1	2	2	2	0	2	1	3	2	1	3	2	2	1	3	3	2	2	3	2	2	1	2	1	31	18	29	26	1	4
2	3	2	1	3	2	2	3	3	3	3	2	3	3	3	3	3	3	1	3	3	2	1	3	3	3	3	3	3	3	2	3	3	3	2	3	3	3	3	3	3	3	40	35	37	15	1	4
1	2	2	1	3	3	1	2	1	3	3	2	3	3	1	2	3	0	1	3	3	2	0	3	1	3	2	1	1	2	1	1	1	3	1	2	3	3	1	3	1	2	37	20	23	18	1	4
3	1	3	3	3	3	3	3	0	3	3	3	3	3	0	3	3	2	3	3	3	3	3	3	3	3	3	3	3	3	3	2	3	3	3	3	3	3	3	3	3	3	42	34	40	16	0	4
1	1	1	1	1	2	0	2	1	1	1	2	1	1	1	2	2	1	1	1	1	1	0	1	1	1	1	2	1	1	1	1	1	1	1	1	1	1	1	2	1	2	17	14	17	17	0	2
3	0	2	0	2	1	2	2	0	3	3	2	3	0	2	2	2	2	0	0	3	1	1	3	0	3	2	2	1	1	1	0	2	3	1	0	2	3	2	0	2	1	33	10	22	19	1	4
2	0	3	0	3	3	1	2	3	3	3	2	3	3	0	3	3	1	0	3	1	1	0	3	0	3	3	2	2	1	3	2	3	3	2	2	2	2	3	3	0	3	38	15	32	23	1	4
3	3	0	3	2	2	3	3	3	2	3	3	2	3	2	0	1	2	3	3	1	2	2	2	3	3	2	2	3	2	1	2	2	2	1	2	1	1	2	3	3	1	19	37	33	15	1	2
3	2	2	2	2	2	2	2	1	3	3	3	3	3	2	2	3	3	1	1	3	1	2	2	2	2	2	1	2	3	2	3	1	3	3	1	2	3	2	1	3	0	32	24	33	18	1	4
0	1	1	0	0	3	2	2	2	0	1	1	1	2	2	0	2	1	0	0	0	2	1	0	0	1	1	1	1	1	0	1	0	0	1	1	0	0	2	2	1	1	6	14	18	19	1	0
2	3	1	0	1	2	1	2	3	0	2	2	2	2	0	1	2	3	0	3	1	3	0	2	1	2	2	2	1	2	1	1	2	3	1	3	0	1	3	2	1	1	18	21	28	22	1	2
1	3	1	1	1	3	2	3	3	0	3	3	2	2	0	0	3	3	0	3	1	2	0	1	0	1	2	3	2	1	1	2	3	2	2	3	1	0	2	3	2	1	15	24	33	22	1	2
2	2	1	3	0	2	0	3	3	3	2	2	2	2	0	0	2	3	3	1	1	1	1	1	2	3	2	1	1	0	1	3	3	3	2	3	3	1	2	2	1	2	23	22	30	26	0	3
2	0	3	1	3	2	1	3	1	3	2	1	3	3	1	3	2	2	1	1	3	3	1	2	1	3	2	1	1	3	3	2	2	3	2	1	3	3	2	2	0	3	40	15	29	22	0	4
0	3	1	3	2	2	3	2	2	2	1	3	2	3	2	2	3	2	1	2	1	1	1	2	3	3	1	2	1	1	2	1	2	2	2	1	3	1	2	3	3	2	28	30	23	28	1	4
1	3	0	0	1	3	1	1	1	1	2	1	3	0	2	3	2	3	2	2	1	1	1	1	2	2	3	1	1	1	1	1	1	1	1	1	0	1	2	1	1	1	18	19	21	18	1	2
1	0	1	3	1	1	1	2	2	3	1	1	3	2	1	1	2	3	2	2	3	2	0	1	3	2	2	2	1	3	2	1	2	3	3	1	3	3	3	3	1	3	31	24	25	20	1	4
2	1	3	1	3	3	1	3	3	3	3	2	3	3	2	3	3	3	1	1	3	3	1	3	3	3	3	2	3	3	2	3	2	3	3	1	3	3	3	2	1	3	41	23	39	14	1	4
2	1	2	1	3	2	0	3	1	2	2	3	3	1	0	1	1	3	1	2	1	3	0	1	3	2	2	1	1	0	1	1	3	1	1	1	0	1	2	1	1	2	21	13	29	28	1	3
2	0	1	0	0	1	0	1	0	1	2	0	1	1	0	0	1	1	0	0	1	0	0	0	0	2	1	1	0	0	1	0	1	0	0	0	0	0	0	2	0	0	8	3	10	23	1	0
1	2	1	0	0	1	0	1	1	1	1	0	0	2	1	0	1	1	0	0	0	1	0	2	0	1	2	1	1	2	1	1	0	1	1	0	0	0	1	2	0	1	9	9	14	23	1	0
3	3	3	1	3	2	2	2	3	3	3	3	3	3	3	3	3	3	2	2	3	2	0	3	2	3	3	3	2	2	3	2	3	3	3	3	3	3	3	3	3	3	42	32	37	28	0	4
1	1	2	2	1	1	0	2	1	0	1	1	1	3	1	1	3	3	2	1	1	1	1	1	1	1	0	3	2	2	0	2	1	1	1	0	2	1	0	3	0	1	16	18	19	19	1	2
1	0	1	0	1	1	0	1	0	2	2	1	2	2	0	1	1	0	0	1	0	3	0	1	0	2	2	2	2	1	1	0	1	2	0	1	1	1	1	0	0	2	18	5	17	20	1	2
0	0	1	0	3	0	0	1	1	2	0	1	1	2	0	2	0	2	0	0	0	1	0	2	1	1	0	0	2	0	2	0	1	1	0	1	2	1	1	2	0	2	20	5	11	24	0	2
1	0	1	0	1	0	1	1	1	3	1	1	1	1	1	0	3	0	0	0	1	0	0	1	1	0	0	0	1	1	1	0	1	0	0	1	0	0	0	1	0	1	13	7	7	23	1	1
1	0	1	0	1	1	0	1	1	0	1	1	1	0	0	1	0	0	1	1	1	1	0	1	1	1	0	1	1	1	1	1	1	0	1	1	0	0	0	1	0	2	10	8	10	17	1	1
1	1	1	0	3	2	0	2	2	1	0	2	2	3	0	1	0	2	0	1	1	1	0	1	1	2	1	0	0	1	2	1	1	0	2	0	1	1	2	0	0	3	19	6	20	20	0	2
1	0	0	0	1	1	0	1	0	0	1	0	1	0	0	0	0	1	0	0	0	2	0	1	0	1	1	0	1	0	1	2	0	0	0	0	0	1	1	0	1	2	8	1	12	21	1	0
1	0	0	0	1	2	0	2	2	0	1	2	0	0	0	0	1	1	0	2	0	2	0	0	0	0	1	1	1	1	0	2	2	0	1	1	0	0	2	2	0	1	3	9	20	16	1	0
1	1	1	1	1	1	0	2	1	0	1	2	2	1	0	0	1	2	1	1	1	1	0	1	1	1	1	1	1	2	0	1	1	1	1	0	0	0	1	2	1	2	11	12	17	30	1	1
0	0	0	0	1	0	0	0	0	0	1	0	0	0	0	0	1	0	0	0	0	0	0	0	0	1	0	0	0	0	0	1	0	1	1	0	0	0	0	0	0	2	6	0	3	16	1	0
3	1	1	2	0	3	2	3	1	2	3	2	3	1	3	1	3	3	0	3	3	3	1	1	3	3	3	2	3	3	1	3	3	3	1	1	3	3	3	3	3	1	28	28	37	22	1	4
2	0	2	1	2	0	3	2	0	3	2	2	2	1	0	0	3	1	1	2	1	2	1	1	1	2	2	2	1	1	2	2	0	3	2	0	1	2	1	2	2	2	26	16	20	19	0	3
0	2	1	0	0	1	0	1	0	0	1	1	1	0	2	1	1	0	0	0	0	1	0	1	0	1	1	0	0	0	1	0	0	1	1	0	1	1	0	0	0	1	11	4	7	18	1	1
0	0	0	0	0	0	0	0	0	0	1	0	0	0	0	0	0	0	0	0	0	0	0	0	0	0	0	0	0	0	0	0	0	0	0	0	0	0	0	0	0	0	0	0	1	18	1	0
1	0	0	0	0	0	0	0	0	0	1	0	0	1	0	2	0	0	0	0	0	0	0	1	2	0	1	0	0	0	2	1	0	0	0	0	0	1	0	0	0	0	6	2	5	18	0	0
2	1	1	1	2	2	0	1	2	2	2	1	3	1	0	2	3	2	1	0	3	2	1	2	1	3	2	1	2	1	2	0	1	2	1	0	2	3	2	1	0	2	32	10	21	27	1	4
1	0	0	0	0	1	0	0	2	0	1	0	0	1	0	0	0	1	1	0	0	0	0	0	0	0	1	0	1	2	0	1	0	0	0	0	0	0	1	1	0	2	2	6	9	18	1	0
2	1	3	3	2	2	3	2	2	2	2	2	3	2	1	1	3	2	2	2	3	3	1	2	3	2	3	3	1	1	3	3	2	2	2	3	3	3	2	1	1	3	35	27	30	26	1	4
2	1	1	0	1	3	1	2	3	1	3	3	2	1	0	1	2	3	2	1	0	1	1	1	0	3	2	3	2	2	1	1	2	2	2	1	0	0	2	2	0	1	16	17	29	21	1	2
2	0	3	0	0	0	1	3	1	3	1	1	3	1	2	3	2	3	1	1	3	3	0	3	1	3	1	0	0	0	2	0	1	3	0	1	2	0	1	0	2	1	31	10	17	17	1	4
1	0	0	3	2	0	3	3	0	1	3	3	1	1	1	1	1	2	3	3	1	3	0	1	2	2	3	3	3	2	1	0	3	1	0	3	3	1	3	3	3	3	19	29	28	24	1	2
3	3	2	2	1	2	3	2	3	3	2	1	3	3	1	3	3	3	0	1	3	0	0	2	2	2	3	1	2	0	2	2	2	3	2	0	3	3	2	0	3	2	35	19	29	15	1	4
0	0	1	0	0	1	0	1	1	0	1	2	0	2	0	1	0	0	0	0	1	0	0	1	1	1	0	0	1	1	1	0	0	0	0	0	0	1	0	1	0	1	8	4	8	30	0	0
2	3	1	0	3	3	3	0	3	3	3	3	3	0	0	3	3	2	3	3	1	3	3	0	0	3	3	3	0	3	0	3	3	3	3	0	3	3	3	3	0	3	32	27	31	19	0	4
1	3	1	3	1	0	1	3	2	1	2	3	3	3	1	1	1	0	1	3	1	0	2	1	3	3	0	3	2	0	1	1	3	3	0	3	0	1	1	2	1	1	19	28	19	22	1	2
3	2	1	2	3	0	1	1	1	1	2	1	2	1	1	2	3	0	0	2	1	2	0	1	1	2	0	2	1	1	1	0	2	3	1	1	1	0	0	3	1	3	24	18	14	16	1	3
1	0	1	0	2	1	0	3	0	2	1	0	1	2	0	1	3	0	1	0	1	1	0	1	3	2	1	0	0	0	1	3	2	3	3	0	1	1	1	0	0	3	23	4	19	18	0	3
3	1	2	1	3	1	0	2	1	3	1	1	3	2	2	3	3	1	0	0	3	1	2	3	1	3	1	0	1	1	3	1	2	3	0	1	2	3	0	1	0	3	40	11	17	20	1	4
1	0	0	0	2	1	0	1	1	0	1	1	0	3	0	0	1	0	1	0	0	1	0	0	0	0	1	0	1	2	0	3	1	0	3	0	0	1	1	2	0	3	7	6	19	27	0	0
0	2	3	0	1	0	0	1	0	3	0	0	2	1	0	0	1	1	0	0	3	0	0	3	0	2	2	0	0	0	3	3	0	1	3	0	3	3	0	1	0	2	30	3	11	27	0	4
2	0	1	0	1	2	0	0	0	0	3	0	3	1	2	1	1	1	0	0	0	0	0	0	0	2	2	0	1	1	1	1	0	3	0	0	0	0	1	0	0	1	14	3	14	16	1	2
2	3	3	3	3	2	3	3	3	3	2	3	3	3	2	1	3	3	1	3	2	3	2	3	3	2	3	1	3	3	3	3	3	3	3	2	2	2	3	3	3	3	36	35	39	16	1	4
1	1	0	0	1	1	0	2	2	3	2	1	1	1	0	3	0	2	0	3	3	3	0	1	1	1	2	0	3	1	3	3	1	0	3	0	3	3	2	2	0	1	23	10	27	19	0	3
2	2	0	1	1	2	0	1	3	0	1	2	2	3	1	1	2	2	0	1	1	0	0	0	1	1	2	0	1	3	0	1	1	2	1	2	0	1	1	2	0	2	13	16	20	16	0	1
1	1	1	3	2	1	1	3	2	1	1	3	3	2	1	1	1	1	3	2	1	1	3	0	3	3	2	3	2	3	1	2	3	1	2	3	1	1	3	3	1	1	18	32	27	20	1	2
2	0	0	2	1	2	1	1	2	1	2	1	1	2	1	1	0	1	0	3	1	2	0	0	1	1	1	2	2	2	0	1	2	1	1	2	1	1	1	3	0	2	11	19	21	22	1	1
1	0	0	0	0	0	0	0	0	0	0	0	1	0	0	1	1	0	0	0	0	0	0	0	0	1	0	0	1	0	0	0	0	1	0	0	0	0	1	0	0	0	5	0	3	16	1	0
3	0	2	0	3	2	1	1	0	3	3	0	1	3	0	0	0	0	0	2	1	0	2	0	0	3	3	2	1	0	3	0	2	0	2	1	3	0	3	0	0	1	20	8	23	23	0	2
2	0	3	0	1	2	0	1	0	3	3	1	3	3	1	2	3	0	0	0	3	0	0	2	0	3	3	0	1	1	3	2	2	3	1	0	3	3	3	1	0	1	36	3	24	14	1	4
0	0	1	0	0	1	0	1	1	1	1	2	0	1	0	2	0	0	0	0	1	0	0	0	1	1	1	0	0	1	1	0	0	0	0	0	1	1	1	1	0	1	10	4	8	30	0	1
2	1	1	1	3	2	1	2	1	3	3	2	3	1	2	3	3	1	0	3	3	2	0	3	1	3	1	2	2	1	2	0	2	3	0	2	3	3	2	3	1	3	39	19	22	19	1	4
1	0	0	0	0	1	0	0	1	0	1	0	1	1	0	0	0	1	0	0	0	0	0	0	0	1	0	0	1	1	0	1	0	0	0	0	0	0	1	0	0	0	2	2	8	23	0	0
2	1	0	1	1	2	1	1	1	0	2	1	0	0	1	1	0	1	1	0	0	1	1	0	3	1	1	1	1	2	1	1	1	0	1	1	0	0	1	2	1	1	5	17	16	28	1	0
0	0	0	1	3	0	0	2	1	3	1	1	1	0	0	0	3	0	2	0	2	0	0	2	0	1	3	2	0	0	1	0	1	3	2	0	2	0	1	1	0	2	23	7	11	22	1	3
1	0	1	1	2	1	2	1	1	2	1	2	2	2	2	2	2	2	2	1	1	2	1	1	0	2	2	2	1	2	1	2	2	2	1	3	1	1	2	2	0	1	21	19	22	16	1	3
1	0	1	2	2	3	2	0	2	2	2	2	2	1	2	2	2	0	3	2	2	0	0	1	2	2	2	2	1	2	0	2	2	1	2	2	1	2	2	1	2	2	22	24	20	14	1	3
0	0	0	0	0	2	0	0	1	0	1	1	1	0	1	0	1	1	0	0	0	0	0	1	0	2	1	0	0	1	0	0	1	1	0	0	1	1	0	0	0	1	9	3	7	30	0	0
1	0	1	0	2	2	0	1	1	2	3	1	1	1	2	1	2	1	2	0	2	1	0	1	0	1	1	0	1	1	0	1	1	2	2	1	3	2	2	1	0	0	20	8	19	28	0	2
3	0	0	0	0	1	1	2	1	0	3	2	0	2	0	1	1	1	0	1	0	2	1	0	0	1	2	0	1	1	0	1	1	1	1	0	0	2	2	2	0	3	9	7	24	19	1	0
1	0	1	1	1	1	0	1	1	1	2	1	2	0	1	1	3	0	0	1	2	0	0	2	0	0	3	2	1	0	2	1	0	3	0	0	1	2	0	0	0	1	22	6	11	17	1	3
0	0	0	0	0	0	1	2	1	1	0	0	1	3	0	0	0	3	1	0	2	0	0	0	0	0	1	0	1	0	0	3	0	0	0	0	1	1	0	1	1	0	6	5	13	16	0	0
2	0	1	0	1	2	0	1	3	1	2	1	2	1	0	0	2	2	1	0	1	1	0	0	1	2	1	1	1	0	0	1	1	2	0	0	1	1	1	1	0	1	15	7	17	30	0	2
2	0	1	1	2	1	1	2	1	3	1	2	2	1	1	2	1	2	1	1	3	1	1	1	1	2	1	1	2	1	1	1	2	3	1	0	3	3	1	0	0	2	29	10	20	21	1	4
1	0	1	0	1	0	0	1	0	1	1	0	2	0	0	1	2	0	0	1	1	0	0	1	0	2	0	0	1	0	0	0	0	2	0	0	1	1	1	0	0	1	17	1	5	23	0	2
0	0	0	0	0	0	0	0	0	0	0	0	0	0	0	0	0	0	0	0	0	0	0	0	0	0	0	0	0	0	0	0	0	0	0	0	0	0	0	0	0	0	0	0	0	25	0	0
0	0	0	0	2	1	1	3	3	0	0	3	2	2	0	1	1	3	2	2	1	3	0	0	3	1	0	2	1	1	2	3	3	1	1	1	0	0	0	1	1	2	13	17	23	18	1	1
0	1	3	0	2	2	0	1	1	3	3	1	2	0	0	3	2	0	0	0	3	1	0	1	1	3	1	0	1	3	3	1	3	3	1	2	3	2	0	3	0	2	35	11	15	19	1	4
3	0	2	2	3	3	1	3	3	3	3	3	2	3	0	2	3	3	0	3	2	3	2	2	3	3	3	3	3	2	2	3	3	3	2	3	1	2	3	3	1	3	33	26	41	24	1	4
2	0	3	1	3	3	0	3	3	3	3	2	3	3	0	3	3	0	0	3	3	1	0	3	1	3	3	2	2	2	1	3	1	3	1	2	3	3	3	2	1	3	40	17	30	20	1	4
1	2	1	0	2	1	0	2	0	2	3	1	2	2	0	2	3	0	0	0	2	3	0	3	0	1	3	0	2	2	2	3	0	3	3	0	1	1	3	2	0	2	27	6	27	22	1	3
1	1	3	1	2	1	1	2	2	3	1	2	3	3	0	3	2	2	1	0	3	1	0	3	2	3	2	1	3	3	3	3	3	2	3	2	3	2	1	1	2	3	38	17	28	16	0	4
2	2	3	2	3	2	2	3	3	2	2	3	3	2	2	3	3	2	3	3	3	3	0	3	2	2	3	3	3	3	2	2	3	3	1	3	3	3	3	3	3	3	39	34	34	16	0	4
3	3	2	3	3	3	2	2	3	3	3	3	3	2	3	3	2	2	3	2	3	2	2	3	3	2	3	3	2	2	3	3	3	3	3	3	3	3	2	3	3	3	39	38	36	21	1	4
0	1	3	3	3	2	1	3	1	3	3	2	3	2	1	3	3	0	2	3	3	2	1	3	3	3	3	1	2	3	3	2	3	3	0	3	3	3	3	3	1	3	42	27	27	24	1	4
1	0	3	2	2	3	2	1	1	3	3	1	3	1	3	3	3	0	3	1	3	2	0	2	3	3	1	1	2	0	3	3	1	3	3	1	1	3	2	1	3	1	36	21	24	16	1	4
0	2	3	0	2	0	0	0	1	3	1	1	3	0	0	3	1	0	0	1	3	0	0	1	1	2	0	1	1	0	3	1	1	2	1	0	3	3	1	1	1	1	33	8	7	21	0	4
1	1	1	0	1	2	0	3	3	3	1	1	2	0	0	1	2	0	0	0	1	1	1	2	0	2	2	1	2	2	3	3	1	2	2	0	3	1	2	3	0	3	27	11	21	17	0	3
3	1	3	1	3	3	1	3	2	3	3	2	3	2	2	3	3	2	1	2	2	3	1	3	1	2	2	2	3	2	3	2	2	3	2	2	2	2	2	2	1	2	37	21	34	28	1	4
3	1	2	3	3	2	3	3	3	2	3	2	1	3	1	1	3	3	3	2	3	2	3	3	3	2	3	1	3	3	2	3	2	3	3	2	3	1	3	3	1	3	32	32	38	19	1	4
1	0	0	1	0	1	0	1	1	1	1	0	0	0	0	0	0	1	0	0	0	0	0	0	0	1	0	0	0	0	0	1	0	0	0	0	0	0	0	0	0	0	2	2	6	21	1	0
2	3	2	2	3	2	2	0	2	2	3	2	3	2	3	3	3	1	3	2	3	1	1	3	2	2	2	2	3	2	2	2	2	3	2	2	3	3	2	3	3	3	38	32	26	17	1	4
2	0	2	0	1	3	1	1	2	1	2	0	2	1	0	1	2	0	1	0	2	1	0	1	0	3	3	0	3	0	1	1	0	2	1	0	2	2	3	1	1	1	23	6	21	20	1	3
2	0	1	1	1	1	1	1	0	1	0	2	1	1	1	2	1	0	0	2	0	1	1	1	0	0	0	0	0	0	2	1	2	1	0	0	1	1	2	2	1	3	16	9	13	26	0	2
3	3	2	0	3	3	1	3	3	3	3	3	3	2	0	3	3	3	0	3	3	3	1	3	1	3	1	3	3	3	1	3	3	3	3	3	3	3	3	3	1	3	39	25	39	16	1	4
1	0	3	2	3	2	0	2	1	2	3	2	3	2	0	3	3	1	3	1	3	2	0	3	1	2	2	2	2	2	2	2	0	2	2	1	2	3	2	3	0	2	36	16	25	19	1	4
0	0	3	3	3	3	3	3	3	3	3	3	3	3	3	3	3	3	0	3	3	3	3	3	3	3	3	3	3	0	3	3	3	3	1	3	3	3	3	3	3	3	42	33	37	18	1	4
3	0	3	1	3	3	1	3	3	3	3	3	3	3	2	3	3	3	1	2	3	3	0	3	1	3	3	2	3	3	3	3	3	3	3	2	3	3	3	2	1	3	42	21	42	17	1	4
2	1	0	0	0	1	0	1	1	0	2	1	1	3	1	0	1	1	0	2	1	1	0	0	0	1	2	1	1	1	1	2	1	1	2	2	0	1	1	1	0	1	8	10	21	18	1	0
0	1	1	3	2	1	3	3	3	1	3	3	1	1	3	1	3	3	3	3	1	3	1	1	3	2	1	3	3	2	1	0	3	2	2	3	1	1	0	3	2	3	21	36	26	15	1	3
0	0	0	0	0	0	0	0	0	0	0	1	1	0	0	2	0	0	0	0	0	0	0	2	0	0	1	0	0	0	2	0	2	0	1	0	0	0	1	0	0	0	7	0	6	16	0	0
0	3	0	2	0	0	1	0	1	1	0	2	1	0	1	2	0	2	2	2	0	0	1	0	1	2	0	1	1	0	1	0	2	1	0	1	2	0	2	2	1	2	12	19	9	22	1	1
2	0	1	1	3	2	2	3	1	2	2	1	2	0	0	1	3	0	0	2	2	1	0	2	1	2	2	3	2	0	2	2	3	3	3	1	3	3	0	3	0	1	30	14	23	19	1	4
1	2	0	2	1	1	0	1	0	1	1	1	1	2	0	0	0	1	0	1	0	0	2	0	0	1	2	0	0	0	0	1	1	1	1	1	3	0	1	0	0	1	9	8	14	17	0	0
3	2	3	2	3	3	2	3	2	2	3	2	3	3	2	2	3	3	2	2	2	1	1	2	2	3	3	2	3	3	3	3	3	2	2	1	1	2	3	3	3	2	33	29	38	16	0	4
0	1	0	1	2	0	0	0	1	1	0	0	0	0	0	0	0	1	0	0	0	0	0	0	1	0	0	0	0	1	0	0	0	1	0	1	2	0	0	0	0	2	8	6	1	17	1	0
0	0	0	0	0	0	0	0	0	0	0	0	0	1	0	0	0	0	0	0	0	0	0	0	0	0	0	0	0	0	0	0	0	0	0	0	0	0	0	1	0	0	0	1	1	16	0	0
0	2	0	0	0	1	0	0	1	0	0	1	0	0	0	0	0	0	1	0	0	0	0	0	0	0	0	0	2	0	2	0	1	0	0	0	0	0	0	0	0	0	2	4	5	16	0	0
3	1	2	2	2	3	3	3	3	1	3	3	2	3	3	3	3	0	3	3	1	3	0	3	1	2	3	3	3	2	3	3	3	3	3	3	1	0	3	3	3	3	29	33	39	18	1	4
1	0	0	1	3	0	1	1	1	2	2	1	2	1	0	1	1	0	0	0	2	1	0	1	1	2	1	1	1	1	1	0	1	2	1	0	1	2	1	2	0	1	21	8	12	18	1	3
2	2	3	2	1	3	1	2	1	1	3	0	3	1	1	2	3	1	0	2	1	0	0	2	3	3	1	2	2	1	2	3	0	3	1	1	2	3	3	1	0	2	31	17	22	17	1	4
1	0	1	0	2	0	2	2	1	1	1	0	3	2	1	1	1	1	1	0	1	2	0	2	2	2	1	0	3	2	2	1	1	1	1	0	1	1	0	0	2	2	21	11	16	19	0	3
0	0	1	1	1	2	0	0	0	1	2	0	1	2	0	1	1	2	1	2	3	0	0	0	3	1	3	1	2	0	0	0	0	2	1	0	1	2	3	0	3	1	16	11	17	18	1	2
2	2	1	1	1	1	1	2	2	0	2	1	2	3	1	0	1	0	2	1	1	1	0	0	2	1	2	0	3	0	0	1	3	1	0	0	0	0	1	0	1	3	11	13	22	24	1	1
3	1	1	3	2	3	2	3	3	2	3	2	2	3	1	3	2	2	1	2	1	2	1	2	3	1	3	2	3	2	3	3	2	2	2	1	2	2	2	3	1	3	28	26	36	29	0	4
0	1	0	0	3	2	0	0	0	3	1	0	1	0	0	3	1	0	1	0	2	0	0	2	0	2	3	0	1	0	3	0	0	3	1	0	3	3	3	2	0	3	32	4	11	18	1	4
3	3	1	0	0	3	0	1	1	0	0	1	1	3	0	0	0	0	1	1	0	0	0	1	2	1	2	1	3	0	0	1	0	0	3	0	0	0	2	3	0	0	4	12	22	20	1	0
2	3	0	0	1	2	3	2	3	0	2	3	3	3	2	2	0	1	2	2	0	1	0	1	3	3	3	3	3	0	0	2	3	0	1	3	1	1	3	2	0	0	12	26	31	20	1	1
2	0	1	2	2	3	0	1	2	1	3	2	2	2	2	2	3	2	0	2	2	2	0	1	2	2	3	2	2	2	2	2	1	3	2	3	1	2	2	1	0	2	26	18	29	23	1	3
0	0	2	0	2	0	0	2	0	2	0	0	0	1	0	3	3	0	0	0	3	1	0	3	1	1	0	0	0	0	3	2	0	2	1	0	2	2	0	0	0	2	30	1	7	26	1	4
3	2	1	3	1	3	3	2	3	1	3	2	2	3	1	1	2	3	2	3	1	2	2	2	1	2	3	2	3	1	1	3	1	2	3	2	1	1	3	3	3	2	20	31	37	21	1	2
0	0	1	0	3	0	0	1	3	2	0	1	1	0	0	2	2	1	3	2	2	1	0	3	0	1	0	2	0	3	1	0	2	1	0	2	2	3	0	3	0	3	27	18	6	20	0	3
3	1	0	1	1	2	0	3	3	0	3	3	1	1	1	0	2	0	1	3	0	3	0	2	0	0	1	1	2	0	0	0	3	1	0	2	0	1	1	0	2	0	8	15	25	15	1	0
2	1	2	1	2	2	0	2	1	3	3	2	3	2	2	3	2	1	2	2	2	2	1	3	1	2	3	2	3	1	2	2	2	2	2	1	1	1	3	2	1	3	31	18	31	19	1	4
1	2	1	3	0	2	0	2	3	0	2	2	1	1	0	0	0	2	1	2	0	1	0	2	2	0	3	2	3	1	1	2	2	0	0	2	0	0	3	3	0	2	7	21	26	20	1	0
1	1	1	2	3	1	1	3	1	0	2	3	1	3	3	2	0	2	0	0	1	3	0	2	1	0	1	2	3	0	2	2	3	1	2	1	1	0	2	1	1	2	16	14	31	22	1	2
1	0	1	2	2	1	1	2	3	1	1	2	1	0	0	1	0	0	2	1	1	2	0	2	1	2	1	2	1	1	2	1	2	1	1	1	1	0	1	3	2	2	17	19	16	15	1	2
3	2	3	1	3	3	1	3	2	3	3	2	3	2	2	3	3	2	1	1	3	3	1	3	1	3	3	3	3	3	3	2	2	3	3	3	3	3	3	3	1	3	42	25	37	17	1	4
3	1	2	1	2	2	2	3	3	3	1	2	3	2	0	3	3	1	3	2	3	3	1	3	2	3	1	1	2	2	3	2	2	3	1	1	3	3	1	3	3	2	39	25	26	20	0	4
2	1	0	1	1	2	0	1	2	1	2	3	1	3	1	0	0	2	0	1	0	1	0	1	1	1	2	0	0	1	0	0	2	1	2	1	0	0	1	1	0	2	8	10	23	21	1	0
3	3	2	2	2	1	1	3	1	1	2	2	3	0	1	3	3	1	3	3	3	3	1	2	2	2	2	3	2	3	1	1	3	3	0	3	3	3	2	3	2	3	34	31	25	18	1	4
1	3	0	1	1	2	2	3	1	2	2	3	2	0	1	1	2	3	0	2	1	2	1	1	0	3	2	3	3	1	2	2	2	2	0	3	0	3	2	3	3	1	21	24	27	17	0	3
1	2	3	1	1	3	0	2	2	2	2	3	3	2	1	3	3	2	3	3	2	2	1	3	1	3	1	2	1	3	0	3	2	3	2	3	3	1	1	0	3	2	32	25	27	15	1	4
1	3	1	1	3	2	3	3	3	0	3	1	1	1	2	1	3	1	1	2	1	3	1	3	0	1	3	0	3	3	2	0	1	1	0	2	0	2	2	3	1	3	22	25	24	17	1	3
1	1	1	1	1	1	1	0	3	3	2	1	1	1	2	1	1	1	0	2	0	0	1	1	1	2	0	2	1	1	1	0	1	1	0	1	2	0	0	3	1	2	17	20	9	15	1	2
3	0	3	0	3	2	1	2	0	3	3	0	3	0	0	3	3	2	0	0	3	1	0	3	0	3	2	0	1	1	3	1	0	3	1	0	3	3	2	0	0	3	42	2	20	18	1	4
3	3	3	2	3	3	0	3	3	3	3	3	3	2	2	3	3	1	3	3	3	1	1	2	3	3	3	3	1	3	3	2	1	3	2	3	3	3	3	3	1	3	41	33	31	16	1	4
1	0	0	1	0	1	1	2	3	2	1	3	2	0	2	0	3	1	1	2	0	1	0	0	3	1	0	2	1	2	0	0	3	2	0	1	0	0	0	3	1	1	11	22	14	15	1	1
1	0	1	0	1	0	2	1	1	1	1	2	2	1	1	2	2	1	0	1	1	1	0	1	1	1	1	1	1	1	1	1	1	2	1	0	1	1	1	0	1	1	18	9	14	28	1	2
2	0	1	1	1	1	1	1	1	1	2	2	2	3	1	0	3	1	0	1	2	2	0	1	1	2	1	1	1	1	1	2	2	3	3	1	2	2	2	1	1	3	24	11	25	23	1	3
1	2	2	1	0	1	1	1	2	0	1	1	3	2	1	2	0	2	2	2	0	2	1	2	1	2	1	1	1	3	2	2	1	0	2	0	0	0	1	2	0	3	16	19	19	29	1	2
3	1	3	3	3	3	1	3	2	2	3	0	2	3	2	3	3	3	0	1	2	3	2	2	3	3	3	0	2	2	1	3	2	3	3	2	2	2	3	2	1	2	33	22	37	17	1	4
1	1	1	0	2	2	0	2	2	1	1	1	1	2	0	1	1	0	0	0	2	1	0	1	2	1	1	0	1	2	1	2	2	1	0	0	1	2	1	1	0	2	18	8	17	19	1	2
3	0	0	0	2	3	0	3	2	0	3	3	2	3	0	1	0	3	0	2	0	3	0	0	0	3	3	3	3	1	1	2	3	2	1	2	2	0	2	3	0	2	15	13	38	21	0	2
0	1	0	2	1	2	1	1	0	0	1	1	0	1	1	0	1	2	1	0	0	1	1	1	1	0	2	1	3	0	0	1	2	0	1	0	0	0	2	1	1	1	4	11	20	29	1	0
1	0	2	1	1	1	1	2	1	1	2	1	1	0	1	1	0	1	0	1	0	1	0	1	1	1	1	1	2	1	1	1	2	0	0	1	1	0	1	1	2	1	11	12	16	24	0	1
3	3	0	2	2	1	0	0	3	3	1	2	1	0	0	2	1	0	2	1	2	0	0	1	2	0	1	2	0	2	1	1	2	1	0	2	3	0	0	3	2	2	19	24	11	18	0	2
3	0	1	3	3	3	3	3	3	3	3	3	3	3	1	3	3	3	1	3	3	2	3	3	2	3	2	3	3	3	1	1	3	3	3	3	3	3	3	3	3	3	38	34	38	19	1	4
2	2	0	0	1	2	2	0	2	1	2	1	2	2	1	1	3	1	2	2	3	2	1	1	2	2	3	1	3	2	1	1	2	3	1	2	1	1	3	2	1	1	21	22	25	18	1	3
1	0	0	0	1	2	2	2	1	1	1	1	0	2	0	1	0	2	1	1	0	3	0	0	1	0	2	1	1	3	0	3	0	0	2	0	0	0	1	2	0	0	3	12	23	16	1	0
2	2	2	1	2	1	2	2	2	2	2	2	2	1	2	2	2	2	1	2	1	2	1	2	1	2	2	2	2	2	2	1	2	2	2	2	2	2	2	2	2	1	26	24	25	23	1	3
3	2	2	0	2	2	0	3	2	2	3	1	3	1	0	2	3	0	0	3	3	1	0	2	1	0	2	1	2	1	3	1	3	2	1	2	2	3	2	3	1	1	30	16	25	22	1	4
3	1	2	1	3	3	1	2	3	3	3	2	3	1	2	3	3	3	3	3	3	1	0	3	1	2	2	2	3	3	3	2	2	3	1	3	3	3	2	3	1	3	40	27	30	24	1	4
2	1	0	2	1	2	1	1	0	0	2	1	1	1	2	1	0	1	0	1	0	1	0	0	2	2	2	0	1	0	1	2	1	0	2	0	0	0	1	0	0	3	9	9	20	24	1	0
2	0	2	2	3	3	2	3	3	2	2	3	2	1	2	1	1	2	3	2	0	2	2	1	2	1	2	2	2	2	1	1	2	1	1	2	1	0	2	2	2	2	18	28	28	26	1	2
2	2	2	0	3	1	2	1	3	2	1	3	3	3	3	3	2	0	2	1	0	1	1	3	1	2	2	0	1	3	3	2	3	2	2	1	2	1	2	3	3	3	31	25	24	20	1	4
3	3	1	0	3	2	0	3	3	1	2	3	2	3	0	3	1	2	3	3	0	3	0	1	2	3	3	3	2	2	1	3	3	0	3	3	1	0	3	3	1	3	20	26	38	26	1	2
2	0	1	0	1	1	0	2	1	1	3	0	1	3	0	1	1	1	0	0	0	2	0	2	0	1	2	0	2	1	2	3	0	1	3	0	1	0	2	0	0	1	14	2	26	27	0	2
3	0	3	1	3	2	1	2	3	3	2	3	3	1	2	3	3	1	1	3	3	2	2	3	0	3	2	2	3	3	3	3	2	3	2	2	3	3	2	3	1	3	42	24	30	19	1	4
3	3	2	1	3	3	2	3	1	3	3	0	2	3	0	3	2	3	3	0	1	3	0	3	0	1	3	0	3	3	1	3	2	2	3	0	3	2	3	2	1	3	31	16	38	19	0	4
0	2	2	1	1	0	0	2	0	3	3	0	3	3	2	2	0	2	1	0	1	0	1	3	1	3	0	1	3	0	0	3	0	3	0	0	3	3	0	1	1	3	30	11	16	16	1	4
3	3	1	1	1	2	2	2	2	1	3	2	2	3	1	1	3	3	0	3	2	3	0	3	0	3	3	2	3	1	1	2	1	3	3	2	1	2	2	2	2	1	25	21	35	24	1	3
1	1	1	1	1	1	2	1	1	1	2	1	2	2	1	1	1	1	1	1	1	1	0	1	1	1	1	1	1	1	1	1	1	1	1	1	1	1	2	1	1	1	15	14	17	23	0	2
3	3	2	0	3	2	1	3	3	3	3	3	3	2	0	3	3	1	2	2	3	3	2	3	0	3	2	3	3	3	3	1	3	3	1	3	2	3	2	3	0	3	40	25	32	29	1	4
0	0	0	0	0	0	0	0	0	0	0	0	0	0	0	1	0	0	0	0	0	0	0	0	0	0	0	0	0	0	1	0	0	0	0	0	0	1	1	0	0	2	5	0	1	19	1	0
1	1	0	1	1	2	2	1	2	1	1	1	0	2	1	0	1	1	0	1	0	1	0	0	1	1	1	1	2	1	0	2	2	0	2	0	0	0	2	2	0	1	5	13	21	20	1	0
3	1	3	3	3	3	3	3	3	3	3	3	3	3	3	3	3	3	2	3	3	3	3	3	3	3	3	3	3	3	3	3	3	3	3	3	1	3	3	3	3	3	40	39	42	17	1	4
3	1	3	3	3	3	3	1	1	2	3	3	3	3	3	3	3	3	0	3	3	3	1	3	3	3	3	3	2	3	3	3	3	3	3	2	3	3	3	3	3	3	41	32	39	17	1	4
3	1	2	2	3	3	2	3	2	1	3	3	2	3	2	2	1	2	1	2	1	3	1	2	2	1	2	2	3	2	2	3	3	1	3	0	1	1	3	1	0	3	23	20	40	17	0	3
1	3	2	0	3	1	0	2	1	1	1	2	1	2	0	2	2	1	0	0	1	2	1	1	0	0	1	0	1	1	2	1	0	2	1	0	3	1	2	2	0	2	23	8	18	27	0	3
3	1	1	1	1	3	0	1	3	3	2	1	3	3	1	3	1	2	0	1	2	2	1	1	0	3	2	2	3	1	1	2	1	3	3	3	1	3	2	2	1	2	28	17	30	20	1	4
3	2	2	2	2	2	1	3	3	2	3	3	3	1	2	2	3	2	1	2	3	3	0	2	3	3	1	3	3	3	2	1	3	3	0	1	2	2	1	3	2	2	33	28	29	19	1	4
1	0	0	1	3	0	0	1	1	1	1	2	1	0	0	1	1	1	0	1	1	0	0	0	1	1	1	2	1	0	0	2	1	1	2	0	1	1	1	1	0	2	14	7	14	22	1	2
3	0	1	0	0	3	1	0	3	3	3	2	3	3	0	3	3	3	1	0	3	3	0	2	0	3	3	3	3	0	1	2	3	3	3	0	1	3	3	3	1	1	30	12	37	29	1	4
2	1	0	0	0	2	2	0	2	1	2	2	1	1	1	1	1	3	1	3	1	0	0	0	0	1	2	3	1	0	0	2	3	2	0	1	1	0	3	3	0	3	12	17	23	18	1	1
3	2	2	3	3	3	1	3	3	3	3	3	3	2	1	3	3	3	1	3	3	3	1	3	2	3	3	3	3	3	3	2	3	3	0	3	3	3	3	3	2	3	41	31	37	18	1	4
3	3	3	3	3	3	3	3	3	3	3	3	3	3	3	3	3	0	3	3	3	3	3	3	3	3	3	3	3	3	3	3	3	3	3	3	3	3	3	3	3	3	42	42	39	16	1	4
2	0	3	1	3	3	2	1	2	3	3	1	3	2	1	3	2	3	2	1	2	0	0	3	1	2	3	2	3	0	3	1	2	3	2	1	2	2	3	1	1	3	37	15	29	24	1	4
1	3	0	3	1	0	3	3	3	3	1	3	1	3	1	3	1	1	3	0	1	2	3	0	3	1	0	3	1	0	0	0	1	3	2	3	2	0	0	3	3	3	19	34	18	19	1	2
2	0	0	2	1	1	3	2	1	1	2	2	2	3	0	1	0	1	1	0	2	1	0	0	1	1	2	1	1	1	1	1	2	1	0	1	0	1	1	2	2	3	14	15	21	28	0	2
1	1	1	0	1	1	0	2	2	1	1	2	2	2	1	1	1	1	0	1	1	2	0	2	0	1	1	1	1	0	1	1	1	1	2	1	1	2	1	1	0	3	19	8	19	24	1	2
1	3	0	3	1	0	2	2	3	0	0	2	0	0	0	1	0	0	3	2	0	1	0	0	3	0	0	2	0	2	1	1	3	0	1	1	0	0	0	3	2	2	5	29	11	26	1	0
0	0	2	0	3	0	0	0	0	3	0	0	0	0	0	3	1	0	0	0	3	1	0	3	0	1	0	0	0	0	3	0	0	2	0	0	3	2	0	0	0	2	31	0	1	24	0	4
3	2	3	2	3	3	2	3	3	2	3	2	3	1	2	3	2	2	1	3	2	2	2	3	1	3	3	3	3	3	3	2	2	2	1	3	3	2	3	3	1	3	37	31	33	19	1	4
1	0	3	0	3	0	0	0	2	0	2	0	1	0	0	0	2	0	0	0	3	0	0	3	0	3	3	0	3	2	2	1	0	3	2	0	0	3	3	3	0	3	29	7	15	23	0	4
2	1	2	1	2	1	1	1	1	3	2	1	2	2	2	2	2	0	1	1	2	2	1	2	1	3	2	1	1	2	2	2	1	3	2	1	2	3	2	0	1	2	32	15	21	19	1	4
0	0	0	0	1	0	0	1	2	0	0	2	1	2	1	0	0	0	1	0	1	0	1	0	0	1	1	0	0	0	0	2	0	0	2	0	1	0	1	0	0	2	7	5	11	18	1	0
2	1	3	1	3	1	1	2	3	1	2	1	2	2	0	3	2	1	0	2	1	1	0	2	1	2	2	1	2	1	3	2	2	1	2	1	1	1	3	2	1	3	28	15	25	19	1	4
3	3	3	2	2	3	3	3	3	2	3	3	2	3	2	2	1	3	1	3	2	3	1	1	2	2	3	3	3	3	2	3	3	2	2	3	2	2	2	3	2	2	27	34	40	25	1	3
2	0	1	0	2	2	1	1	2	1	2	2	2	1	0	1	3	1	1	2	2	1	1	2	1	1	2	1	0	2	1	1	1	2	0	3	2	3	1	2	2	2	25	18	17	22	1	3
2	0	1	1	3	3	0	2	3	2	3	1	2	2	0	3	0	3	0	1	0	2	0	2	1	2	3	2	3	2	2	1	1	0	1	1	0	0	3	3	0	2	19	14	30	23	1	2
0	2	2	1	3	0	1	1	2	1	0	1	2	0	1	3	1	1	0	1	1	0	1	1	2	2	1	0	0	1	2	3	1	1	2	1	1	3	0	1	1	2	25	15	10	23	0	3
3	1	3	3	3	3	3	3	3	3	3	3	3	2	3	3	3	3	3	2	3	2	1	3	3	3	3	3	3	3	3	3	3	3	3	3	3	3	3	3	3	3	42	37	40	20	1	4
0	2	1	1	2	0	2	3	2	1	0	3	1	2	2	3	2	0	0	0	1	1	0	2	3	2	0	1	3	0	3	3	3	3	0	1	0	0	1	1	1	3	24	16	19	18	0	3
1	0	0	0	1	0	0	0	0	0	1	0	1	1	0	1	1	1	0	0	0	0	0	0	0	1	0	0	0	1	1	0	0	2	1	1	2	1	0	0	0	1	12	2	5	19	1	1
2	1	3	0	1	2	1	1	3	1	2	2	3	1	1	2	2	1	1	2	1	1	0	2	0	2	1	2	1	3	2	2	1	3	0	2	0	1	1	2	2	1	24	20	18	25	1	3
1	1	2	2	1	1	3	1	2	2	1	1	2	1	2	2	1	1	2	2	1	1	1	2	1	2	1	2	1	1	2	1	2	2	1	1	1	2	2	2	2	2	24	24	16	15	1	3
2	1	1	1	1	2	2	3	1	0	2	3	1	1	0	0	0	2	0	1	0	3	0	0	0	0	2	1	3	2	0	1	3	1	1	1	0	0	2	2	0	1	5	12	30	30	1	0
2	2	3	2	2	2	2	2	3	2	3	3	2	2	1	3	1	2	2	3	2	0	2	2	3	1	3	2	3	2	2	3	2	1	3	1	2	2	1	3	2	2	27	30	31	16	1	3
2	0	2	1	3	3	1	1	1	2	3	1	2	3	1	2	1	2	2	1	1	2	0	3	0	3	3	1	3	1	2	1	1	1	1	1	2	2	2	2	1	2	28	13	28	15	1	4
3	3	1	1	1	3	0	2	0	0	2	1	2	0	1	1	3	2	1	2	1	2	0	1	0	2	1	1	1	3	2	2	1	3	0	3	1	1	2	0	1	2	21	16	22	25	1	3
3	3	2	2	3	3	3	3	3	3	3	3	3	3	3	3	3	3	3	3	3	3	1	2	3	3	3	3	3	3	3	3	3	3	3	3	2	3	3	3	3	3	39	39	42	15	1	4
0	3	1	1	2	3	2	1	1	3	1	2	3	3	1	1	2	1	2	1	0	1	0	2	2	2	1	0	1	0	0	2	2	3	1	3	3	3	2	0	2	3	28	18	21	24	1	4
1	2	0	1	1	1	1	0	1	0	1	1	1	2	0	1	0	1	0	1	0	1	0	1	1	1	0	1	1	1	1	2	1	0	2	0	0	0	1	1	0	2	8	10	15	22	0	0
0	1	1	2	0	2	2	1	2	1	1	0	1	0	0	0	2	0	0	1	1	0	1	0	0	0	1	2	2	1	1	0	0	2	0	2	3	2	1	3	1	1	15	18	8	20	1	2
0	3	3	0	3	1	1	1	2	2	1	0	3	1	2	3	2	1	0	1	3	1	2	3	0	3	1	1	1	1	3	2	1	3	1	1	3	3	0	1	1	3	40	16	12	18	1	4
1	0	0	0	1	1	0	0	1	1	1	1	1	0	0	1	1	0	0	1	0	0	0	1	0	2	1	1	1	1	0	1	1	1	0	1	0	1	1	1	1	1	11	7	9	23	1	1
3	0	1	0	3	2	0	1	3	2	3	2	3	3	0	3	2	3	0	1	0	1	0	3	0	3	3	1	1	0	3	3	3	3	3	0	3	0	3	1	0	3	32	6	34	26	1	4
0	0	2	3	3	1	1	3	1	3	1	2	3	1	3	3	3	0	0	0	3	3	0	1	3	3	1	1	3	0	3	0	1	3	0	0	1	3	3	0	3	3	37	15	19	24	0	4
1	3	2	3	3	2	0	2	2	3	2	1	3	0	0	3	2	2	0	0	2	1	1	2	3	3	3	1	2	1	1	1	1	3	1	1	3	3	2	2	1	1	34	18	21	20	1	4
3	0	2	3	1	3	3	3	3	2	3	3	3	2	2	2	2	3	1	3	2	2	0	2	3	2	3	3	3	3	1	2	3	3	2	3	2	3	3	3	2	3	30	32	38	15	1	4
0	1	0	0	3	0	0	0	0	0	0	1	2	0	1	0	0	0	0	1	1	0	0	1	2	2	0	0	0	1	1	0	0	1	0	0	1	1	0	1	0	3	16	7	1	24	0	2
2	3	2	3	3	2	3	3	3	2	3	3	2	3	2	3	3	3	3	1	2	2	3	3	2	2	1	2	3	3	2	1	3	3	2	2	3	2	2	3	3	3	35	36	33	18	1	4
3	0	1	1	2	3	2	2	3	2	3	3	3	2	2	3	2	0	0	3	3	2	0	3	3	2	2	2	2	3	3	3	3	2	3	1	2	2	3	3	3	3	33	26	34	27	0	4
0	1	1	0	0	0	0	0	0	2	1	1	1	1	0	1	2	1	0	1	1	0	0	1	3	1	1	0	1	0	1	0	0	2	1	0	2	2	1	0	0	2	19	5	8	30	0	2
0	1	0	0	0	0	0	1	0	0	0	1	0	1	0	0	0	1	0	0	0	1	0	0	0	0	1	0	1	1	0	1	0	0	0	0	0	1	1	1	0	1	2	3	9	17	0	0
1	3	2	2	2	1	0	1	0	0	2	1	1	0	0	3	1	0	0	0	1	2	0	2	1	2	3	1	1	1	0	3	0	1	3	1	2	1	1	2	0	3	21	11	19	21	1	3
0	0	0	0	1	0	0	0	0	0	0	0	0	1	0	0	0	1	0	0	0	0	0	1	0	0	0	0	0	0	0	0	0	0	0	1	0	0	0	0	0	0	2	1	2	22	0	0
2	2	2	1	3	2	2	1	2	2	3	2	2	3	2	2	3	1	3	3	1	2	1	1	0	2	2	0	3	1	2	3	2	3	2	2	2	1	2	3	1	2	28	23	30	19	1	4
2	0	1	1	2	2	1	3	2	3	2	2	2	1	0	3	1	2	2	0	1	3	0	1	0	2	1	3	3	1	2	2	1	1	2	0	1	1	1	2	0	3	24	12	27	21	1	3
1	1	1	1	1	1	1	1	1	1	1	2	2	2	1	1	2	2	1	1	2	2	1	1	2	2	1	1	2	2	2	2	2	2	1	2	2	2	2	2	1	2	23	18	22	19	0	3
3	3	3	3	3	3	3	3	3	3	3	2	3	3	2	2	3	2	1	3	3	3	3	3	3	3	3	3	3	2	3	1	3	3	3	2	3	3	3	3	3	2	40	37	38	21	1	4
0	3	1	1	1	2	1	2	1	1	0	1	2	0	1	1	3	0	0	1	1	2	1	1	3	2	0	1	1	3	1	1	3	2	1	1	1	2	0	3	1	2	21	21	13	20	1	3
3	2	3	3	3	3	3	3	3	3	3	3	3	2	3	3	3	3	1	3	3	3	3	3	3	3	3	3	3	3	3	2	3	3	3	3	3	3	3	3	3	3	42	39	40	14	0	4
2	1	2	3	3	2	2	3	2	3	3	3	3	1	2	2	3	3	3	2	3	3	2	3	3	1	2	3	3	1	2	2	3	3	2	3	2	3	2	3	2	3	36	32	34	14	1	4
2	1	1	0	3	1	0	1	1	2	3	1	3	3	1	2	2	1	1	3	1	0	0	1	0	2	3	0	2	0	1	1	1	2	0	0	1	1	3	2	0	3	25	9	22	22	1	3
2	0	2	0	1	2	0	2	1	3	2	3	3	3	0	2	2	2	2	3	1	3	0	1	1	3	3	0	3	0	1	2	0	3	0	3	1	1	1	3	0	3	27	13	28	18	1	3
2	1	1	1	1	1	1	1	2	2	2	1	1	1	0	1	2	1	1	1	1	2	0	1	1	2	1	1	2	1	1	1	1	2	1	1	1	1	1	2	1	1	18	14	18	18	1	2
1	2	2	3	2	3	3	3	3	1	3	3	2	2	1	2	2	2	3	2	2	3	1	2	0	3	2	3	3	1	1	3	3	2	1	3	2	2	1	3	2	3	28	30	33	18	1	4
1	0	0	1	1	1	0	1	1	0	1	1	0	1	1	0	0	1	1	0	0	2	0	0	1	1	1	0	1	0	0	1	1	0	0	0	0	0	1	0	1	2	4	6	14	25	1	0
3	1	1	1	3	3	1	2	2	2	2	1	1	2	1	3	1	0	0	2	1	0	0	2	2	2	3	1	1	1	1	1	1	2	3	0	0	1	2	1	0	2	22	13	24	17	1	3
1	3	2	0	2	2	1	0	2	0	0	2	2	0	2	3	3	3	0	1	0	1	0	2	0	3	0	1	1	0	3	1	1	2	1	1	1	0	1	2	0	3	26	13	14	27	1	3
0	3	1	0	2	2	1	0	3	1	0	1	2	0	2	3	1	3	0	1	1	0	0	2	0	3	1	1	1	1	2	1	1	3	1	2	1	0	1	1	1	3	25	16	12	27	1	3
0	0	0	0	1	0	0	0	1	1	0	0	2	2	0	0	0	0	0	0	1	1	0	0	0	1	0	0	1	0	0	0	0	0	1	0	1	0	0	0	0	0	7	1	5	29	0	0
3	3	1	1	2	2	1	2	3	3	3	1	3	2	1	3	3	3	0	1	3	3	0	2	1	2	3	1	3	2	2	2	2	3	2	1	3	3	1	3	2	1	34	20	32	16	0	4
1	1	3	2	3	3	0	1	3	3	3	3	3	3	1	1	3	0	0	2	3	1	1	3	1	2	2	3	2	3	1	3	3	3	1	2	3	3	2	3	0	1	35	22	28	16	1	4
2	0	1	0	1	3	0	2	1	1	3	1	2	0	0	2	2	2	0	1	2	2	0	1	0	2	2	0	3	1	1	3	1	2	1	0	1	2	2	3	1	1	21	7	27	15	1	3
3	3	3	3	3	3	3	3	3	3	3	3	3	3	3	3	3	3	3	3	3	3	3	3	3	3	3	3	3	3	3	3	3	3	3	3	3	3	3	3	3	3	42	42	42	25	1	4
3	1	1	3	2	3	1	2	1	0	3	3	3	1	3	1	3	3	3	3	2	3	0	1	0	2	3	0	3	2	1	3	3	3	3	0	0	1	3	2	3	3	23	22	39	14	0	3
1	2	2	1	1	2	2	3	2	2	1	2	3	2	2	2	2	2	0	2	2	1	2	2	1	1	1	2	2	1	1	1	1	2	2	1	2	2	2	1	1	3	27	20	23	16	1	3
1	0	1	0	1	1	0	1	0	0	1	0	1	1	1	0	1	1	0	0	0	1	0	1	0	1	2	1	0	0	2	1	1	2	0	0	1	0	1	0	0	2	13	2	12	23	1	1
0	0	0	0	0	1	1	0	1	0	0	1	0	1	0	1	0	0	1	1	0	0	0	0	0	0	1	1	0	0	0	0	0	0	0	1	0	0	0	1	1	1	2	8	4	18	0	0
3	0	3	0	2	2	0	2	2	3	3	1	3	1	2	2	3	0	0	1	3	1	0	2	0	3	1	3	2	3	2	1	1	3	1	2	3	3	1	3	0	3	38	16	20	14	1	4
2	1	0	1	0	2	1	1	1	0	1	0	1	3	1	1	1	2	0	0	1	0	0	1	0	1	1	0	0	1	0	0	0	2	0	0	0	0	0	3	0	0	8	9	12	16	1	0
0	0	2	3	3	1	3	0	3	3	2	1	3	3	3	3	3	1	3	1	3	1	3	1	2	3	2	1	1	1	3	1	2	3	3	0	3	3	1	1	2	3	39	26	19	22	1	4
3	3	3	3	3	3	3	2	3	3	3	1	3	1	3	2	3	1	2	3	3	1	3	1	1	3	3	3	3	3	3	2	2	3	1	3	2	3	3	1	3	3	38	37	29	14	1	4
3	0	1	1	1	3	0	1	2	1	3	0	1	2	0	1	3	1	0	1	1	1	0	0	1	1	1	1	3	3	1	2	1	3	1	0	1	1	1	1	1	1	17	11	23	21	1	2
2	2	3	2	2	2	1	2	2	3	2	2	2	2	2	2	2	1	1	2	0	1	1	2	2	2	1	2	3	2	2	1	2	3	2	1	3	3	1	2	0	1	30	22	24	16	1	4
1	0	0	0	0	1	0	1	1	0	1	0	0	3	0	1	1	2	0	0	0	1	0	0	0	1	3	0	1	2	0	1	0	1	0	0	0	0	0	1	0	1	5	4	15	19	1	0
2	0	2	0	2	2	0	3	1	1	1	2	1	3	1	2	1	1	0	2	0	1	0	0	2	1	1	3	2	0	1	2	1	0	2	1	1	2	2	2	0	0	14	12	25	29	1	2
2	0	2	3	3	1	2	1	2	1	2	2	3	1	1	3	3	0	1	1	3	1	0	2	1	3	1	3	1	3	2	2	3	3	1	1	2	3	2	3	3	3	36	24	20	18	0	4
1	1	2	1	2	1	0	2	1	0	1	2	0	1	1	0	0	1	1	2	0	3	0	1	3	1	1	1	1	2	0	1	1	0	1	2	0	0	2	0	0	3	9	15	19	26	1	0
0	0	3	0	1	0	0	0	0	0	0	0	0	0	0	0	0	0	1	0	0	1	0	0	0	0	0	0	0	0	0	0	0	0	1	0	0	0	0	1	0	1	5	2	2	27	1	0
0	0	0	0	0	0	0	0	0	0	0	0	0	0	0	0	0	0	0	0	0	0	0	0	0	0	0	0	1	0	0	0	0	0	0	0	0	0	0	0	0	0	0	0	1	16	0	0
3	3	2	3	1	3	3	3	3	3	3	3	3	3	2	3	3	3	3	3	3	3	0	1	3	3	3	3	3	3	3	3	3	3	1	3	1	3	3	3	3	3	35	38	40	17	0	4
3	3	3	2	3	3	3	3	2	3	2	3	3	3	2	3	3	2	3	3	3	3	2	3	3	3	3	2	1	3	3	2	3	3	3	3	3	3	2	2	3	3	42	36	36	14	1	4
1	0	0	0	0	0	0	0	0	0	1	0	0	0	0	0	0	0	0	0	0	0	0	0	0	0	0	0	0	0	0	0	0	0	0	0	0	0	1	1	0	0	0	1	3	24	1	0
1	1	3	1	2	1	2	2	2	2	2	2	2	1	2	3	3	1	1	2	3	2	1	2	2	3	3	2	3	2	2	3	1	3	1	2	3	3	2	1	1	2	36	22	25	17	0	4
2	1	0	1	1	1	1	2	1	0	1	2	2	2	1	0	0	1	1	2	0	2	0	1	1	2	2	2	2	2	1	2	2	0	2	0	0	0	2	1	2	1	8	16	25	20	1	0
3	3	3	2	3	1	2	3	3	3	3	3	3	3	3	3	3	3	3	2	3	3	2	3	3	3	3	1	3	2	3	3	3	3	3	2	3	3	3	3	2	3	42	33	40	15	1	4
1	1	2	0	3	2	0	1	1	2	1	1	3	1	0	3	3	1	1	0	3	0	0	2	0	3	1	1	1	2	2	1	0	3	1	0	2	3	2	2	0	3	37	8	14	16	1	4
0	0	0	0	0	0	0	1	1	0	0	2	0	0	1	0	1	0	0	2	0	0	0	0	0	0	0	0	0	3	0	0	2	0	0	0	0	0	0	2	0	1	2	9	5	26	1	0
2	0	2	0	3	1	0	1	0	3	1	0	2	1	1	3	2	0	0	0	2	0	0	1	0	2	2	0	0	1	1	2	0	3	1	0	1	1	1	0	0	3	29	2	12	27	1	4
2	1	1	2	2	1	3	2	2	1	1	1	1	3	3	2	1	0	1	1	3	3	1	0	1	1	2	1	2	1	0	0	1	1	1	2	3	2	1	2	1	3	21	22	20	20	0	3
3	0	2	0	2	3	0	2	3	3	3	1	2	3	0	2	2	3	0	1	2	3	0	2	0	2	3	1	3	1	3	3	0	2	3	0	2	2	3	3	1	3	31	10	36	17	1	4
2	0	1	0	3	3	0	0	1	1	3	0	3	0	0	3	2	3	0	0	1	0	0	3	0	3	2	0	2	1	3	1	0	2	0	0	1	1	1	0	0	3	30	2	17	19	1	4
3	3	3	3	3	3	2	3	3	1	3	3	3	3	3	3	3	1	1	3	3	3	1	3	3	3	2	3	3	3	3	1	3	3	3	3	3	1	2	2	1	3	38	34	36	25	0	4
1	1	2	0	1	1	0	1	1	1	1	1	0	1	0	1	2	1	0	1	0	1	0	1	0	1	2	0	1	1	0	2	0	1	2	0	1	1	1	1	0	1	13	5	16	29	0	1
0	0	3	0	1	0	3	3	2	3	1	3	1	1	1	3	2	0	0	2	3	1	0	3	2	3	0	0	3	2	3	1	3	3	1	3	3	3	1	3	0	3	37	18	18	18	0	4
1	2	2	1	1	1	1	2	1	2	2	2	2	1	2	2	2	1	2	2	2	2	1	2	1	1	1	2	1	1	1	2	1	1	2	2	2	2	2	1	2	2	24	21	21	19	1	3
2	2	2	3	2	2	3	2	2	2	2	3	2	1	2	2	1	1	2	2	2	1	2	2	2	1	2	2	3	2	2	2	2	2	1	1	3	2	1	2	3	2	27	30	25	18	1	3
2	2	1	0	2	2	1	1	2	2	2	1	3	2	1	1	3	1	1	1	3	1	1	1	1	3	2	2	1	2	1	2	1	3	2	1	3	3	2	3	1	1	30	19	22	15	1	4
1	1	2	1	3	1	3	1	2	2	2	2	0	1	2	3	2	2	3	0	3	1	0	2	2	2	2	0	2	0	3	3	1	3	3	1	3	2	1	3	1	2	32	19	23	18	1	4
1	0	1	1	2	2	3	1	2	1	2	1	1	2	1	3	2	0	0	1	0	2	1	0	0	1	3	0	2	0	2	2	2	3	1	0	0	1	0	1	2	3	20	12	21	16	0	2
3	2	1	0	3	3	0	3	1	3	3	3	3	3	1	3	3	3	0	3	2	3	1	3	0	3	3	3	3	3	2	3	3	3	3	3	3	3	0	3	0	3	38	20	39	14	0	4
3	1	0	2	2	3	3	1	3	2	3	3	1	3	0	1	2	2	3	1	2	1	0	1	1	1	3	2	3	2	0	3	1	1	3	2	3	1	2	2	2	1	18	24	34	15	1	2
3	1	3	2	2	2	2	3	1	3	3	2	2	2	1	3	3	2	1	1	3	2	1	3	1	3	2	1	3	2	3	2	2	3	3	1	3	3	1	3	3	2	39	21	32	16	1	4
1	1	1	1	1	2	1	1	2	2	1	1	2	1	2	2	2	1	0	1	2	1	0	2	0	1	2	1	1	1	1	1	1	2	2	1	1	3	1	3	1	3	25	15	17	16	0	3
1	0	0	2	1	2	1	0	2	1	1	1	1	0	0	1	1	1	2	0	0	0	0	1	2	1	1	2	2	1	1	0	2	0	0	1	1	0	1	1	0	2	11	14	12	19	1	1
2	0	0	1	1	3	1	2	1	1	3	3	3	3	2	3	3	1	2	3	3	1	1	3	0	1	3	1	3	2	1	2	3	3	2	3	0	3	1	2	2	2	27	21	32	15	1	3
2	3	2	1	2	3	3	3	1	3	2	3	3	3	3	3	3	3	1	3	2	3	3	3	2	2	3	3	3	2	3	3	3	3	3	3	3	2	3	3	3	3	37	34	40	16	1	4
2	0	0	0	0	0	1	1	0	0	1	0	1	1	0	0	0	1	0	0	0	1	0	0	0	1	1	1	1	1	0	1	1	1	0	0	0	0	1	0	1	1	4	4	12	20	1	0
2	3	3	2	3	2	2	2	1	3	3	2	3	2	3	3	3	3	1	3	3	3	1	3	3	3	1	2	2	1	3	3	2	3	2	3	3	3	2	2	2	3	42	29	31	21	1	4
2	3	2	2	2	2	2	2	2	2	2	2	1	2	1	2	2	2	2	2	1	1	2	2	1	2	2	2	2	2	1	2	2	3	1	1	2	2	2	3	2	3	27	27	26	27	1	3
3	2	1	3	2	3	3	1	3	2	1	2	3	1	1	1	3	3	0	1	2	1	1	1	0	3	2	2	0	0	1	2	3	3	0	2	1	2	3	3	3	0	25	24	25	16	1	3
1	2	1	1	2	1	1	1	1	3	3	1	2	3	0	3	3	0	3	1	1	1	0	3	3	2	3	0	1	0	3	1	0	3	3	0	1	3	1	3	0	1	31	15	20	22	0	4
0	1	0	1	0	0	0	1	2	0	0	1	0	1	0	0	0	0	0	1	0	0	0	0	1	0	0	0	0	1	0	1	1	0	1	1	0	0	0	1	0	0	0	9	6	22	0	0
2	1	1	0	3	3	0	3	1	3	2	2	3	1	1	1	2	2	1	1	1	2	2	1	1	2	3	0	3	1	1	2	1	1	3	1	1	1	0	2	0	1	22	12	29	17	0	3
2	0	1	0	1	1	0	1	1	2	2	1	3	0	0	1	2	2	0	0	0	1	0	1	0	3	1	0	2	1	1	1	2	1	1	1	1	0	1	0	0	3	20	3	18	27	1	2
3	3	2	3	2	2	3	3	3	3	3	3	3	2	3	3	3	3	2	3	3	3	3	3	3	3	3	3	3	3	3	3	2	3	1	3	2	3	3	3	3	2	38	41	37	20	1	4
3	3	3	3	3	3	3	3	1	3	3	1	3	1	1	3	3	3	1	3	3	3	2	3	3	3	3	3	3	2	3	1	3	3	3	2	3	3	3	1	3	1	40	31	36	29	1	4
1	0	2	2	2	1	2	1	3	3	1	2	2	1	1	2	1	1	2	2	2	1	0	2	2	2	2	1	2	3	2	2	2	2	2	0	3	2	2	3	1	3	30	22	21	17	1	4
0	0	2	0	3	1	1	1	0	3	2	0	3	3	1	2	2	3	1	0	3	1	1	2	0	2	3	1	1	0	2	0	1	3	0	0	3	2	0	0	1	0	32	6	16	14	1	4
1	0	2	0	1	1	0	1	0	1	1	2	2	0	0	1	0	0	0	2	0	1	0	1	0	2	2	0	1	1	0	0	1	0	1	0	1	2	1	2	0	2	15	5	13	28	1	2
0	0	0	2	0	1	1	1	2	1	2	1	1	0	1	0	0	1	1	0	0	0	3	1	3	1	1	2	1	0	1	0	0	0	1	0	0	0	1	2	2	2	7	19	10	18	1	0
0	0	0	0	0	0	0	0	0	0	0	0	0	0	0	0	0	0	0	0	0	0	0	0	0	0	0	0	0	0	0	0	0	0	0	0	0	0	0	0	0	0	0	0	0	17	0	0
1	0	0	0	1	2	0	1	0	0	1	1	0	1	0	0	0	1	0	0	0	0	0	0	0	0	1	0	0	0	0	0	1	1	0	0	0	0	1	0	0	1	3	0	11	18	1	0
2	3	3	3	3	1	3	2	3	3	3	3	3	2	1	3	3	1	3	3	3	3	3	3	3	2	3	3	3	2	3	3	3	3	0	3	3	3	3	3	3	3	41	39	32	15	1	4
1	0	2	1	3	1	0	1	2	3	1	1	3	2	1	2	3	1	1	1	2	0	0	2	1	2	1	1	3	1	1	1	2	2	1	0	2	3	2	3	1	3	33	13	18	20	1	4
3	0	2	1	3	3	0	3	2	1	3	3	1	3	3	1	0	3	0	2	0	3	0	1	0	1	3	1	3	1	0	3	3	0	3	2	0	0	3	3	0	3	13	15	42	19	0	1
3	1	2	3	3	3	2	3	3	2	3	3	3	3	3	3	1	2	2	3	2	3	2	2	1	3	3	3	3	1	3	3	3	2	2	3	2	3	3	3	3	3	34	33	40	21	1	4
2	1	3	0	2	3	3	3	3	1	3	3	3	0	1	3	1	0	0	3	0	3	0	3	0	3	3	2	1	1	3	3	3	2	3	2	2	3	2	3	3	2	31	22	32	15	1	4
2	2	1	3	3	3	1	2	3	2	3	3	3	3	2	1	2	1	2	2	2	1	2	1	2	2	2	3	3	1	1	2	2	2	2	2	2	2	3	2	1	2	26	28	32	15	1	3
1	0	0	0	0	0	0	0	0	0	1	1	1	2	0	1	0	0	0	1	0	0	0	0	2	1	0	0	1	0	0	0	1	0	1	1	0	0	0	0	0	1	4	4	8	22	0	0
2	2	3	3	3	3	2	3	3	3	3	3	3	2	0	3	3	1	2	3	3	3	1	3	3	1	3	0	1	1	3	1	3	3	2	3	3	3	0	2	1	3	40	26	30	21	1	4
1	0	3	0	2	1	1	1	1	3	2	1	2	1	1	3	2	2	0	3	3	3	0	1	2	2	1	2	3	1	2	0	3	3	1	1	2	3	2	1	1	2	33	14	22	18	0	4
2	1	0	0	2	0	0	2	0	1	2	2	2	1	1	1	2	1	0	0	1	2	0	1	0	2	2	1	2	0	1	1	1	1	1	0	0	1	2	1	0	2	17	4	21	18	0	2
0	2	0	0	0	0	0	1	0	1	1	2	1	0	0	0	1	3	0	0	1	0	1	1	2	2	0	0	2	0	1	0	0	1	0	0	1	1	1	1	0	1	12	6	10	17	0	1
3	0	3	1	2	3	0	2	3	3	3	2	2	2	0	3	3	3	2	0	2	2	0	2	2	2	3	3	2	2	2	3	2	3	3	0	3	2	3	3	1	2	34	17	36	29	1	4
1	0	0	0	1	2	0	0	0	1	2	1	1	0	0	0	1	1	0	1	0	0	0	0	0	1	2	0	1	0	0	0	0	1	0	0	1	0	0	1	0	2	9	2	10	23	1	0
2	2	2	2	2	2	1	3	2	2	2	2	2	3	2	1	2	2	2	1	2	2	0	2	1	2	2	2	2	2	2	2	2	2	2	1	2	2	2	2	1	2	27	21	30	20	1	3
1	2	1	2	3	2	3	1	2	1	1	2	3	0	3	2	3	1	0	1	0	3	1	2	1	2	1	1	3	1	1	2	1	3	2	1	1	0	1	2	3	3	25	23	21	28	1	3
1	0	1	0	1	1	0	1	1	1	1	0	1	1	0	1	1	1	1	1	1	0	0	1	0	1	1	0	0	1	0	2	0	1	1	1	1	1	2	1	0	1	13	6	12	16	1	1
0	1	0	1	0	0	0	1	0	0	0	0	0	1	0	0	0	1	0	0	0	1	0	0	0	0	0	1	0	1	0	0	0	0	0	0	0	0	1	0	0	1	1	4	5	22	1	0
2	2	1	1	1	0	0	2	2	2	1	1	1	1	1	1	3	1	1	1	3	1	1	0	2	1	1	1	1	1	0	2	1	2	0	0	3	2	1	1	0	3	23	14	15	20	1	3
1	0	2	0	1	1	0	3	2	0	3	0	3	1	0	3	0	1	0	0	0	2	0	1	0	2	3	0	3	1	1	1	0	0	3	0	0	0	2	0	0	2	15	3	24	22	1	2
1	0	0	0	2	0	0	2	1	1	1	2	2	1	0	1	1	3	0	2	1	2	0	1	3	2	1	1	0	2	1	1	1	1	1	2	0	2	1	1	0	3	18	12	17	26	0	2
2	0	2	1	2	2	1	3	3	2	2	1	1	3	0	1	1	3	0	0	1	3	0	2	2	1	3	0	2	1	2	3	0	2	3	0	0	1	3	1	1	2	20	10	33	30	1	2
3	0	3	1	3	3	1	1	3	3	3	1	3	3	0	3	3	3	0	0	3	1	0	3	0	3	3	1	3	3	3	3	1	2	3	0	3	3	2	1	1	3	41	11	33	18	0	4
3	0	3	0	3	3	1	3	3	3	3	3	3	0	1	3	3	2	3	1	3	3	0	3	1	3	3	3	3	3	3	3	3	3	1	1	3	3	3	3	1	3	42	21	36	18	1	4
3	1	3	3	3	3	3	3	3	3	3	3	3	3	3	3	3	3	3	3	3	3	3	3	3	3	3	3	3	3	3	3	3	3	3	3	3	3	3	3	3	3	42	40	42	22	0	4
3	1	1	0	3	2	1	3	3	2	3	2	3	2	3	2	2	3	1	3	1	3	1	3	0	3	3	2	3	2	2	3	3	3	2	2	1	1	2	3	2	3	30	24	37	20	1	4
0	1	1	0	3	0	0	2	0	2	2	1	2	2	0	3	0	0	0	1	1	1	0	3	0	2	1	0	1	0	1	1	1	0	1	0	2	1	1	0	0	3	24	2	14	17	1	3
1	2	1	2	3	1	3	3	3	1	1	2	1	1	1	2	2	1	2	2	1	3	3	1	2	2	1	1	3	2	2	2	2	2	1	1	1	2	1	3	3	3	24	30	23	26	1	3
3	1	3	1	3	3	0	3	2	2	3	3	1	0	0	3	2	3	0	3	1	3	0	3	2	2	1	2	3	2	3	0	3	2	1	1	2	0	1	1	0	3	30	15	30	28	1	4
1	3	0	0	1	0	0	0	2	0	0	0	0	1	0	0	0	1	0	1	0	1	0	0	0	0	1	0	1	1	0	0	1	0	0	0	0	0	1	2	0	2	3	9	8	15	1	0
2	3	2	1	2	1	2	2	2	2	1	2	2	0	0	3	3	2	0	1	2	1	1	2	0	1	1	0	2	0	1	0	2	2	1	2	3	3	1	2	2	1	29	16	18	15	1	4
1	3	2	2	2	2	3	2	1	3	3	1	3	2	2	2	3	1	3	2	3	2	2	2	3	3	2	1	2	3	3	3	2	3	2	2	3	3	2	3	2	2	37	32	27	15	1	4
3	3	3	2	3	3	3	3	3	3	3	2	3	3	3	3	3	0	3	3	3	3	3	3	3	3	3	3	3	3	3	3	3	3	3	3	3	3	3	3	2	3	42	40	38	23	1	4
2	3	1	1	3	3	0	1	2	1	2	2	3	1	0	2	1	2	0	0	1	1	1	1	3	3	2	2	1	2	0	2	3	1	2	1	0	1	2	1	3	3	21	19	26	21	1	3
1	1	1	2	3	2	0	3	2	0	1	0	1	2	1	2	1	1	2	0	0	3	1	1	2	1	3	0	1	1	1	1	0	0	2	0	0	0	2	1	0	1	12	13	22	27	1	1
2	3	1	2	1	1	3	2	3	1	1	2	3	3	2	2	3	2	1	2	1	1	0	2	1	2	3	3	2	2	2	2	3	2	1	3	1	1	2	2	3	1	23	30	27	18	1	3
3	2	3	3	3	2	1	2	1	3	3	3	1	1	1	3	3	0	1	2	3	2	0	2	1	2	3	0	1	2	2	3	2	3	3	1	3	3	2	1	1	3	37	17	30	19	1	4
1	0	1	3	2	2	1	3	3	3	2	2	2	1	2	2	2	1	0	1	2	3	0	1	3	3	2	1	3	1	2	3	2	1	1	1	2	2	1	1	0	3	28	17	27	22	0	4
0	2	0	0	1	0	0	0	1	0	0	0	0	0	0	0	0	0	0	0	0	0	0	0	0	0	0	0	0	0	1	1	0	0	1	0	0	0	0	0	0	1	3	3	2	25	1	0
1	0	0	0	1	1	0	0	0	0	1	0	0	1	0	1	0	1	0	0	0	0	0	0	0	0	0	0	0	0	0	1	0	0	1	0	0	1	0	1	0	0	3	1	7	23	1	0
3	3	0	3	1	1	3	3	3	2	3	2	3	2	3	3	3	1	1	2	0	3	2	3	3	3	2	1	1	2	2	0	3	3	2	1	0	0	2	3	2	2	25	32	28	19	1	3
3	2	0	0	1	3	0	3	1	2	3	3	2	3	1	3	0	3	0	2	1	1	1	2	2	3	3	1	3	3	0	0	2	2	2	0	2	3	0	3	2	1	22	18	32	27	1	3
3	3	3	1	3	3	3	3	3	3	3	3	3	3	0	3	3	3	3	3	3	3	0	3	3	3	3	3	3	3	3	3	3	3	3	3	3	3	3	3	3	3	42	34	42	17	1	4
3	1	3	3	2	3	2	3	3	3	2	3	3	3	2	3	3	2	3	3	2	1	2	3	3	3	2	3	3	2	3	2	3	3	2	3	3	0	2	3	2	2	36	35	34	18	1	4
1	3	1	3	3	2	2	3	3	1	3	2	3	3	2	3	2	3	1	3	1	1	1	1	3	3	3	3	2	2	2	3	3	3	2	3	1	1	3	2	1	2	27	32	34	23	1	3
1	3	0	1	2	2	1	2	2	3	2	2	3	3	1	3	3	2	1	3	3	2	1	1	2	2	1	3	2	2	2	1	2	2	1	2	2	3	2	2	3	3	32	27	25	19	1	4
3	3	3	2	3	3	3	3	3	3	3	2	3	3	3	3	3	3	1	2	3	3	2	3	3	3	3	3	3	3	3	3	2	3	3	3	3	3	3	3	3	3	42	37	40	17	1	4
3	2	3	2	3	3	2	3	2	3	2	3	3	2	1	3	3	2	1	1	3	3	3	3	2	3	3	3	3	3	2	3	3	3	3	1	3	3	2	3	2	3	41	28	38	18	1	4
0	1	1	0	1	0	0	0	0	2	0	0	2	0	0	1	1	0	0	0	1	0	0	1	0	1	0	0	0	0	3	1	0	1	0	0	1	1	0	0	0	2	19	1	1	21	0	2
3	0	1	0	3	2	0	1	0	1	3	0	1	3	0	2	0	2	0	0	0	3	0	2	1	0	3	2	2	2	1	2	1	0	1	0	0	0	1	1	0	2	13	6	27	27	0	1
1	1	1	0	0	0	0	1	0	0	1	0	1	0	0	0	0	1	0	0	0	0	0	1	0	2	1	0	0	1	1	1	0	0	1	0	1	0	0	0	0	2	9	2	7	23	1	0
2	1	2	1	2	2	1	2	2	3	1	2	3	2	2	3	3	2	2	2	3	1	0	3	0	2	2	2	1	1	3	3	2	3	2	1	2	3	2	2	3	3	38	20	26	19	1	4
2	3	2	1	2	1	3	3	2	3	1	2	3	3	3	2	3	2	1	1	3	2	1	2	2	3	3	2	2	2	1	2	2	3	1	0	3	3	3	1	2	2	35	24	29	16	1	4
2	2	2	2	1	2	2	2	3	2	3	2	3	3	2	2	2	1	2	3	1	2	1	2	2	1	3	3	2	2	1	2	1	3	2	3	2	2	1	3	2	1	25	32	28	25	1	3
2	0	3	2	3	2	3	3	1	3	2	3	3	2	2	3	3	3	1	3	3	3	3	3	3	3	2	3	2	1	3	1	3	3	1	3	3	3	2	3	3	3	42	31	31	19	0	4
1	0	0	1	2	3	1	1	2	0	3	0	2	1	0	1	0	1	0	1	0	1	0	0	0	0	3	2	2	0	1	0	3	1	1	1	0	0	3	1	1	3	10	10	23	14	1	1
2	0	2	1	2	2	1	1	1	3	3	1	3	2	1	2	3	1	1	1	3	2	0	2	1	3	2	2	2	1	2	1	1	3	1	1	3	3	2	2	2	3	37	15	23	24	1	4
0	0	1	0	0	0	0	0	0	1	0	0	0	0	0	0	1	0	0	0	1	0	0	1	0	0	0	0	0	0	1	0	0	0	0	0	0	2	0	0	0	1	9	0	0	16	1	0
3	2	1	0	3	1	2	2	1	1	2	1	3	2	3	2	3	2	0	1	3	1	1	0	1	2	1	1	2	2	2	1	1	3	1	1	1	3	0	3	1	3	30	19	20	19	1	4
2	1	1	2	2	2	1	2	1	1	2	2	2	2	1	1	2	1	0	2	1	1	0	1	2	2	2	1	1	2	1	1	2	3	0	1	1	2	2	1	2	2	22	17	22	19	0	3
3	2	2	1	3	3	1	2	1	3	3	1	3	2	2	3	2	3	1	2	2	2	1	2	1	3	2	1	2	1	2	3	2	2	2	3	3	2	1	1	1	3	35	19	31	19	1	4
3	3	0	2	3	1	1	2	2	2	1	2	3	2	3	3	2	2	2	3	1	2	2	2	3	3	1	2	2	1	1	2	3	2	0	3	0	1	2	2	1	3	26	30	25	25	0	3
0	1	0	3	1	1	2	1	1	0	1	1	1	0	2	0	2	2	0	1	1	2	1	1	1	1	1	3	2	2	0	1	1	1	0	2	1	0	1	2	2	2	11	23	14	17	1	1
1	1	1	2	0	0	1	1	0	0	1	1	1	1	1	0	0	1	0	0	0	1	0	0	1	1	1	0	0	0	1	0	0	0	1	0	0	0	1	0	0	1	5	6	10	21	1	0
3	2	2	1	2	1	1	2	2	3	3	1	3	2	1	3	2	1	1	0	2	2	0	2	2	3	2	1	2	3	3	0	1	3	0	0	2	2	3	3	1	3	35	18	23	20	1	4
0	3	2	1	1	2	1	1	2	0	3	1	1	0	2	0	1	2	1	1	0	1	1	0	1	1	1	3	2	1	0	1	1	1	1	0	0	0	1	3	0	1	8	20	17	17	1	0
3	1	2	0	1	2	0	2	1	2	2	1	2	3	0	1	3	2	2	1	1	2	0	1	2	3	3	0	2	1	2	1	1	2	1	0	2	1	1	0	0	2	25	8	26	18	1	3
0	1	0	1	1	1	1	1	3	2	1	3	1	1	1	0	1	2	2	2	1	2	0	0	1	0	0	1	3	1	1	1	2	0	0	1	2	1	1	3	1	1	11	19	18	26	1	1
2	1	1	0	1	0	0	2	2	1	2	2	2	3	0	2	0	2	3	0	1	2	0	1	0	1	3	0	1	0	1	2	2	0	0	0	1	3	3	0	0	3	18	6	26	27	0	2
2	1	2	2	3	1	3	2	3	2	3	3	3	2	0	2	2	1	0	3	1	2	0	2	2	2	2	3	3	3	2	2	3	1	2	2	0	2	2	3	3	3	27	28	30	18	1	3
3	0	2	0	0	0	0	1	0	1	1	0	1	1	0	3	3	2	3	0	3	0	0	2	0	1	3	0	0	0	3	0	0	3	0	0	3	3	2	0	0	3	31	3	13	22	0	4
1	0	0	1	1	1	0	2	1	2	3	1	2	3	0	0	1	2	0	1	0	1	0	0	1	2	2	0	2	0	0	1	1	3	0	2	1	0	3	3	0	1	13	9	23	30	1	1
0	1	0	0	0	0	0	1	0	0	0	0	0	2	0	1	0	0	0	0	0	1	0	1	0	1	1	0	0	0	1	1	2	0	1	0	0	0	0	0	0	0	4	1	9	19	1	0
2	2	1	3	2	3	2	2	3	3	2	3	2	2	2	2	2	3	3	2	2	2	2	3	2	3	2	2	2	2	3	3	3	2	2	3	3	2	2	2	2	2	32	32	33	30	0	4
2	2	0	0	2	2	1	3	3	0	2	2	3	2	0	1	0	2	0	2	2	2	1	1	2	1	1	2	2	2	1	1	2	1	1	1	0	1	2	2	3	2	15	21	26	29	1	2
3	2	1	1	2	3	0	3	3	1	3	3	2	3	0	2	3	3	1	2	1	3	0	2	2	3	3	3	3	3	1	2	3	2	0	2	0	1	3	3	1	3	24	23	38	20	0	3
0	1	1	1	1	1	2	2	2	1	1	1	2	1	1	0	1	0	0	2	1	2	0	0	3	1	0	2	1	1	1	2	1	1	0	1	1	0	0	1	1	1	12	18	12	18	1	1
2	1	1	1	3	3	0	3	1	3	3	1	2	1	0	2	2	2	3	0	2	3	0	3	0	1	2	0	2	1	2	3	2	2	2	0	2	2	2	0	0	3	30	7	31	17	1	4
1	0	2	0	2	1	0	1	1	1	1	0	2	3	0	1	1	2	0	0	2	1	0	1	0	2	1	1	2	2	1	3	2	1	1	0	1	1	1	1	0	3	21	5	20	25	1	3
2	1	0	0	2	1	1	3	0	0	1	1	1	1	1	3	2	1	0	2	2	2	1	3	2	1	3	0	2	1	3	1	1	1	1	0	0	3	2	1	0	2	23	10	22	22	0	3
1	1	2	1	3	3	0	2	1	3	2	1	3	1	1	3	3	1	1	1	3	0	0	3	0	3	3	2	1	0	3	2	1	3	1	1	3	3	2	1	3	3	41	13	21	23	0	4
1	1	3	3	3	2	1	2	2	3	3	3	3	0	1	3	3	1	3	3	2	1	1	1	1	3	2	3	2	1	3	3	1	2	1	3	3	3	1	2	0	1	36	25	23	18	0	4
1	2	3	0	3	0	0	3	2	3	2	2	3	1	1	3	3	2	1	2	3	1	1	2	0	3	3	1	2	3	3	2	2	3	2	3	2	3	2	1	0	3	40	17	25	19	0	4
0	0	1	3	1	0	0	0	0	2	0	0	1	0	1	1	1	1	0	0	1	0	0	1	2	3	0	0	0	0	3	0	0	3	0	0	1	1	0	0	0	1	21	6	1	22	0	3
2	0	2	0	3	2	1	2	1	2	3	2	3	1	1	2	2	2	0	2	1	2	0	2	0	3	3	2	3	1	3	3	2	2	2	1	2	1	3	2	1	3	31	12	32	23	1	4
0	1	1	1	3	1	3	3	3	3	0	1	3	3	0	2	3	2	1	0	3	0	0	3	3	3	3	1	2	2	1	3	3	3	0	1	3	3	3	3	3	3	37	22	24	17	1	4
2	1	2	2	2	1	2	1	2	3	3	1	3	1	1	2	3	2	1	1	3	0	0	1	1	3	1	2	1	1	1	2	1	3	1	1	3	3	2	2	2	3	35	19	19	17	1	4
3	0	0	2	1	2	2	1	3	1	1	2	2	2	1	0	0	0	3	1	1	0	1	1	2	1	0	2	1	2	1	0	2	1	0	1	2	1	0	2	1	1	13	23	14	19	1	1
2	0	2	0	2	3	0	0	0	2	3	0	3	1	0	1	2	1	0	0	1	0	0	2	0	3	1	0	0	0	2	1	0	1	1	0	1	2	1	0	0	2	26	0	14	15	1	3
2	0	3	1	3	3	1	3	3	3	2	3	3	2	0	3	3	1	3	1	3	2	0	3	1	3	3	2	3	3	2	2	3	3	2	1	3	3	2	3	1	3	41	20	33	30	1	4
0	1	1	1	1	0	0	1	1	2	0	1	3	0	0	1	3	0	3	2	1	3	0	1	0	3	1	2	2	0	1	0	2	3	0	2	2	1	1	3	0	1	24	15	11	22	0	3
1	0	2	0	2	1	0	1	2	3	1	0	3	1	2	3	3	1	0	0	3	2	3	2	0	3	3	1	1	1	2	1	1	3	2	1	3	3	2	3	0	3	38	13	18	20	0	4
2	1	0	0	0	1	1	1	1	0	0	0	1	1	1	1	1	1	0	0	1	1	1	0	0	0	1	1	1	0	0	1	1	0	1	1	0	0	1	0	1	0	4	8	13	28	0	0
2	1	1	0	3	2	0	1	0	2	2	1	2	2	0	3	2	2	1	1	2	2	0	2	1	2	2	0	2	2	2	3	1	2	2	1	2	2	2	2	0	2	29	9	26	20	0	4
2	1	0	0	1	1	1	2	2	0	3	1	1	1	3	0	1	1	0	0	0	1	0	0	0	2	2	1	2	1	0	1	1	1	2	0	0	0	2	3	1	2	8	13	22	19	0	0
2	3	0	0	1	2	1	0	3	0	1	2	1	3	0	0	0	2	3	2	1	1	1	0	0	1	2	0	2	1	0	1	2	1	2	0	0	0	2	3	1	1	6	18	24	27	1	0
1	0	1	1	1	1	0	3	2	1	1	2	2	1	1	2	3	1	1	0	1	1	0	1	1	0	1	1	1	1	2	2	2	2	1	1	1	2	2	2	0	2	21	11	20	21	0	3
3	2	1	2	2	2	0	3	0	3	3	3	3	3	0	0	3	3	0	3	3	3	0	2	3	3	3	3	3	3	3	3	3	3	2	0	3	3	3	2	0	3	35	18	40	25	1	4
2	2	2	2	2	2	3	2	2	2	2	2	2	2	1	2	2	2	2	2	2	1	2	2	2	2	1	1	2	1	2	1	2	2	0	2	2	2	1	2	3	3	29	27	22	19	1	4
2	2	3	2	3	1	2	2	2	3	3	1	3	2	2	3	3	2	2	2	3	3	1	3	2	3	3	3	2	2	3	2	3	3	2	1	3	3	3	3	2	3	42	28	31	16	1	4
3	3	3	2	3	3	3	3	3	1	3	3	3	3	1	3	3	3	3	3	3	3	1	3	3	3	3	3	3	3	3	3	3	3	3	3	1	3	3	3	3	3	38	37	42	15	1	4
2	1	1	0	3	1	0	3	3	1	2	3	3	3	0	2	1	1	2	0	0	2	0	1	2	2	1	1	1	0	1	1	3	1	0	0	1	0	3	1	0	3	20	10	26	19	0	2
3	3	3	3	3	3	3	3	3	3	3	3	3	3	3	3	3	3	3	3	3	3	3	3	3	3	3	3	3	3	3	3	3	3	3	3	3	3	3	3	3	3	42	42	42	14	0	4
1	1	0	0	1	2	0	1	0	2	1	0	2	1	1	1	3	2	1	0	2	1	0	0	0	3	2	0	1	0	0	1	0	2	1	0	2	2	1	1	0	1	21	4	15	18	0	3
3	3	1	3	2	1	3	2	1	1	2	1	3	3	1	1	2	1	1	0	1	1	1	1	2	2	2	2	2	0	1	2	1	0	2	1	0	0	2	2	3	1	16	23	25	23	1	2
2	3	1	1	1	2	1	2	1	1	2	2	2	3	1	2	3	3	3	2	1	2	0	1	1	2	2	3	2	2	1	2	2	3	2	2	1	1	1	2	1	2	22	23	29	21	1	3
0	0	3	0	3	3	0	0	1	1	2	2	2	0	0	2	1	0	0	0	1	2	0	2	0	3	2	0	1	0	2	2	1	1	2	0	2	1	1	1	0	2	26	2	18	17	1	3
2	1	1	1	2	1	1	3	2	1	2	3	3	2	1	1	1	2	1	2	1	3	2	1	1	3	3	1	2	1	1	2	2	1	1	1	1	1	2	1	1	2	20	17	30	21	1	2
2	1	2	2	2	3	0	2	2	2	2	2	2	2	1	2	2	2	2	1	2	1	1	2	2	2	3	3	1	2	1	3	3	2	2	1	2	2	2	3	1	2	27	22	30	20	1	3
1	1	2	2	2	2	3	1	3	2	2	3	2	1	1	2	3	2	2	2	3	2	1	2	3	2	1	3	3	3	2	1	2	1	2	2	2	2	2	2	2	1	28	30	25	19	1	4
0	1	3	2	3	1	1	2	2	1	1	2	3	1	3	2	1	2	3	2	3	3	1	2	2	3	0	1	1	1	2	2	3	1	2	2	1	3	1	1	0	1	29	22	21	21	0	4
3	0	3	0	3	3	0	3	0	3	3	2	2	0	0	3	3	3	0	3	3	2	0	3	1	3	2	2	3	2	2	0	1	3	0	3	3	3	3	2	0	1	38	13	28	19	1	4
2	1	1	2	2	3	3	3	3	1	2	3	3	3	3	2	2	2	2	2	2	3	1	1	3	3	3	3	2	2	3	3	2	2	3	1	2	2	3	2	2	3	29	30	37	28	1	4
3	2	3	3	3	1	3	3	2	3	3	3	3	0	2	3	3	1	1	2	3	3	2	2	3	3	3	2	3	3	3	2	3	3	3	3	3	3	3	2	3	2	40	33	34	28	1	4
1	1	0	2	2	1	0	1	1	0	1	0	1	0	2	1	0	1	1	1	0	0	0	1	2	1	1	0	1	1	0	2	0	0	1	0	0	0	2	2	3	2	8	16	12	15	0	0
1	1	1	1	1	1	2	2	1	2	1	2	2	2	2	1	2	1	2	1	2	1	1	1	2	1	2	1	1	1	1	1	2	2	1	1	2	2	2	2	1	1	21	19	20	17	1	3
1	1	0	0	3	2	3	3	2	2	3	2	3	1	2	0	1	2	2	1	1	1	2	1	1	1	3	1	1	3	2	2	2	3	3	2	1	1	3	2	2	3	22	24	29	18	1	3
3	0	1	1	2	3	0	1	3	0	3	2	0	2	2	3	0	3	3	2	0	1	0	3	0	0	3	3	3	0	3	2	1	1	2	1	1	0	3	1	0	3	17	16	32	20	1	2
1	0	0	2	1	1	0	1	2	1	2	1	1	1	0	1	1	1	1	1	1	1	2	0	1	1	1	0	0	2	0	2	1	0	2	2	0	1	1	1	0	0	8	14	16	18	0	0
0	0	0	0	2	0	0	1	0	2	0	0	2	0	0	1	2	1	0	0	0	0	0	1	0	1	0	1	0	0	0	0	1	1	1	3	0	1	1	0	0	3	16	4	5	17	1	2
2	0	0	1	0	2	0	2	0	1	3	1	2	3	0	0	1	0	1	1	0	1	0	0	1	2	2	0	1	0	0	1	1	1	1	0	1	0	2	1	3	1	9	8	22	20	1	0
2	0	1	1	2	1	0	1	1	1	2	2	2	1	0	1	1	2	1	1	0	1	0	2	1	3	1	1	2	2	2	1	1	2	1	1	0	0	2	2	1	1	18	12	20	15	1	2
3	0	3	0	2	3	0	2	1	3	3	2	3	1	0	3	3	1	0	2	3	0	0	3	1	3	1	1	0	2	3	0	1	3	0	1	3	3	1	3	0	3	41	11	18	20	0	4
2	0	1	0	2	1	1	3	2	0	3	3	3	3	1	2	3	1	1	0	2	3	1	2	0	2	1	1	1	1	1	2	2	2	1	1	0	2	1	2	1	3	25	12	27	20	1	3
3	3	2	1	1	1	3	3	2	1	2	3	3	1	3	1	3	1	3	2	3	2	2	3	1	3	1	1	3	2	3	2	3	2	2	2	2	2	2	1	2	3	32	28	29	30	1	4
3	3	3	3	3	2	2	3	3	3	3	3	3	2	2	3	3	3	2	3	3	3	2	3	3	3	3	3	3	3	3	3	3	3	3	3	3	3	3	3	2	3	42	37	40	21	1	4
0	1	0	0	0	0	0	0	1	0	0	0	0	0	0	0	0	0	0	0	0	0	1	0	1	0	0	1	0	1	0	0	1	0	0	0	0	0	0	1	0	1	1	7	1	20	0	0
1	1	0	0	2	1	0	0	1	2	2	0	2	1	0	1	2	1	0	1	1	1	0	3	0	3	2	0	1	0	1	2	1	2	0	1	1	1	2	2	0	3	24	6	15	21	1	3
3	3	3	1	3	1	3	3	3	3	2	3	3	1	3	3	3	0	1	1	3	1	2	3	2	3	0	1	3	3	3	0	1	3	0	0	3	3	0	3	3	3	42	29	18	16	1	4
1	1	3	0	2	2	0	3	3	3	1	3	3	3	0	3	3	1	0	3	3	3	0	3	0	3	1	3	0	2	3	1	1	3	1	2	2	2	1	3	0	3	39	17	22	27	0	4
3	3	0	3	1	3	1	3	3	2	3	3	1	3	1	2	3	3	3	2	0	1	3	3	1	2	3	3	3	1	2	3	1	1	3	1	0	2	3	3	1	1	20	29	38	16	1	2
2	2	3	2	3	1	2	2	3	3	2	2	3	3	1	3	2	2	1	2	3	1	1	2	2	2	2	1	2	2	3	2	1	3	3	1	3	3	2	2	1	3	39	23	27	16	1	4
1	0	1	1	3	0	1	0	1	0	2	0	2	2	1	3	1	0	0	0	2	0	0	2	0	3	1	0	1	1	2	2	1	1	2	0	0	1	1	1	1	3	24	7	13	16	1	3
3	0	3	1	1	3	1	2	2	3	3	2	3	0	1	3	1	1	0	1	1	2	0	2	1	3	3	1	3	2	2	1	1	2	3	0	3	2	3	3	0	1	30	13	30	16	0	4
1	2	0	0	1	2	3	0	3	0	1	2	0	1	3	0	0	1	1	1	1	2	1	0	2	0	2	2	2	1	0	2	3	0	0	1	0	0	0	3	2	0	2	25	19	16	1	0
0	0	0	0	0	0	0	0	0	0	0	0	0	0	0	0	0	0	1	0	0	0	0	0	0	0	0	0	0	0	0	0	0	0	0	0	0	0	1	0	0	0	0	1	1	15	0	0
0	0	0	3	0	0	3	3	0	3	0	0	3	0	0	3	3	0	0	3	3	0	0	3	3	3	0	3	0	0	3	0	3	3	0	3	3	3	0	3	3	3	36	24	6	15	0	4
0	1	0	1	0	1	0	0	0	1	0	1	0	0	0	0	0	1	0	0	0	0	0	0	0	0	0	0	0	1	1	0	0	0	0	0	0	0	0	0	0	0	2	3	3	15	0	0
0	0	0	0	0	0	0	0	0	0	0	0	0	0	0	0	0	0	0	0	0	0	0	0	0	0	0	0	0	0	0	0	0	0	0	0	0	0	0	0	0	0	0	0	0	15	0	0
1	2	2	2	1	2	1	1	1	1	1	1	1	1	1	1	1	1	1	3	1	1	1	1	1	1	1	1	1	1	1	1	1	1	1	1	1	1	1	2	1	1	15	19	15	16	1	2
0	0	0	0	0	0	0	0	0	0	0	0	0	0	0	0	0	0	0	0	0	0	0	0	0	0	0	0	0	0	0	0	0	0	0	0	0	0	0	0	0	0	0	0	0	16	0	0
1	0	1	0	1	1	0	0	1	0	2	0	1	1	0	1	1	1	1	0	1	0	0	1	0	2	1	0	0	0	0	0	0	1	1	1	0	0	1	1	0	1	11	4	9	17	1	1
0	0	1	0	2	0	1	1	3	1	0	2	1	0	2	1	0	0	0	1	0	1	0	1	0	0	1	2	1	3	1	1	2	0	0	0	1	0	0	3	0	2	11	15	9	23	1	1
1	1	0	0	1	0	0	1	0	1	1	0	0	1	1	0	0	1	0	0	0	0	0	0	1	0	1	0	0	0	0	1	0	1	1	0	0	1	1	0	1	1	5	4	9	25	0	0
3	3	2	2	3	3	1	1	3	3	3	2	3	1	0	3	3	1	3	3	3	1	1	3	1	3	3	2	3	2	3	3	3	3	3	3	3	3	2	3	0	3	41	27	32	18	1	4
3	2	0	3	3	1	1	3	1	1	2	2	1	1	2	3	2	1	1	3	0	3	2	1	2	2	2	2	1	1	3	1	3	1	1	1	0	0	2	1	1	3	20	23	26	20	1	2
1	1	1	3	3	3	3	3	3	2	3	3	1	1	1	1	1	3	0	2	2	3	0	3	3	1	1	3	3	2	1	2	3	1	3	3	1	1	2	3	3	3	22	30	34	23	1	3
0	0	0	0	0	0	0	0	0	0	0	0	0	1	0	0	0	0	0	0	0	0	0	1	0	0	0	0	0	1	0	0	0	0	0	0	0	0	0	0	0	0	1	1	1	18	0	0
0	0	2	0	2	0	1	1	0	3	3	0	2	2	0	3	2	2	0	0	2	1	0	2	1	1	2	0	1	0	2	0	1	3	2	0	3	2	3	1	0	2	31	3	18	16	1	4
3	1	1	1	1	1	0	0	3	2	3	2	1	1	0	3	3	0	0	3	1	0	0	1	0	2	2	1	2	2	1	3	3	3	1	0	1	1	1	3	1	3	24	15	22	23	0	3
2	0	1	2	1	0	1	1	2	2	3	1	3	1	2	3	2	3	2	2	1	1	0	1	2	3	1	2	2	3	2	0	1	2	1	2	2	1	1	2	2	1	25	24	18	20	1	3
2	0	1	2	3	0	0	3	3	1	3	2	2	3	0	1	1	0	1	3	1	3	0	0	0	1	2	1	1	1	0	2	3	1	1	2	0	0	2	1	0	2	14	14	27	19	0	2
1	3	1	0	0	0	0	0	0	2	1	1	3	0	0	3	2	0	0	1	2	0	0	1	0	3	2	0	0	0	2	0	0	2	0	0	3	1	1	1	0	3	28	5	6	22	0	4
2	0	2	1	2	2	0	2	1	2	2	2	2	2	0	1	2	2	1	0	1	1	0	1	1	2	2	1	2	0	1	3	1	3	2	0	1	1	2	1	0	1	22	6	27	22	1	3
1	0	0	1	1	1	0	1	0	0	1	0	1	1	0	1	0	1	1	0	0	1	0	0	0	1	1	1	0	0	0	0	0	0	0	1	0	1	1	1	0	1	6	5	9	15	1	0
0	0	0	0	0	0	0	2	0	0	0	1	0	1	0	0	0	0	0	0	0	1	0	0	0	0	0	0	0	0	0	0	0	0	0	0	0	0	1	1	0	1	1	1	6	15	1	0
3	3	1	2	1	3	2	3	3	0	3	2	2	3	2	0	0	1	3	1	1	1	3	1	3	1	1	1	2	2	1	3	3	0	1	2	0	0	1	3	1	1	9	31	30	15	1	0
1	0	1	1	2	1	0	2	3	3	2	1	1	1	0	3	3	0	0	0	1	2	0	1	0	2	0	0	1	0	1	1	1	1	2	2	2	1	1	0	0	2	24	6	16	15	0	3
0	1	1	1	0	0	0	3	3	3	1	2	3	0	0	0	1	0	1	1	0	3	0	2	1	0	0	2	2	1	1	1	3	0	0	0	0	1	2	3	1	0	12	15	17	15	0	1
2	3	3	3	3	3	3	3	3	3	3	3	3	3	2	2	3	3	3	3	3	3	0	1	2	3	2	2	3	3	3	3	2	3	1	3	3	3	3	3	3	2	38	36	37	17	1	4
3	1	2	0	2	3	0	1	1	1	3	2	2	3	0	1	3	3	1	1	3	2	1	1	1	3	3	1	2	0	3	3	1	3	3	2	1	2	1	3	0	2	29	12	33	19	1	4
2	0	0	1	1	0	1	3	2	0	2	3	1	3	1	2	0	1	1	1	0	1	1	2	2	1	2	1	2	2	2	2	2	1	2	1	0	0	2	1	2	3	13	17	27	19	1	1
3	0	3	2	3	3	3	1	3	3	3	3	3	3	0	3	2	1	3	1	1	2	0	3	0	3	3	3	3	0	1	3	3	1	2	3	1	1	3	0	3	2	30	21	36	27	1	4
2	1	2	1	2	2	1	3	2	2	2	1	3	2	2	3	2	2	1	1	2	2	0	3	1	1	2	1	2	1	2	3	2	2	2	1	2	3	1	2	3	2	31	18	28	23	0	4
3	3	3	3	3	3	3	3	2	3	3	3	3	2	1	2	2	3	2	2	2	3	1	3	3	2	3	3	3	2	3	2	3	2	3	2	2	2	3	2	2	3	35	31	40	22	0	4
2	1	2	3	1	2	2	3	3	3	3	3	2	2	1	1	2	2	3	3	1	3	1	1	2	0	2	3	3	2	1	2	3	3	2	3	1	0	3	3	1	3	21	31	35	18	1	3
3	1	0	3	0	3	2	3	3	0	3	1	2	3	3	0	3	2	3	1	1	2	1	1	3	2	2	2	3	1	1	2	2	2	1	0	1	1	1	2	3	1	15	28	31	26	1	2
3	0	1	1	1	1	1	2	2	0	2	1	3	2	1	2	2	3	1	1	1	1	0	1	1	1	2	1	1	1	1	3	1	3	1	1	0	1	1	1	1	0	17	13	24	21	1	2
1	0	0	1	0	0	0	1	0	0	0	1	0	0	0	0	0	0	0	0	0	1	0	0	0	0	2	1	0	0	0	0	1	0	0	0	0	0	1	0	0	0	0	2	8	15	1	0
1	3	3	1	3	3	2	3	2	3	3	2	3	2	1	3	3	1	2	1	3	3	3	2	2	3	3	2	3	3	2	2	2	3	1	2	3	3	2	1	0	3	40	25	31	22	0	4
1	0	0	0	2	1	0	2	0	0	1	1	1	0	0	0	0	0	1	0	0	0	0	0	1	1	1	0	0	0	0	2	0	0	0	0	0	0	1	2	0	0	4	4	10	16	1	0
2	2	0	1	0	1	0	1	1	2	2	0	1	3	0	2	2	2	2	0	0	0	0	0	1	1	2	0	3	0	1	2	0	1	2	0	1	0	2	2	0	3	14	9	22	23	1	2
2	2	1	0	3	3	1	3	2	2	3	2	2	1	1	2	2	2	0	2	2	2	1	2	1	2	3	3	2	3	2	1	3	2	2	1	2	2	2	2	1	3	29	20	31	19	1	4
2	3	2	1	1	2	1	3	2	2	2	2	3	3	2	0	0	0	0	2	1	3	0	2	0	3	2	2	2	2	1	2	3	2	2	1	0	1	2	0	0	1	19	16	30	21	0	2
0	1	0	0	0	0	0	2	1	0	2	1	1	1	0	1	0	0	1	0	0	1	0	1	2	1	1	0	0	0	2	0	1	0	0	0	0	0	0	1	3	2	8	9	9	21	0	0
1	0	1	0	1	0	0	0	1	0	1	2	0	0	0	0	0	2	0	2	1	1	0	1	1	1	1	1	1	1	1	1	1	0	0	1	1	1	1	0	0	0	8	7	12	21	1	0
1	3	1	3	3	2	2	1	1	3	3	0	2	3	2	3	3	1	1	0	2	1	1	1	3	2	2	0	2	0	3	2	1	3	3	1	1	0	2	0	1	3	30	18	24	21	0	4
3	1	1	0	0	2	0	1	3	1	1	2	2	1	1	0	0	0	0	2	1	0	1	0	2	1	1	2	1	2	1	0	2	1	0	2	1	1	2	2	0	0	10	18	16	22	0	1
1	0	3	1	2	2	3	3	3	3	0	3	3	0	0	3	3	1	0	3	3	0	0	3	1	3	2	1	1	2	3	0	2	3	0	3	3	3	1	2	2	2	40	21	16	16	1	4
0	0	2	1	2	1	1	1	0	1	0	1	2	2	1	1	1	2	0	0	1	1	0	1	1	2	1	1	1	0	1	1	1	0	1	0	0	1	1	0	1	2	17	6	14	15	1	2
0	0	0	1	1	2	0	3	1	0	0	3	1	3	1	0	0	0	1	1	0	3	0	0	0	1	1	2	0	0	0	1	2	1	1	2	0	2	2	0	2	1	7	11	21	28	1	0
2	0	2	1	2	2	0	2	3	3	3	0	3	2	1	3	3	1	0	3	3	1	0	2	0	2	2	1	1	2	2	3	2	3	1	2	3	3	2	3	0	2	36	16	24	19	1	4
1	1	0	0	1	1	3	1	0	1	2	0	2	0	1	0	2	1	0	0	0	2	0	1	0	1	1	0	0	0	1	1	0	2	1	0	2	1	1	1	1	1	15	7	12	20	0	2
2	1	1	0	3	3	0	1	3	1	3	2	3	2	1	2	3	1	0	3	2	1	1	2	1	1	2	1	3	1	2	2	2	3	1	2	1	1	1	3	1	2	27	18	26	18	1	3
2	1	1	3	2	3	0	2	1	1	3	2	0	1	1	1	0	1	2	1	0	3	0	0	3	0	3	1	1	1	1	1	3	0	3	0	1	3	1	3	3	2	12	20	29	24	0	1
0	2	2	2	1	1	0	1	1	1	0	1	3	0	0	2	1	0	1	1	2	1	0	2	1	1	0	1	1	0	2	0	2	1	0	1	1	2	1	1	3	1	22	14	8	21	0	3
2	0	0	1	1	3	1	3	1	1	1	0	3	1	0	0	1	1	0	0	1	1	0	0	0	3	1	3	3	0	0	0	3	1	0	3	3	0	3	1	1	0	14	11	22	17	1	2
0	1	0	0	1	1	0	3	3	3	0	1	3	3	0	2	3	0	0	1	2	3	0	3	0	3	2	0	0	0	3	0	0	3	1	0	2	3	0	0	0	3	34	5	14	24	0	4
1	0	1	1	0	3	0	3	1	2	3	1	3	1	0	2	3	2	0	1	1	2	0	2	1	3	2	2	1	0	1	0	2	3	1	1	1	1	2	3	0	1	24	10	24	27	0	3
1	0	0	0	0	1	0	1	0	1	1	0	0	0	0	0	1	0	0	0	0	0	0	0	0	0	1	0	0	0	2	0	0	0	0	0	1	0	1	0	0	2	7	0	6	21	0	0
2	3	1	1	2	2	2	1	3	2	2	3	2	2	1	2	3	2	3	3	2	3	2	2	3	2	2	3	2	3	2	2	2	2	2	3	3	2	2	2	3	2	29	35	29	26	1	4
0	1	0	0	0	0	0	0	1	0	0	1	0	1	0	0	0	0	1	0	0	0	0	0	1	0	0	0	0	0	0	0	0	0	0	0	0	0	1	0	0	0	0	4	3	22	0	0
1	0	0	0	2	0	0	1	0	0	0	0	0	0	0	1	0	0	0	0	0	1	0	1	1	0	0	0	1	0	1	1	0	0	0	0	0	0	1	2	0	2	7	3	6	19	0	0
1	0	0	0	2	0	0	2	1	2	1	3	0	0	0	1	3	1	1	0	1	1	0	1	0	0	0	0	1	1	1	1	1	2	0	0	2	1	1	1	0	2	18	4	13	21	1	2
2	1	2	2	2	1	1	3	3	3	3	3	3	3	3	2	3	3	1	1	3	3	2	3	3	3	2	2	2	2	3	2	2	3	3	1	1	3	3	2	1	3	37	25	35	21	0	4
1	2	3	0	1	3	0	2	2	3	2	0	3	3	1	3	3	3	3	1	2	2	1	3	3	3	2	1	3	1	2	3	0	3	1	3	3	3	2	3	0	3	38	21	27	17	0	4
0	1	0	1	1	2	0	2	1	1	1	1	2	1	1	0	1	1	0	1	0	0	1	0	1	2	1	3	3	2	0	1	1	2	1	2	2	2	2	2	2	1	14	18	17	18	1	2
3	0	3	3	3	3	3	3	3	3	3	3	3	1	3	3	3	3	3	3	3	3	1	3	3	3	3	3	2	3	3	1	3	3	1	1	2	3	3	3	3	3	41	35	35	19	1	4
3	0	2	0	3	3	0	0	3	3	3	1	3	2	0	2	3	2	0	0	0	1	0	3	0	3	2	0	3	1	2	3	0	2	3	0	3	0	0	1	3	1	30	8	26	15	0	4
3	0	2	2	1	3	1	1	2	3	3	2	3	1	1	2	3	3	0	2	3	1	0	1	2	3	3	2	3	2	1	2	1	3	2	3	3	3	2	2	0	1	32	19	30	16	1	4
0	2	0	0	1	1	0	0	2	0	2	0	0	0	3	0	0	0	0	1	0	1	0	0	0	0	2	0	1	2	0	0	0	0	0	2	1	0	0	1	0	3	5	13	7	18	1	0
3	3	3	3	3	3	3	3	3	3	3	3	3	1	3	3	3	0	3	3	3	3	3	3	3	3	3	3	3	3	3	3	3	3	1	3	3	3	3	3	3	1	40	42	35	18	1	4
2	3	2	1	2	3	3	3	2	2	3	3	2	2	2	2	1	1	1	2	1	2	2	2	3	2	3	2	2	0	2	2	2	2	3	2	1	2	2	2	3	2	25	28	33	17	1	3
1	0	2	0	2	1	0	0	0	2	2	0	2	2	2	2	1	0	0	0	1	0	0	2	0	2	1	0	1	1	3	1	1	1	1	0	0	1	1	0	0	3	24	3	12	28	0	3
2	1	0	2	3	2	3	3	2	1	3	3	2	3	3	1	2	3	2	2	1	3	1	2	3	3	3	3	3	2	2	3	3	1	3	1	1	0	3	1	3	3	22	29	40	21	1	3
0	3	3	0	1	3	0	3	1	2	1	3	3	1	1	1	3	1	0	1	1	3	0	3	3	3	1	1	2	1	3	1	3	3	1	1	3	1	1	3	0	3	33	15	24	20	0	4
2	0	3	3	3	3	1	3	3	2	3	3	3	3	0	2	1	3	0	1	3	3	0	1	0	3	3	3	3	3	3	0	3	1	1	3	3	3	3	3	0	3	34	20	36	26	0	4
2	2	2	3	1	3	3	2	3	1	3	3	3	3	3	3	3	3	3	3	2	3	2	3	3	3	3	3	2	3	3	3	3	3	3	3	1	2	3	3	3	3	33	40	39	19	1	4
3	0	0	3	3	0	3	3	3	1	3	3	3	1	1	1	2	1	3	3	1	2	0	3	3	3	1	1	3	3	1	2	3	1	0	3	1	2	2	3	3	3	25	32	27	19	1	3
1	1	0	1	0	1	0	1	1	0	1	1	1	1	0	1	1	1	1	0	0	0	1	1	1	0	1	0	1	1	0	0	1	0	0	0	0	0	1	1	0	1	5	8	11	21	1	0
3	1	3	2	3	3	3	3	3	3	3	3	3	3	3	3	3	3	1	3	3	3	1	3	3	3	3	3	3	2	2	3	2	3	3	2	3	3	3	3	3	3	41	33	41	29	1	4
1	2	1	1	2	2	0	1	2	2	3	3	3	3	1	2	3	1	2	1	3	2	0	1	3	1	3	2	1	2	1	3	2	2	3	3	2	3	2	1	0	2	28	20	30	19	1	4
2	0	3	1	2	0	1	1	1	2	3	1	3	1	0	3	2	1	0	3	2	1	0	2	0	2	2	1	3	2	2	1	3	3	1	1	2	3	1	3	1	3	34	14	21	19	1	4
3	0	1	0	3	3	0	1	2	3	3	2	3	1	0	2	3	0	2	2	3	0	0	0	0	3	1	2	2	1	0	2	1	3	0	2	3	3	2	3	2	3	33	16	21	18	1	4
3	0	3	1	3	3	2	3	2	3	3	3	3	3	1	3	3	2	1	3	3	3	2	3	3	3	3	2	3	3	3	3	3	3	3	2	3	3	3	3	1	3	42	26	41	20	1	4
2	0	2	2	3	3	0	3	2	3	2	3	2	2	0	2	2	2	1	2	2	3	0	2	2	2	2	3	1	2	3	1	2	3	2	1	2	2	2	3	0	3	33	18	30	21	1	4
2	1	2	3	3	1	3	2	3	3	3	2	3	3	2	2	3	3	3	3	3	1	1	3	3	3	1	3	2	3	2	2	3	3	2	2	2	3	2	3	3	3	38	36	29	15	1	4
3	0	2	0	2	3	0	1	1	1	3	1	2	1	1	1	2	0	0	2	2	1	0	2	1	1	3	1	3	1	2	2	1	1	1	1	2	2	2	0	0	2	24	8	25	20	1	3
2	2	1	2	1	1	0	3	3	1	2	2	2	1	1	2	1	0	2	2	2	3	0	1	2	2	1	1	1	3	1	1	2	2	2	0	2	1	1	3	0	3	22	21	22	25	1	3
1	3	2	0	1	0	0	2	1	1	3	2	2	1	0	1	2	1	1	0	2	3	0	2	0	2	2	2	1	0	1	1	2	2	1	1	3	1	1	1	0	2	24	9	21	17	0	3
3	1	3	3	3	3	3	2	3	3	1	2	3	3	3	3	3	3	3	3	3	3	0	3	3	3	1	3	3	2	3	2	3	3	2	3	3	3	3	3	3	3	42	36	34	15	1	4
1	0	0	0	1	1	0	2	2	0	2	2	0	3	0	0	0	0	0	0	0	1	0	1	0	0	3	1	1	3	0	2	1	0	3	1	0	0	2	3	0	2	4	10	24	16	1	0
2	0	3	0	3	3	0	2	2	3	2	0	3	2	1	3	2	3	0	0	3	1	1	3	0	3	3	1	2	1	3	2	0	3	1	1	3	3	3	0	0	3	41	7	26	29	1	4
1	1	0	2	0	3	2	3	1	0	3	2	2	1	1	0	1	1	2	2	0	1	3	0	2	1	0	3	2	2	1	0	2	2	1	2	1	0	0	3	2	1	9	28	20	16	1	0
0	1	0	1	0	0	2	1	0	0	0	2	0	2	1	0	0	0	1	1	0	1	0	1	3	1	0	1	0	1	1	0	2	0	0	0	0	1	2	0	0	0	4	12	10	22	1	0
1	1	2	0	3	1	0	2	3	3	2	3	3	2	0	3	0	2	1	2	2	3	0	2	0	2	2	2	2	1	2	1	3	1	2	2	2	3	3	3	1	3	31	16	29	21	0	4
1	1	0	1	1	0	0	0	2	1	0	1	2	0	1	1	1	0	1	2	1	0	0	0	2	1	0	1	0	2	0	1	1	0	0	0	0	1	0	3	0	3	12	16	4	19	1	1
1	1	2	0	0	0	0	0	1	0	1	0	2	2	0	1	2	1	0	0	1	0	2	1	0	1	2	0	2	1	0	2	1	1	0	0	1	1	0	0	0	1	14	5	12	16	1	2
1	1	3	0	3	1	0	0	0	3	2	0	3	0	0	2	3	0	0	0	3	0	0	3	1	3	1	0	2	0	3	1	0	3	0	0	3	3	0	0	0	3	41	2	8	25	1	4
1	2	3	1	1	0	1	3	1	3	2	1	2	0	1	3	3	2	0	0	3	3	0	2	1	3	1	1	2	0	3	1	1	3	1	0	3	3	0	1	1	1	36	10	18	20	0	4
3	1	1	2	1	3	0	2	2	2	3	3	3	1	0	1	3	2	1	3	3	1	1	1	2	1	1	3	3	3	2	3	3	3	1	3	1	3	2	3	1	1	26	25	31	18	1	3
0	0	1	0	0	0	0	0	1	0	1	1	0	1	0	0	1	0	0	0	0	1	0	0	0	0	1	0	2	1	0	2	0	0	0	0	0	0	1	1	0	1	3	3	10	29	1	0
0	0	1	0	1	0	0	0	0	3	2	0	3	0	0	2	0	0	0	0	3	0	0	2	0	2	0	0	0	0	1	0	0	1	0	0	3	3	0	0	0	1	26	0	2	26	0	3
1	1	2	1	2	2	0	1	2	3	2	2	2	2	0	3	2	2	1	1	2	2	0	2	1	1	1	2	1	2	1	2	2	3	1	1	3	2	1	2	1	3	31	15	22	23	1	4
3	1	0	0	3	3	0	2	1	0	3	2	1	2	0	3	1	1	0	0	2	0	0	1	0	2	3	2	3	0	0	2	2	1	1	2	1	1	2	1	0	0	16	7	29	17	1	2
2	1	2	1	2	3	1	2	2	2	3	3	2	2	2	2	2	3	1	2	2	2	2	2	1	2	3	2	2	2	2	2	2	2	2	2	2	2	2	3	1	2	28	23	33	16	0	4
2	0	3	2	3	2	1	0	3	3	2	2	3	1	3	3	3	1	0	1	3	3	0	1	0	1	2	1	2	2	1	2	2	3	3	2	3	3	3	1	1	3	36	17	27	19	1	4
1	3	0	1	1	2	0	2	3	0	2	1	1	2	1	0	0	2	2	3	0	0	0	1	1	1	2	0	2	0	1	3	1	0	2	1	0	0	0	1	0	2	7	16	22	25	0	0
2	1	2	3	3	2	3	3	3	0	2	2	3	0	2	2	2	2	0	2	1	3	1	1	3	3	3	3	3	2	2	3	3	1	3	2	1	1	3	3	2	3	25	30	34	18	0	3
3	2	3	2	3	2	3	3	3	3	3	3	3	3	3	3	3	3	2	3	3	3	2	3	2	2	3	3	3	3	3	3	3	3	3	3	3	3	3	3	3	3	41	37	41	16	1	4
2	1	2	2	2	2	2	1	3	3	2	3	3	3	2	3	3	2	2	3	3	1	1	3	1	3	2	3	2	3	2	3	2	3	2	3	3	3	2	3	2	2	38	31	29	14	1	4
0	0	2	0	2	0	0	1	0	2	1	0	2	1	0	1	3	1	0	0	3	1	3	3	0	1	1	1	1	0	2	1	1	2	1	1	1	2	1	0	0	3	29	5	11	28	0	4
3	3	3	3	3	3	3	3	3	3	3	3	3	3	3	3	3	3	3	3	3	3	3	3	3	3	3	3	3	3	3	3	3	3	3	3	3	3	3	3	3	3	42	42	42	20	1	4
1	2	2	2	1	2	1	3	2	1	2	1	2	2	1	2	3	1	3	0	2	1	1	2	1	3	2	2	2	2	2	1	1	2	2	1	1	3	1	3	1	3	29	22	22	19	1	4
0	3	2	0	2	0	2	0	2	1	0	1	3	1	2	2	3	3	0	2	2	2	0	2	3	3	0	1	1	1	2	1	1	3	0	1	1	1	1	0	1	2	29	18	11	27	1	4
0	0	0	0	1	0	0	2	0	0	0	0	1	1	0	0	0	0	0	0	0	2	0	0	0	0	0	0	0	0	0	0	0	0	1	0	0	0	0	0	0	1	3	0	6	20	0	0
2	1	2	1	2	2	1	2	2	1	1	2	3	1	0	0	2	2	1	1	2	1	1	2	3	2	1	1	1	2	2	1	1	2	2	1	0	1	1	2	0	2	23	17	20	16	1	3
3	3	1	1	3	2	2	3	2	3	3	2	3	2	1	3	3	3	3	1	3	3	1	3	2	3	1	1	0	2	3	2	2	3	1	3	1	3	3	3	3	3	38	28	30	16	0	4
1	0	1	1	2	2	0	3	2	1	1	2	3	1	0	1	1	1	0	2	1	2	0	2	1	2	1	2	3	2	1	1	3	2	1	1	1	1	1	1	0	2	21	12	23	28	0	3
0	0	0	0	2	2	0	3	3	2	0	1	0	2	0	0	2	0	0	0	3	2	0	0	0	0	1	0	1	1	0	1	1	1	1	0	3	3	2	0	0	1	17	4	17	19	1	2
3	0	0	1	2	1	0	2	0	0	1	0	2	1	1	1	0	1	0	0	0	1	0	0	0	1	3	0	0	0	0	0	1	1	2	0	0	0	3	1	0	1	8	3	19	19	1	0
2	2	1	1	0	3	1	2	3	0	3	2	1	1	2	2	0	3	1	3	0	1	0	1	1	1	3	1	1	2	0	1	1	0	1	1	1	0	2	2	1	2	9	21	26	19	1	0
3	3	3	3	3	3	3	3	3	3	3	3	3	3	1	2	3	3	1	3	3	3	1	3	1	3	3	3	3	3	2	3	3	3	3	3	3	3	3	3	3	3	40	34	42	24	1	4
0	1	0	1	0	1	0	3	1	0	2	0	0	2	0	0	0	1	0	0	0	0	0	0	3	0	1	0	1	0	0	1	1	0	3	0	0	0	2	0	0	1	1	6	18	22	0	0
0	0	0	0	0	0	0	0	0	0	0	1	0	0	0	0	0	0	0	0	0	0	1	0	0	0	0	0	0	0	0	0	1	0	1	0	0	0	0	0	0	0	0	1	3	21	1	0
0	0	2	0	0	1	0	0	1	1	0	0	1	1	0	0	0	0	3	0	0	0	1	2	0	1	0	0	0	1	1	0	2	0	0	0	2	0	0	1	2	1	11	9	4	21	0	1
0	0	0	0	0	0	0	0	1	0	0	0	0	0	0	0	0	0	1	0	0	0	0	0	0	0	1	0	0	0	0	1	1	0	1	0	0	0	0	1	0	0	0	3	4	30	1	0
0	2	0	0	1	3	1	2	1	0	1	0	1	2	1	1	2	2	1	0	0	3	0	2	0	1	2	0	0	3	1	3	0	2	2	0	0	0	2	1	1	1	12	11	22	20	1	1
1	0	2	0	3	1	1	1	1	2	1	0	1	2	0	2	2	1	0	0	2	2	0	3	0	2	1	0	2	2	2	2	0	2	1	0	1	2	1	1	1	3	29	6	16	27	1	4
1	0	0	2	3	0	1	0	1	2	2	1	1	1	1	3	0	2	0	0	0	0	1	3	2	2	2	1	1	0	2	0	0	0	0	0	1	0	1	1	1	3	20	11	11	21	1	2
3	0	3	0	3	3	0	3	3	1	3	3	3	3	1	3	2	2	0	1	2	3	0	3	1	3	3	1	2	2	3	3	2	2	2	1	1	2	3	3	1	3	34	14	38	25	1	4
1	2	2	3	3	3	3	3	3	3	2	3	3	2	3	3	3	2	3	2	3	3	3	3	2	3	2	3	2	3	2	3	3	2	2	3	3	3	3	3	2	3	39	38	34	16	1	4
1	2	1	1	2	1	0	2	1	1	2	1	1	2	1	2	1	1	0	0	0	2	0	1	0	1	2	0	1	2	1	1	2	1	2	0	1	0	2	2	1	2	15	10	22	19	0	2
0	3	0	1	0	1	2	3	3	0	0	2	2	2	0	2	0	1	2	1	0	3	1	2	2	1	0	2	1	1	3	1	3	0	2	1	0	0	1	2	2	0	10	23	20	19	1	1
2	1	1	0	2	2	0	2	3	1	2	2	3	2	0	1	1	2	1	2	1	1	0	1	1	1	1	2	1	3	1	2	2	2	1	2	1	0	1	3	2	2	18	20	23	19	1	2
3	1	1	0	2	3	1	2	3	2	3	1	3	2	0	2	2	3	0	1	0	2	0	0	0	2	3	1	0	1	3	3	2	1	3	2	2	1	3	0	1	3	24	11	33	28	1	3
3	3	3	1	3	3	1	3	3	3	3	1	3	3	0	3	3	2	0	3	3	3	0	3	0	3	3	3	3	3	3	3	3	3	3	3	3	3	2	3	0	2	41	23	38	24	0	4
1	1	0	0	0	0	0	1	1	0	0	1	1	3	0	0	0	0	1	1	0	0	0	0	0	1	3	0	1	0	0	1	0	0	0	0	0	0	1	0	0	0	2	4	12	21	1	0
2	2	2	2	2	3	2	1	3	2	2	2	1	2	2	3	2	2	1	3	1	1	2	2	2	2	2	1	2	3	1	2	3	3	2	1	3	2	2	2	2	1	27	28	28	16	1	3
1	3	1	1	2	0	3	2	1	2	1	2	3	0	2	3	3	3	1	3	3	1	1	2	1	3	1	3	2	1	1	1	3	3	3	3	2	3	1	2	2	2	33	27	21	18	1	4
3	0	3	1	3	1	0	3	3	1	3	1	3	3	0	2	3	1	1	1	2	3	0	3	3	3	3	3	3	1	3	0	3	3	2	0	3	1	3	1	0	3	36	14	32	29	1	4
2	0	1	2	2	2	0	1	3	2	2	2	2	2	2	3	3	2	3	3	2	2	0	3	2	3	1	1	3	3	2	2	2	3	1	2	1	3	1	3	1	3	33	25	25	14	1	4
3	2	1	1	0	1	1	2	3	2	3	1	1	1	2	1	1	1	2	3	1	2	1	2	2	1	3	2	2	3	0	2	3	1	1	3	1	1	3	0	2	0	13	27	28	16	0	1
1	2	0	1	1	1	3	1	3	0	0	1	0	2	3	0	0	2	3	3	0	1	1	0	1	1	2	2	1	2	0	2	1	0	0	1	1	0	1	3	3	0	3	31	16	15	1	0
3	1	1	0	1	3	0	0	0	1	3	0	2	1	0	1	1	2	0	0	1	2	0	0	0	0	1	0	3	0	1	2	0	3	1	0	1	0	1	0	0	2	15	1	22	21	1	2
1	1	1	0	2	0	0	0	1	3	2	0	2	1	0	1	3	1	0	0	1	0	0	1	0	0	1	0	0	1	1	2	1	2	1	1	1	1	1	3	0	2	21	7	11	18	1	3
0	0	0	0	0	0	0	0	0	0	0	0	0	1	0	0	0	0	0	0	0	0	0	0	0	0	0	0	0	0	0	0	0	0	1	0	0	0	1	0	0	1	1	0	3	19	0	0
2	0	2	1	2	3	0	3	3	2	3	2	3	3	0	2	1	2	0	3	1	1	0	2	0	3	3	2	3	2	2	3	2	1	3	2	2	2	2	2	0	2	27	15	35	24	1	3
1	1	1	1	1	1	2	2	0	1	1	3	1	1	1	2	1	1	0	1	1	3	0	1	1	2	1	1	0	2	1	1	3	1	0	0	1	1	1	2	2	2	17	14	19	21	1	2
3	2	1	0	2	2	1	3	0	1	3	1	2	3	0	1	1	3	1	1	0	3	1	1	1	2	3	1	3	1	1	1	1	1	1	1	0	0	2	1	0	2	15	11	32	19	1	2
3	1	3	3	3	3	3	3	3	3	3	3	3	3	3	3	3	3	2	3	3	3	3	3	3	3	3	3	3	3	3	3	3	3	3	3	3	3	3	3	3	3	42	39	42	18	1	4
3	2	1	3	3	2	1	3	3	3	3	3	3	3	1	2	3	1	0	3	2	2	2	1	3	3	3	3	3	2	3	1	3	3	3	2	3	3	2	2	2	3	36	29	35	19	0	4
3	2	1	3	3	3	3	3	3	2	1	3	2	3	0	3	2	0	1	3	2	3	0	1	3	2	2	3	0	2	1	0	3	1	3	3	2	2	2	3	3	3	27	32	29	18	1	3
3	0	3	0	2	1	2	2	3	3	3	3	3	3	0	2	3	0	1	0	3	2	0	3	0	3	3	3	3	2	3	2	3	3	1	2	3	2	3	1	1	3	39	15	32	16	0	4
2	0	3	0	1	1	0	2	2	2	1	1	2	3	0	2	2	0	0	0	3	1	0	0	0	2	2	1	0	0	1	2	1	3	2	0	2	2	1	0	0	1	26	3	19	17	1	3
3	2	0	1	1	3	2	3	3	0	3	2	1	3	1	0	0	1	0	0	0	2	0	1	0	1	3	3	2	2	0	2	3	1	1	2	0	0	1	3	1	3	8	20	32	21	1	0
2	1	1	0	2	1	1	1	0	0	1	1	1	1	0	0	1	1	0	0	1	1	0	1	0	1	1	0	2	1	2	2	1	1	0	0	0	1	1	0	1	2	14	4	16	19	0	2
0	1	0	0	1	1	0	0	1	0	0	1	1	1	0	0	0	1	1	0	0	0	0	0	1	1	1	0	0	1	0	1	1	0	1	0	0	0	1	1	0	1	4	6	9	18	0	0
3	3	2	3	3	0	1	3	3	3	3	3	3	3	1	3	3	0	1	3	3	1	0	3	3	3	3	3	3	3	3	3	3	3	1	3	3	3	0	3	2	3	41	32	29	17	1	4
3	3	3	3	3	3	3	3	3	3	3	3	3	3	3	3	3	3	2	3	3	3	3	3	3	3	3	2	3	3	3	3	3	3	3	3	3	3	0	3	3	3	42	40	39	19	1	4
1	1	0	0	2	1	0	1	0	1	3	1	1	0	2	0	3	1	0	0	3	0	0	0	0	1	1	1	2	0	1	2	1	3	2	0	3	3	1	1	0	3	24	5	17	19	1	3
3	0	1	1	2	1	2	2	0	1	1	1	2	0	2	2	1	0	0	0	0	1	1	1	3	3	3	1	3	2	1	0	2	1	0	0	1	0	3	0	0	3	19	12	20	22	1	2
2	0	1	0	2	2	1	1	2	2	2	2	2	2	0	2	2	2	1	2	2	1	0	1	0	2	2	1	3	1	1	1	0	2	1	2	3	2	1	3	1	2	26	14	22	20	1	3
1	0	1	0	1	0	0	1	1	0	2	2	1	0	0	1	0	1	3	0	1	0	0	1	1	1	0	1	1	0	1	0	2	1	0	1	0	0	0	0	0	1	10	7	10	26	1	1
0	0	1	1	0	0	2	0	0	2	0	0	2	0	1	2	3	0	0	0	2	0	0	1	1	1	1	1	1	0	0	1	0	3	0	1	1	1	0	1	2	0	19	10	3	18	1	2
3	3	3	2	2	2	2	2	3	3	3	3	3	1	2	3	3	0	1	2	3	1	3	3	3	3	2	3	3	3	2	2	2	3	1	2	3	3	1	2	2	2	39	33	26	19	1	4
2	0	1	0	3	3	0	2	2	1	3	0	2	0	0	2	3	0	0	0	3	1	0	3	0	1	1	1	1	3	1	2	1	2	0	1	1	3	0	1	1	3	29	9	16	17	1	4
1	1	2	0	3	0	1	3	2	1	1	1	2	1	2	3	3	0	3	1	1	2	0	2	0	2	1	0	1	1	3	1	0	3	0	1	1	3	0	1	2	3	32	15	12	19	0	4
3	1	3	1	2	3	1	3	3	3	3	3	3	2	1	2	3	1	0	2	3	3	1	2	3	3	3	3	3	0	2	0	3	3	1	3	3	3	3	0	3	3	38	22	34	20	1	4
2	2	1	0	1	2	1	1	0	2	3	3	3	3	1	1	1	0	3	2	0	1	0	3	1	3	2	2	3	1	1	3	2	2	3	0	1	2	2	1	1	1	22	15	30	18	1	3
2	2	2	1	1	1	1	2	0	3	1	1	1	1	0	2	2	1	0	0	1	2	0	1	2	3	1	1	2	0	1	0	1	1	0	1	2	1	2	1	0	2	23	9	17	21	1	3
0	2	0	1	0	0	1	2	1	1	1	2	2	0	1	0	0	1	2	2	1	1	0	1	2	2	1	2	2	0	1	0	2	0	0	1	1	1	1	1	1	1	11	17	13	21	1	1
1	0	1	0	1	1	1	2	1	1	2	3	1	3	0	1	1	0	0	2	1	2	0	0	1	1	3	2	1	1	1	3	3	2	1	1	1	0	2	2	3	1	13	14	27	20	1	1
2	1	2	2	2	1	1	2	2	2	1	2	2	2	1	2	3	2	1	2	3	1	0	1	1	3	2	1	2	2	2	1	2	3	1	2	1	2	2	2	1	3	31	19	23	19	1	4
1	0	0	3	2	0	2	0	3	2	1	3	1	2	1	1	1	0	3	2	1	0	0	1	3	0	0	3	0	3	0	1	3	0	1	2	1	1	1	3	0	2	13	28	13	19	1	1
0	2	2	0	1	0	0	1	2	1	0	0	1	0	0	3	0	1	1	0	0	1	1	2	2	2	2	0	0	2	3	2	0	2	2	0	1	0	1	1	2	2	20	13	10	22	0	2
2	1	0	1	2	1	0	1	1	0	1	2	1	3	2	0	0	0	2	1	0	1	0	0	2	1	2	1	2	0	0	0	1	1	0	1	1	0	1	1	0	3	9	13	17	21	1	0
0	0	0	0	1	0	0	0	0	0	0	0	0	0	0	0	0	0	0	0	0	0	0	0	1	0	0	0	0	0	0	0	0	0	0	0	0	0	0	0	0	1	2	1	0	22	1	0
1	2	2	2	1	1	3	3	3	3	2	1	2	0	2	3	2	1	3	2	2	1	2	2	3	2	3	2	1	2	1	1	1	1	2	1	3	3	2	2	3	2	29	32	20	21	1	4
3	0	3	1	3	2	2	3	2	3	3	2	3	3	2	3	3	1	0	2	3	3	1	3	1	3	3	3	2	3	3	3	2	3	3	3	3	3	3	3	1	3	42	24	36	20	1	4
1	0	0	0	1	1	0	2	3	1	0	0	2	3	0	2	1	2	0	2	0	1	0	1	0	0	0	0	1	1	0	0	0	1	0	1	1	0	0	0	0	0	10	7	11	20	1	1
1	1	1	1	3	2	1	2	1	1	2	1	1	2	1	1	1	2	1	1	1	2	1	1	1	1	2	2	1	1	1	1	2	1	2	1	1	1	2	2	1	3	18	16	24	21	1	2
0	0	1	0	1	2	0	1	2	1	1	1	1	0	0	0	1	0	0	0	1	1	0	1	1	1	0	0	1	1	1	1	1	0	0	0	1	1	0	2	0	1	12	6	9	21	0	1
1	2	1	2	3	0	3	2	3	2	2	1	3	1	0	2	1	2	2	1	1	2	3	2	1	3	2	3	1	0	3	1	3	2	2	2	3	1	3	0	2	3	30	24	23	19	1	4
2	2	1	0	3	0	3	2	3	2	1	2	2	1	3	3	2	0	2	2	3	2	1	2	3	2	0	2	0	2	3	2	2	2	2	2	3	1	2	3	1	3	32	29	18	26	0	4
3	0	3	3	1	3	3	2	3	1	3	3	2	3	2	2	3	3	3	1	2	2	0	2	3	1	2	3	3	2	1	1	3	3	1	3	3	2	3	3	3	2	28	32	35	20	1	4
2	2	1	1	2	1	1	2	1	2	2	2	2	2	2	2	3	1	1	2	2	2	1	2	1	2	1	1	1	1	2	2	2	2	2	1	2	2	2	2	1	2	28	18	24	21	1	4
2	1	3	1	3	2	1	1	2	3	2	2	3	2	1	3	3	2	2	2	3	2	1	3	2	3	2	2	3	2	3	1	1	3	2	2	3	3	2	2	1	3	42	22	26	18	1	4
1	3	3	3	3	1	2	3	3	3	2	3	3	2	2	3	3	1	1	2	3	2	1	3	3	3	2	2	2	2	3	2	1	3	3	3	3	3	2	2	1	3	42	30	27	20	1	4
1	0	0	1	2	1	0	1	1	0	1	0	0	2	0	0	2	0	1	0	0	1	0	0	1	1	1	0	1	0	0	1	0	0	1	0	0	0	0	1	2	2	7	7	11	21	1	0
3	0	2	2	2	3	1	2	2	3	3	1	3	2	0	3	3	0	2	0	2	2	0	3	3	3	1	2	3	0	3	1	2	3	1	0	3	3	3	2	1	2	38	15	27	20	1	4
2	1	2	2	3	3	3	1	2	2	2	2	2	2	1	2	1	3	1	1	1	2	0	2	1	1	3	1	3	1	1	2	2	1	2	1	1	1	2	2	3	2	22	20	31	20	1	3
0	0	0	0	2	0	0	2	2	1	1	0	2	1	0	0	2	2	0	0	1	0	0	1	2	2	2	0	1	1	1	0	2	1	0	0	1	1	1	2	0	2	17	7	12	22	0	2
2	0	1	1	1	1	3	2	3	1	2	3	2	3	0	1	1	0	2	2	1	2	0	1	1	2	2	2	1	2	1	3	3	1	3	2	1	1	2	2	2	1	16	22	29	20	1	2
3	2	2	1	3	3	2	2	3	3	3	2	3	1	3	3	2	3	2	3	2	3	0	3	1	3	2	2	3	2	2	2	3	2	1	3	3	3	2	3	1	2	36	28	33	25	1	4
3	3	3	3	3	3	3	3	3	3	3	3	3	3	3	0	3	0	3	3	3	3	1	3	3	3	3	3	3	3	3	3	3	3	3	3	3	3	3	3	3	3	39	40	39	16	1	4
3	3	3	3	3	3	3	3	3	3	3	3	3	3	3	3	3	3	3	3	3	3	3	3	3	3	3	3	3	3	3	3	3	3	3	3	3	3	3	3	3	3	42	42	42	20	0	4
0	0	0	0	0	1	0	0	0	0	1	0	1	1	0	1	1	1	0	0	0	0	0	0	0	2	2	0	2	0	0	2	0	1	0	0	0	0	0	0	0	1	7	0	10	18	0	0
2	1	2	2	3	3	3	3	3	3	3	2	3	2	1	3	1	1	2	3	1	3	2	3	2	2	3	3	3	3	2	3	3	1	3	3	3	2	3	2	2	3	32	32	37	19	0	4
1	0	0	0	0	0	0	0	0	0	0	0	1	1	0	0	0	0	0	1	0	0	0	0	1	0	0	0	0	0	0	0	0	0	0	0	0	0	0	0	0	0	1	2	2	21	0	0
1	3	2	0	3	1	3	0	2	2	1	1	3	1	3	3	3	3	0	2	2	1	0	1	3	3	1	1	1	1	3	2	2	3	1	1	1	1	1	0	3	1	31	22	17	27	1	4
2	2	0	0	0	3	1	1	3	0	2	2	0	2	2	0	0	2	2	2	0	2	0	0	1	2	3	2	2	1	0	2	3	0	2	0	2	0	2	0	0	1	5	16	30	14	1	0
3	0	3	0	2	1	0	1	0	2	2	0	2	2	1	2	2	1	0	0	1	1	0	1	1	1	2	0	0	0	2	1	0	2	1	0	1	3	1	1	0	2	26	3	16	27	0	3
3	0	2	1	2	3	1	3	3	1	3	3	3	3	0	3	3	2	1	1	2	3	1	3	1	3	3	3	3	3	2	2	3	3	3	2	2	3	3	3	1	3	35	21	40	17	0	4
2	1	1	1	2	1	2	3	1	3	3	3	3	1	1	1	3	2	0	3	1	2	0	2	0	3	3	1	2	3	3	3	3	3	2	1	2	2	2	1	1	2	31	16	32	30	1	4
2	2	3	2	2	3	3	3	3	3	2	3	3	3	2	3	2	2	3	1	2	3	2	3	3	2	3	2	3	2	3	1	3	2	1	1	1	1	3	1	3	3	33	30	35	28	1	4
2	2	2	1	3	1	0	2	3	1	1	3	2	0	0	0	0	2	0	3	1	1	1	1	0	1	2	2	2	2	1	3	3	1	1	2	1	1	2	3	2	3	18	21	25	17	1	2
3	2	2	0	2	3	0	2	3	1	3	1	3	2	1	2	2	2	0	2	1	2	1	2	0	3	2	3	3	2	1	3	3	3	3	3	1	1	2	3	0	1	25	20	34	18	1	3
1	1	0	0	0	1	0	1	0	0	1	0	1	2	0	0	1	3	0	1	0	0	3	0	1	0	2	1	1	0	1	1	1	0	1	0	0	0	0	1	0	0	3	8	15	17	1	0
3	2	1	0	1	3	2	1	3	0	3	2	1	3	0	1	2	3	2	0	0	2	0	2	1	2	3	2	2	3	1	1	2	0	3	2	0	0	3	3	1	2	13	21	34	23	0	1
0	0	2	2	3	0	1	2	1	2	0	2	3	0	1	2	3	0	1	3	3	0	0	1	3	3	0	1	1	3	1	0	3	2	1	3	2	2	0	2	1	3	32	22	9	18	1	4
3	0	1	1	1	3	0	3	1	0	2	2	2	2	0	0	3	2	1	3	1	0	0	0	3	2	2	0	2	2	0	0	2	2	3	3	0	0	1	3	1	1	13	18	27	27	1	1
3	3	3	3	1	3	3	3	3	3	3	3	3	3	1	3	3	3	3	3	3	3	0	3	3	3	3	3	3	3	3	3	3	3	2	3	3	3	3	3	3	3	40	37	41	23	1	4
3	3	3	3	3	3	3	3	3	3	3	3	3	3	3	3	3	3	3	3	3	3	3	3	3	3	3	3	3	3	3	0	3	3	0	3	3	3	3	3	3	3	42	42	36	17	0	4
2	0	3	0	3	1	2	2	3	3	1	1	3	1	2	3	3	1	0	0	2	2	0	3	0	3	1	1	2	2	3	1	2	3	1	0	3	3	1	3	3	3	41	16	19	21	1	4
2	1	1	1	3	3	0	0	1	3	3	2	3	3	0	3	2	3	0	1	1	0	0	2	1	3	3	1	2	0	3	2	1	0	3	0	3	0	3	0	0	3	30	6	30	18	1	4
2	2	1	2	2	3	3	3	3	1	3	2	2	2	3	1	2	2	3	3	2	2	2	2	3	2	3	3	2	2	1	3	2	2	1	2	1	1	3	3	3	2	22	37	33	16	1	3
2	1	2	1	2	2	1	2	2	2	2	2	3	2	2	3	3	2	0	1	2	1	1	2	1	3	2	1	2	2	1	1	1	3	1	1	3	3	1	2	1	2	34	17	23	21	1	4
3	3	3	3	3	3	3	3	3	3	3	3	3	3	3	3	3	3	3	3	3	3	3	3	3	3	3	3	3	3	3	3	3	3	3	3	3	3	3	3	3	3	42	42	42	19	1	4
3	3	1	3	3	1	0	1	1	3	2	1	2	2	1	3	3	1	0	1	3	1	2	1	0	3	2	1	2	2	2	2	1	3	2	1	3	2	2	3	0	3	35	18	23	21	0	4
0	0	0	0	2	0	0	0	1	1	0	0	1	0	0	0	0	0	0	1	0	2	0	1	0	1	0	0	0	0	0	0	1	0	0	0	1	0	1	2	0	1	8	4	4	20	1	0
3	2	3	3	3	3	3	3	3	3	2	3	3	2	2	3	3	3	3	3	3	2	2	2	3	3	3	3	2	3	2	3	3	3	3	3	3	3	3	3	3	3	40	39	38	25	0	4
3	1	3	0	3	0	1	3	3	3	0	3	3	0	0	3	3	0	2	3	3	1	0	3	2	1	1	3	3	3	3	2	0	3	1	3	3	3	0	3	2	3	40	26	17	19	0	4
2	1	1	1	3	3	2	3	3	0	2	3	3	3	1	1	1	2	2	1	0	3	1	2	2	1	2	3	2	1	1	2	2	0	3	2	1	0	3	3	1	2	16	24	35	26	1	2
2	2	0	2	0	0	2	3	3	0	1	2	0	0	2	2	0	2	2	2	0	2	1	1	2	1	1	2	1	3	0	2	2	0	0	2	0	0	1	2	2	2	6	29	19	18	1	0
0	3	1	1	3	2	0	1	1	1	0	1	2	3	2	1	2	1	2	0	1	0	0	1	0	1	1	1	0	0	2	1	0	3	0	0	0	1	1	2	0	3	22	12	11	18	0	3
1	0	0	0	0	1	0	1	0	0	1	1	1	0	0	0	1	0	1	0	0	0	0	1	0	0	1	0	1	0	0	0	1	1	0	1	0	0	1	0	1	2	6	3	9	18	1	0
2	0	0	0	0	0	0	0	0	0	0	0	1	0	2	0	1	0	0	0	0	0	0	0	1	1	0	0	1	0	0	3	0	1	2	0	1	0	1	0	0	0	5	3	9	22	1	0
3	0	0	0	2	2	1	2	2	0	2	1	1	2	1	1	2	2	0	0	1	2	0	1	0	0	2	2	2	1	0	1	2	1	1	3	0	0	2	0	2	3	12	12	26	18	1	1
0	0	1	3	2	0	1	3	3	3	0	2	2	0	2	2	3	0	0	3	2	2	0	3	2	2	0	3	2	3	1	1	3	3	1	3	3	2	0	3	3	3	32	29	14	18	1	4
2	0	2	1	2	1	0	1	1	0	1	1	1	2	1	0	1	1	1	1	0	2	2	2	2	1	1	1	1	2	2	0	1	0	2	2	0	0	1	2	1	3	14	17	17	24	0	2
3	0	1	0	2	2	0	0	3	2	2	3	3	2	1	2	0	3	1	1	1	0	0	2	0	2	3	2	0	1	2	2	3	1	1	3	2	3	2	3	0	3	26	15	26	30	0	3
3	3	3	3	3	3	3	3	3	3	3	3	3	3	2	3	3	1	1	3	3	3	2	3	1	3	3	3	3	2	3	2	3	3	1	3	3	3	3	3	1	3	42	33	37	16	1	4
2	0	0	0	1	3	0	1	0	1	2	1	1	2	0	1	0	1	0	0	1	1	0	1	0	1	3	0	1	0	0	2	0	0	3	0	1	1	1	0	0	2	11	0	23	19	0	1
2	1	2	1	1	3	1	0	3	1	1	1	1	2	0	3	3	2	1	2	2	1	0	3	1	1	1	1	2	1	2	1	1	2	1	1	1	0	2	2	0	3	25	15	20	16	1	3
3	0	1	1	1	0	0	3	2	2	3	1	2	2	0	3	3	1	3	0	2	1	0	2	0	0	0	0	0	0	1	1	0	3	0	2	3	3	0	2	1	3	29	11	15	15	0	4
1	1	2	1	1	1	1	2	2	1	1	2	2	1	1	3	1	2	3	0	1	3	1	3	2	2	1	2	1	1	3	1	3	1	1	1	1	1	1	2	2	2	24	20	21	27	0	3
1	1	0	1	0	1	1	1	1	0	1	1	2	1	1	2	0	0	1	1	0	0	1	1	1	1	1	1	1	2	0	1	1	1	1	1	0	0	2	2	1	1	8	16	13	19	1	0
0	0	0	0	1	0	0	1	1	1	0	0	1	0	1	0	0	0	1	0	1	1	0	1	0	1	0	0	0	0	0	0	0	1	0	0	1	1	0	0	0	1	10	3	2	30	0	1
1	1	0	1	2	1	1	3	0	1	1	1	2	0	1	1	1	1	1	0	0	0	0	1	0	2	1	0	1	0	0	0	3	1	0	0	1	1	0	2	1	3	16	8	13	20	1	2
1	1	1	1	3	2	1	1	2	1	3	3	3	1	1	1	1	2	0	3	0	3	0	1	3	1	1	1	2	1	1	1	1	3	1	1	0	0	3	0	1	1	17	16	25	22	1	2
1	1	0	0	1	1	0	0	0	0	2	2	1	0	0	0	1	0	0	1	1	0	0	1	0	1	0	1	3	1	0	0	1	1	0	1	0	0	1	3	0	3	10	8	11	19	1	1
2	0	1	1	2	2	0	3	2	3	2	2	2	1	0	1	3	2	0	1	2	3	0	3	0	2	2	0	1	0	2	1	1	3	1	1	2	1	3	3	1	2	29	9	26	16	0	4
2	1	2	1	1	1	0	2	1	3	1	2	3	1	0	1	2	2	0	0	3	3	0	2	0	2	1	1	2	0	1	2	1	3	1	1	3	3	1	0	1	3	32	6	22	25	1	4
1	0	0	0	2	2	0	3	3	1	2	1	1	0	0	0	1	0	3	1	0	3	1	0	0	2	2	1	2	3	0	1	3	0	0	0	0	1	2	3	0	2	10	15	22	21	1	1
1	0	0	0	0	1	0	2	1	0	1	1	0	1	0	0	0	1	0	0	0	1	0	0	0	0	1	0	1	1	0	0	1	0	0	0	0	0	0	0	1	0	0	3	12	25	1	0
2	1	2	0	2	1	2	1	3	1	3	2	3	3	0	3	3	2	1	2	2	1	2	2	1	2	2	1	2	1	2	2	1	3	2	0	3	2	1	2	1	2	32	17	25	17	1	4
3	2	1	1	1	3	1	2	2	2	3	3	3	1	1	1	3	3	0	1	2	2	2	1	0	1	1	2	3	3	1	1	2	3	3	1	3	1	2	1	2	2	25	19	32	22	1	3
1	2	1	0	3	1	0	0	0	0	1	0	1	1	3	0	0	0	1	1	0	0	1	1	0	1	0	0	0	1	1	0	1	0	0	1	1	0	0	1	1	2	11	12	5	28	0	1
3	1	1	1	1	3	2	2	2	2	3	3	2	2	1	3	3	2	1	2	3	3	1	2	2	2	3	3	2	2	2	2	3	3	1	2	2	2	3	3	2	2	30	25	35	19	0	4
1	0	1	0	1	1	0	0	0	2	1	0	2	0	1	1	1	0	0	0	1	0	0	1	0	2	2	0	0	1	1	0	0	2	0	0	2	2	0	1	0	2	21	3	5	16	1	3
3	3	3	3	3	3	3	3	3	3	3	3	3	3	3	3	3	3	3	3	3	3	3	3	3	3	3	3	3	3	3	2	3	3	3	3	3	3	3	2	3	3	42	41	41	14	1	4
3	1	2	0	1	3	1	2	3	3	3	3	3	1	0	3	1	3	0	3	2	2	0	3	2	3	3	2	3	2	3	2	3	2	2	3	3	2	3	2	1	2	33	20	36	17	1	4
3	0	2	2	3	3	2	3	2	1	3	2	3	3	1	2	3	3	1	2	3	2	0	2	2	3	3	3	3	2	1	3	2	3	3	1	2	3	2	2	2	2	33	22	38	17	1	4
3	3	3	3	3	3	3	2	3	3	2	3	2	3	2	3	3	3	3	1	3	2	2	3	3	3	2	3	3	3	3	2	3	3	2	3	2	3	3	2	3	3	40	37	36	17	0	4
2	2	2	1	2	1	2	3	2	3	1	2	3	1	0	1	3	0	2	2	3	2	1	2	2	3	2	1	0	2	2	2	2	3	1	3	3	3	1	3	2	2	35	25	20	17	0	4
3	3	1	1	2	2	0	2	2	3	1	1	3	2	2	3	3	2	0	2	3	1	0	2	3	3	1	1	2	1	3	1	1	3	2	0	2	3	2	3	0	3	37	18	23	16	1	4
1	2	3	0	3	1	1	1	1	2	2	1	3	1	0	3	1	1	1	0	3	1	0	3	1	3	2	2	1	1	3	2	1	1	1	1	3	3	1	1	1	3	37	12	17	30	1	4
2	1	2	1	2	2	1	1	1	2	3	1	2	3	1	3	2	2	1	0	2	2	1	2	1	2	3	1	2	1	1	3	1	3	2	1	2	3	1	3	1	2	30	15	28	19	1	4
1	0	1	0	1	1	0	0	0	0	1	0	1	0	0	0	0	0	0	0	1	1	0	1	0	1	0	0	0	0	1	2	1	1	1	1	0	1	1	0	0	1	10	1	9	28	1	1
0	1	1	0	0	0	0	2	0	1	0	0	1	0	0	1	1	1	0	0	1	0	0	1	0	2	1	0	0	0	1	0	0	1	0	0	1	1	1	1	0	1	14	2	5	20	1	2
2	1	1	1	2	2	1	2	3	1	2	2	2	3	1	1	1	2	1	2	0	1	0	1	1	2	2	3	2	3	1	2	3	1	1	3	1	0	3	3	1	2	16	24	29	21	1	2
3	3	0	2	3	3	2	2	1	0	3	2	2	3	2	2	3	3	3	2	1	3	1	1	2	1	3	3	3	3	0	3	2	3	3	3	2	0	3	2	3	2	20	32	39	21	1	2
2	1	3	0	3	3	0	3	3	3	3	3	2	0	0	3	2	3	1	3	3	1	1	3	2	3	2	2	3	2	3	3	3	1	1	2	2	2	3	2	0	3	36	19	33	19	0	4
3	3	3	3	1	3	3	3	3	3	3	3	3	2	3	3	3	3	3	3	3	2	3	3	2	2	3	3	3	1	3	3	3	3	3	3	3	2	3	3	3	2	37	39	40	29	1	4
2	1	3	3	3	2	1	2	1	2	1	1	2	2	1	2	1	2	0	3	2	1	1	3	1	1	2	0	2	1	2	2	2	1	2	2	3	2	1	0	0	1	28	15	24	22	0	4
1	0	0	0	3	2	0	3	1	0	2	2	0	2	0	0	1	1	1	2	1	3	0	0	2	0	3	1	2	3	0	1	3	1	0	2	0	0	2	0	0	3	9	12	27	23	1	0
2	1	1	1	1	0	0	1	1	0	0	2	3	1	0	0	0	0	3	1	0	0	1	0	2	0	1	0	2	2	1	0	2	1	0	0	0	0	1	2	0	0	7	14	12	21	1	0
2	2	3	1	3	2	1	3	2	3	3	2	3	3	1	3	3	2	1	2	3	3	1	3	2	3	3	3	3	3	3	2	3	3	2	1	3	3	2	3	1	3	42	24	35	21	0	4
1	0	0	1	1	1	0	0	2	2	2	0	1	1	0	1	2	2	0	0	1	0	0	1	1	1	1	1	2	1	1	1	1	1	1	1	1	1	2	2	1	2	16	10	15	25	1	2
2	0	2	0	2	2	0	1	1	2	2	1	2	0	0	2	1	1	2	0	2	0	0	2	1	2	2	0	2	2	2	3	2	1	1	0	3	2	1	2	1	3	28	9	20	19	0	4
0	2	1	0	1	0	2	2	0	2	1	3	2	2	1	3	1	0	1	0	1	2	0	2	0	2	1	1	0	0	2	2	1	2	0	0	0	2	1	2	2	1	22	11	15	18	0	3
3	0	3	0	3	1	0	0	1	3	1	0	3	2	0	3	2	1	0	1	3	0	0	1	0	3	3	0	3	1	3	3	1	2	3	0	3	3	3	1	0	3	38	4	24	19	0	4
3	1	2	1	3	3	1	2	2	3	3	2	3	3	1	3	3	3	2	2	3	2	0	2	2	3	3	2	2	2	2	3	1	3	3	2	2	3	3	3	1	2	37	22	36	17	1	4
1	2	0	0	2	1	1	2	1	0	1	1	1	1	0	0	0	1	0	1	0	2	0	0	0	1	1	1	1	1	1	1	1	1	0	0	0	0	2	1	2	3	9	10	16	25	1	0
2	1	1	0	1	3	1	1	2	2	3	1	2	3	1	1	1	2	1	1	3	1	0	1	0	2	2	0	2	1	1	1	1	1	1	0	1	1	2	1	0	1	19	9	25	21	1	2
1	0	0	0	1	1	1	1	2	0	0	2	0	0	1	0	1	0	0	2	1	2	1	0	1	0	0	1	0	2	0	0	1	1	1	0	0	1	0	1	1	1	6	13	9	23	0	0
3	3	2	3	2	3	1	3	3	2	3	3	3	3	2	2	3	3	3	3	3	1	1	1	3	3	3	3	1	2	1	3	3	3	3	2	3	3	3	3	1	1	32	33	38	15	0	4
1	1	2	1	2	2	2	2	2	2	2	2	2	1	1	2	2	2	0	2	2	2	1	2	2	2	2	2	2	1	2	1	2	2	0	2	2	2	3	2	2	2	28	21	24	19	1	4
2	1	0	2	3	2	2	2	2	1	2	2	2	3	0	2	1	2	1	1	1	1	1	2	1	3	2	1	2	2	1	3	2	2	1	1	1	2	2	2	3	3	24	20	28	28	1	3
0	0	0	0	0	0	0	0	0	0	0	0	0	0	0	0	0	1	0	0	0	0	0	0	0	0	0	0	0	0	0	0	0	0	0	0	0	0	0	0	0	0	0	0	1	29	1	0
1	1	2	0	2	2	0	2	1	3	1	2	3	2	0	2	2	1	0	2	3	2	0	3	0	3	1	0	1	2	3	1	3	3	1	1	3	2	3	1	0	3	37	8	23	19	1	4
1	1	1	1	3	1	1	1	3	0	3	2	1	2	1	1	1	1	1	0	0	2	0	1	3	2	2	1	2	1	0	2	2	2	1	2	0	0	1	2	2	3	15	19	23	18	0	2
2	1	2	1	1	1	1	2	1	1	2	1	3	2	1	2	2	2	2	2	2	3	0	2	3	3	1	1	1	1	2	1	2	1	1	2	1	2	2	2	1	2	26	19	23	18	1	3
3	3	3	0	2	3	1	3	2	3	3	3	3	1	3	3	3	0	1	2	2	3	0	3	1	2	3	2	3	1	3	3	2	3	3	3	2	3	2	2	1	3	38	22	35	18	1	4
1	3	2	0	3	3	0	2	2	1	2	2	2	2	0	2	1	2	0	3	1	2	1	2	1	3	2	3	2	2	2	3	3	2	1	3	2	2	1	2	0	2	27	20	28	24	1	3
2	1	3	0	3	3	0	3	2	3	3	2	3	3	3	3	3	2	3	3	3	3	0	3	0	3	3	1	3	0	3	2	2	3	0	3	3	3	3	3	1	3	42	20	34	25	0	4
2	0	1	2	3	3	1	2	0	1	2	3	2	1	1	2	2	1	2	1	2	1	3	2	1	3	1	2	3	1	1	1	2	3	3	2	2	1	1	1	3	1	26	20	26	16	1	3
3	0	0	1	0	3	1	3	3	0	3	3	0	3	0	1	0	3	0	0	0	2	1	0	0	0	2	1	3	2	1	3	3	1	3	2	0	0	3	1	1	2	5	13	40	21	1	0
3	0	3	1	3	2	1	3	1	3	3	2	3	3	0	3	3	3	1	3	3	2	1	1	2	3	3	0	3	3	2	1	3	3	2	3	3	3	3	1	1	2	38	18	36	30	1	4
3	1	3	2	1	3	0	2	3	3	3	1	3	1	1	3	3	2	2	3	3	3	0	3	3	3	2	3	2	2	3	3	1	3	2	3	3	3	3	3	1	3	40	27	31	18	1	4
2	0	1	1	2	2	2	3	3	1	2	3	1	1	1	2	2	2	0	3	0	3	0	1	0	2	2	3	3	3	1	2	3	3	3	3	1	0	2	3	2	3	20	24	33	14	1	2
0	2	1	0	1	1	1	0	2	2	1	1	3	2	0	0	3	3	2	0	2	1	2	1	1	2	1	0	0	1	1	1	0	2	1	0	3	2	2	2	1	1	24	14	14	19	0	3
1	0	1	0	1	3	0	2	1	0	2	1	1	3	0	0	0	3	0	1	0	1	0	2	1	1	3	0	2	1	2	0	1	0	1	0	0	0	2	0	0	2	10	4	25	22	1	1
2	1	1	2	1	2	0	2	2	1	2	2	2	2	0	2	2	2	1	2	2	2	0	1	1	2	1	2	2	2	0	1	2	2	1	1	1	1	1	2	0	2	20	16	24	20	0	2
1	0	1	0	1	1	1	1	1	2	0	0	1	1	0	1	2	1	0	0	1	1	0	0	0	0	1	0	2	2	1	1	0	3	0	0	2	2	1	1	0	1	18	5	11	19	1	2
0	1	0	0	0	0	0	2	0	0	1	1	0	2	0	0	0	1	0	0	0	2	0	0	0	0	1	1	0	0	0	1	1	0	1	0	0	0	1	0	0	1	1	2	14	26	1	0
3	3	3	3	3	3	3	3	3	3	3	3	3	3	3	3	3	0	3	3	3	3	1	3	3	3	3	3	3	3	2	3	3	3	3	3	1	3	3	3	3	3	39	40	39	18	1	4
1	2	1	3	1	1	2	2	1	2	2	2	1	2	2	1	2	2	0	1	0	2	0	1	1	1	1	1	1	2	2	1	1	1	2	1	2	1	2	3	1	1	17	20	22	18	0	2
2	3	1	1	0	2	1	1	2	2	1	0	0	1	0	0	0	1	0	1	0	0	0	1	1	0	1	2	1	2	0	3	2	0	1	2	0	1	0	2	2	0	5	19	16	18	0	0
1	0	3	0	1	1	0	0	0	1	1	0	1	1	0	0	1	0	0	0	1	0	0	2	0	2	0	0	2	0	0	1	0	1	1	0	2	1	0	0	0	1	17	0	8	20	1	2
3	0	2	0	1	3	0	1	1	2	3	1	2	1	0	2	1	3	1	0	1	1	0	2	0	2	3	0	3	1	3	2	1	1	2	1	1	2	3	2	0	1	23	6	30	14	1	3
0	0	0	0	0	0	0	0	0	0	0	0	0	1	0	0	0	1	0	0	0	0	0	0	1	0	1	0	0	1	0	0	1	0	0	0	0	0	0	1	0	0	0	3	4	22	0	0
2	0	1	1	1	1	2	2	2	1	1	2	2	1	1	1	1	1	1	0	1	1	3	1	2	1	1	2	2	2	1	1	2	1	1	0	2	0	1	1	1	0	14	18	19	20	1	2
0	0	0	1	0	0	1	2	3	3	0	2	1	2	0	2	2	0	0	0	2	0	0	1	1	2	1	0	0	3	2	0	1	0	1	0	1	2	1	0	0	2	20	9	10	22	0	2
2	2	1	2	2	2	1	3	2	2	2	2	3	1	1	3	3	3	3	3	3	2	2	3	1	3	2	2	2	0	3	3	2	3	1	2	1	2	3	0	3	3	35	24	30	25	1	4
3	2	0	3	1	3	3	2	3	2	2	3	2	3	0	1	2	2	2	1	1	2	0	3	2	3	3	3	2	2	0	3	3	1	3	2	1	1	3	2	2	1	19	27	37	22	1	2
2	1	0	2	2	2	1	2	1	1	3	2	1	1	1	1	2	2	1	1	0	1	1	1	0	1	3	1	2	2	1	2	2	1	2	1	1	0	1	3	1	2	14	17	27	18	1	2
3	1	3	2	3	3	2	1	2	3	3	2	3	2	1	3	3	2	0	0	3	0	1	3	2	3	3	3	3	2	3	0	1	3	0	2	3	3	3	3	3	3	42	24	26	16	1	4
3	3	3	2	3	2	0	3	2	3	3	2	3	1	1	3	3	3	3	2	3	3	1	3	0	3	3	3	2	3	3	2	2	3	2	2	3	3	3	3	0	3	42	25	34	23	0	4
1	3	1	0	2	3	1	0	1	1	1	2	2	0	1	2	3	1	1	0	3	0	0	3	0	2	1	1	1	1	1	3	2	3	1	1	2	2	2	1	1	2	29	12	18	23	0	4
1	2	1	1	2	1	0	1	2	0	1	2	2	1	1	0	2	2	1	1	0	2	1	1	1	2	1	2	0	2	0	3	1	2	1	0	0	2	1	0	0	2	16	14	18	20	1	2
2	2	0	1	0	2	0	2	1	0	3	0	0	3	0	1	0	2	0	1	0	3	0	0	2	0	3	0	3	3	1	3	1	0	3	0	0	0	2	2	0	1	3	12	32	25	1	0
3	3	2	2	1	3	2	2	2	2	3	2	3	2	1	2	2	0	0	2	2	2	2	3	2	2	3	1	3	2	2	1	1	3	1	2	2	3	2	3	1	1	30	25	28	17	1	4
0	1	2	0	1	1	0	1	0	2	1	0	0	2	0	2	0	1	0	0	1	0	0	1	0	1	1	0	0	0	3	1	0	0	2	0	1	1	1	1	0	1	16	2	11	27	0	2
2	0	1	1	3	2	0	2	1	2	3	3	2	3	1	3	2	0	3	1	2	2	3	2	2	2	2	1	3	1	2	2	2	3	3	1	1	3	2	0	1	3	31	16	31	22	1	4
1	2	0	2	1	1	1	2	3	1	1	2	1	2	1	1	1	2	2	0	1	1	1	1	2	1	1	3	2	3	1	1	2	1	1	2	1	1	1	2	1	1	13	25	20	30	1	1
2	1	0	1	1	3	0	2	3	1	2	3	1	2	0	1	1	1	0	1	1	0	0	0	1	3	3	1	3	2	0	0	2	1	0	1	1	0	1	1	2	0	11	14	24	20	0	1
1	0	2	1	2	1	0	2	1	0	1	1	0	2	0	3	1	0	1	0	0	2	0	3	1	0	2	2	2	1	3	2	1	1	2	0	1	1	2	2	1	2	19	10	21	18	1	2
3	1	3	1	2	2	1	2	3	2	2	3	3	3	1	2	3	2	1	3	2	2	2	1	0	2	3	2	3	1	2	1	3	1	2	2	2	2	2	1	1	3	30	20	33	30	1	4
2	2	1	3	3	2	2	3	3	1	2	3	3	3	3	2	1	1	2	3	1	1	0	2	3	2	2	3	3	3	2	3	3	2	2	3	1	1	3	2	3	3	25	35	33	23	1	3
3	3	2	2	2	3	2	1	2	3	1	2	3	2	2	1	3	2	2	2	3	2	3	2	2	3	1	3	2	3	1	2	3	2	2	3	3	3	2	3	2	2	33	34	28	18	1	4
3	0	1	0	1	1	0	0	2	2	2	2	3	2	0	1	2	2	0	0	1	0	0	1	0	3	3	0	2	2	1	1	2	2	2	0	2	3	2	2	0	1	24	6	24	16	1	3
2	0	0	1	0	1	2	2	2	0	1	2	1	1	1	0	0	1	1	2	1	2	0	1	2	1	2	2	2	2	1	1	1	0	2	3	0	0	0	3	1	2	7	22	20	19	1	0
3	0	1	2	3	3	0	3	1	1	3	3	1	1	2	0	3	3	1	3	2	3	0	1	0	1	2	3	3	1	0	1	3	3	3	2	1	2	2	2	0	3	22	17	36	21	1	3
3	1	3	1	3	3	1	3	3	3	3	3	3	2	1	3	3	1	1	3	3	3	1	3	1	3	2	2	3	3	3	3	1	3	2	3	1	3	1	3	1	2	39	25	33	21	1	4
3	1	1	0	3	2	0	3	1	1	2	0	1	3	0	1	2	2	2	0	0	1	0	2	1	1	3	0	3	0	1	3	0	2	1	1	2	0	3	0	0	3	20	6	29	23	0	2
3	3	2	2	3	3	3	3	3	2	3	3	3	2	3	3	3	3	3	3	3	2	2	2	3	3	3	3	3	3	2	3	3	3	3	3	2	3	3	3	3	3	37	40	40	20	1	4
1	0	0	0	2	2	0	0	0	1	2	0	1	1	0	0	1	1	0	0	1	1	0	0	0	1	1	0	0	2	0	2	0	1	1	1	0	1	2	1	0	1	10	4	14	22	0	1
0	1	1	1	1	2	0	1	1	2	1	1	1	1	1	1	2	1	1	1	1	1	0	1	2	2	2	1	1	2	1	0	1	2	0	1	1	3	1	0	1	2	21	13	13	27	1	3
2	3	1	3	3	1	1	1	1	3	2	3	3	1	1	3	3	0	2	1	3	2	1	1	0	1	1	3	2	1	2	0	1	3	0	1	3	3	1	1	0	3	35	19	17	18	1	4
3	2	2	2	3	3	3	3	2	3	3	3	3	3	2	3	3	3	3	3	3	3	0	3	3	3	3	2	2	3	3	3	3	3	3	3	3	3	3	3	3	3	41	34	41	28	1	4
1	1	0	0	1	1	0	0	0	2	0	1	1	1	0	2	0	1	0	0	0	0	0	0	1	0	0	1	0	1	0	1	1	1	0	1	2	0	0	1	0	2	11	6	7	20	1	1
0	1	0	0	0	0	0	0	0	0	0	0	0	3	0	0	0	0	0	0	0	0	0	0	0	0	1	0	0	0	0	0	0	0	2	0	0	0	0	1	0	2	2	2	6	29	0	0
3	1	1	0	3	1	0	2	1	3	2	3	3	2	0	1	3	1	3	3	3	2	0	1	0	3	1	1	2	2	2	3	2	3	2	3	3	3	1	3	1	2	34	18	27	28	1	4
2	0	2	1	1	2	1	0	3	3	3	1	1	3	0	1	3	2	2	1	2	1	0	1	2	2	3	1	1	2	1	2	1	3	0	0	3	3	2	0	0	2	28	13	23	20	1	4
1	2	2	0	3	1	0	3	0	0	3	1	3	2	0	3	3	0	0	0	2	2	0	2	0	0	3	3	3	2	1	2	3	3	0	0	3	2	3	3	0	2	29	10	27	17	1	4
3	1	3	3	3	2	3	3	2	3	3	2	3	3	1	3	3	0	2	2	3	3	1	3	2	2	3	3	3	3	3	3	2	3	2	2	3	3	3	3	2	3	41	30	35	21	1	4
0	2	0	0	0	0	0	1	0	0	0	0	1	1	0	1	0	0	0	1	1	0	0	1	0	1	0	0	0	1	2	0	0	0	0	0	0	0	0	1	0	0	7	5	2	24	1	0
1	0	0	2	2	1	1	3	2	0	3	3	3	1	0	1	0	1	1	2	0	2	0	1	3	3	1	2	2	2	2	2	3	0	1	3	0	0	2	3	2	2	14	23	26	21	1	2
2	1	0	1	2	2	0	3	0	2	2	2	3	3	1	3	3	3	0	2	1	2	1	1	1	3	2	0	2	2	2	1	2	3	0	2	1	1	2	2	0	2	27	13	28	24	1	3
1	0	0	0	1	2	0	1	1	3	1	3	2	3	1	3	2	1	0	1	1	2	0	1	2	1	1	1	2	2	2	2	3	1	3	1	3	1	1	3	0	1	22	12	26	20	1	3
1	0	1	0	2	1	0	1	2	2	1	0	0	1	0	1	1	0	0	1	1	1	0	1	0	0	1	1	2	0	1	1	1	1	2	1	0	0	1	2	0	2	13	7	14	19	1	1
1	0	0	0	2	1	0	2	3	3	1	2	2	0	1	2	2	0	1	0	2	1	0	2	1	1	0	0	2	2	3	1	2	2	1	0	3	1	2	1	0	0	25	9	16	22	0	3
2	1	1	3	3	3	3	3	3	2	3	3	1	1	3	3	3	3	1	3	3	3	1	2	3	3	1	3	3	3	2	1	3	3	1	3	3	3	1	3	3	3	35	36	31	29	0	4
1	0	0	1	1	1	0	1	0	0	1	0	0	0	1	0	0	1	0	1	0	2	1	0	1	0	0	1	1	1	0	1	0	0	1	0	0	1	1	0	1	1	3	8	11	25	1	0
0	1	0	0	1	0	0	2	2	1	1	1	1	0	0	2	0	0	0	2	0	0	0	1	1	0	1	0	0	3	1	2	2	1	0	0	0	0	0	1	0	3	11	10	9	19	0	1
3	0	3	1	3	3	2	2	2	3	3	1	2	1	1	2	3	3	2	1	3	2	0	1	1	3	2	0	2	2	2	3	0	2	3	1	3	2	3	3	0	3	35	16	31	17	1	4
3	3	3	3	3	3	3	3	3	3	3	3	3	3	3	3	3	3	3	3	3	3	3	3	3	3	3	3	3	3	3	3	3	3	3	3	3	3	3	3	3	3	42	42	42	25	1	4
1	2	0	0	1	2	1	0	2	3	0	1	2	3	2	2	2	3	2	1	1	0	0	2	2	1	3	0	2	2	2	2	2	1	2	1	2	1	3	3	1	1	21	19	24	17	1	3
1	1	1	0	0	0	1	1	1	1	1	0	1	1	0	0	1	1	1	0	0	0	0	1	1	1	0	0	0	1	1	0	1	1	0	0	0	0	0	0	0	1	9	6	6	24	1	0
2	3	2	1	2	2	3	3	0	1	3	2	2	1	2	1	3	2	1	2	2	2	1	1	1	3	3	0	3	1	1	1	2	3	2	0	0	1	3	1	3	2	24	19	31	26	1	3
2	1	0	0	1	1	0	1	1	3	2	2	1	3	0	0	2	0	0	0	1	0	0	3	0	1	2	0	2	1	0	1	1	2	2	1	1	0	3	1	0	1	16	5	22	23	1	2
1	1	0	2	1	0	1	1	2	1	2	1	2	2	1	0	2	1	1	0	0	2	1	1	2	2	2	1	1	0	1	2	2	1	2	0	0	1	2	0	1	1	13	13	21	24	1	1
2	2	3	3	2	3	0	3	1	1	2	2	2	2	0	3	2	2	2	2	1	2	0	2	2	2	2	2	2	1	2	2	3	2	2	2	1	0	2	2	0	2	25	19	31	25	1	3
0	0	2	0	2	1	0	0	0	0	0	0	0	3	0	0	0	2	1	0	1	1	0	1	3	2	0	0	1	0	0	2	2	0	3	0	0	1	0	0	0	0	9	4	15	20	0	0
3	1	0	0	1	1	1	1	3	1	1	0	2	1	0	1	1	1	0	0	3	0	0	2	0	1	1	0	0	2	1	0	0	3	0	1	0	3	1	2	1	2	21	11	10	26	0	3
2	2	3	3	3	0	3	3	3	3	3	3	3	2	2	3	3	3	3	3	3	3	3	3	3	3	3	3	3	1	3	3	3	3	2	3	3	3	3	1	3	3	42	36	36	18	1	4
2	2	1	0	3	3	0	3	3	1	1	1	2	2	0	2	1	1	1	2	2	3	0	1	3	2	1	3	2	1	1	0	2	1	1	2	1	1	1	3	2	3	22	22	23	29	1	3
2	0	3	0	3	3	0	3	2	0	3	2	3	1	0	3	0	0	0	3	1	1	0	3	0	1	3	0	3	0	3	1	3	1	2	3	3	1	3	2	1	1	26	11	30	20	0	3
1	1	1	0	1	2	1	0	1	0	1	0	1	2	0	2	1	0	0	2	0	0	0	0	2	0	1	1	1	0	0	3	0	0	1	1	0	0	1	1	0	1	7	10	13	21	1	0
2	0	0	0	1	0	1	0	1	0	2	2	1	0	1	1	0	2	0	1	0	1	0	0	1	1	0	2	1	2	0	0	2	1	0	2	1	0	0	1	1	1	7	13	12	18	1	0
0	0	1	0	1	0	0	1	1	0	0	1	1	1	0	1	0	1	0	0	1	2	0	1	1	1	1	0	0	1	0	1	1	0	0	1	0	3	1	1	0	2	12	5	10	21	0	1
1	3	2	1	2	1	2	3	2	3	2	2	3	1	0	3	3	1	3	1	3	1	1	3	0	2	3	3	3	1	2	2	3	3	1	3	3	3	2	3	3	2	37	26	26	18	0	4
1	0	1	0	1	1	0	1	1	1	1	1	1	1	0	1	1	1	0	0	1	1	0	1	1	2	1	0	1	0	1	1	1	1	1	0	1	1	1	0	0	1	15	2	14	26	1	2
0	0	0	0	0	0	1	1	2	0	0	1	1	1	0	0	0	0	0	0	0	0	0	0	0	1	1	1	1	0	0	1	1	0	0	0	0	0	0	0	2	0	2	6	7	25	0	0
0	0	0	0	1	0	0	3	2	0	0	1	1	1	0	1	1	0	3	1	2	1	0	2	1	1	0	1	0	2	1	1	1	2	2	0	0	2	2	3	0	3	17	13	12	19	0	2
0	1	0	0	0	0	0	0	0	0	0	0	0	0	0	0	2	0	0	0	0	0	0	1	0	0	0	0	0	0	1	3	1	0	2	0	0	0	2	0	0	1	5	1	8	21	1	0
3	1	3	3	3	3	0	3	1	2	3	3	3	2	1	3	3	0	1	3	2	3	1	3	2	3	3	3	3	1	3	3	3	3	3	2	2	3	3	3	1	3	39	23	38	28	1	4
3	0	3	2	3	1	1	3	3	2	3	3	3	3	1	3	2	3	0	2	2	3	2	3	1	3	3	3	3	3	3	3	3	2	3	3	1	2	3	3	1	3	35	25	40	17	1	4
3	0	1	2	3	3	3	2	1	1	3	2	3	2	2	1	1	2	2	0	1	2	0	3	0	3	3	2	2	2	2	3	1	1	2	0	2	1	1	0	3	3	26	17	31	16	0	3
1	2	1	1	2	1	0	1	3	1	2	2	2	1	0	2	2	3	3	1	1	1	1	1	3	2	2	1	2	3	1	2	2	1	1	1	0	2	2	2	0	2	20	21	23	25	1	2
1	3	1	2	1	3	3	3	3	1	1	2	2	2	3	2	1	2	2	2	1	2	1	2	3	1	2	3	1	2	2	2	2	1	1	2	1	2	1	1	2	1	19	32	25	26	0	2
3	2	1	2	1	3	0	2	3	1	2	2	1	2	2	1	2	0	0	1	2	2	2	1	2	2	2	2	1	3	1	1	2	2	0	1	1	1	2	3	0	2	19	23	24	16	1	2
0	3	0	0	1	0	1	1	3	0	0	2	0	0	2	0	0	0	0	1	0	0	0	0	0	0	0	1	0	1	0	0	3	0	0	1	0	0	0	0	1	0	1	14	6	18	1	0
3	0	1	0	2	2	0	2	0	0	2	0	1	1	0	3	1	3	0	0	1	2	1	2	0	1	3	0	1	0	1	2	0	2	1	0	0	1	2	0	0	2	18	1	24	26	1	2
0	1	2	1	1	0	1	3	1	2	1	0	2	1	1	1	2	0	0	1	2	1	0	1	1	1	0	2	0	0	2	1	1	2	1	1	1	2	1	2	1	2	23	13	10	23	0	3
1	0	1	0	0	1	0	1	2	1	0	1	1	3	0	1	0	0	0	1	1	1	0	1	1	0	0	1	0	0	2	0	1	0	1	0	1	1	1	0	3	2	12	8	11	22	0	1
2	3	1	0	2	3	1	3	2	0	2	2	3	2	2	0	3	3	0	1	2	3	1	1	3	3	2	2	3	1	1	2	1	3	2	1	0	3	3	3	1	3	25	21	33	27	1	3
0	1	0	0	1	1	1	1	2	1	1	2	1	0	0	1	1	1	1	1	0	2	0	0	3	1	0	2	1	2	1	1	2	2	1	1	1	1	1	2	0	1	12	16	14	18	1	1
3	0	3	1	3	3	2	3	3	3	3	3	3	3	3	3	3	3	0	0	3	3	0	3	3	3	3	3	3	3	3	2	3	3	3	0	3	3	3	3	3	3	42	24	41	19	1	4
3	3	3	3	3	3	3	3	3	3	3	3	3	3	3	3	3	3	3	3	3	3	3	3	3	3	3	3	3	3	3	1	3	3	3	3	3	3	3	3	3	3	42	42	40	23	1	4
2	3	1	1	2	2	2	2	2	1	3	2	3	1	0	2	3	2	0	3	1	1	0	3	2	3	2	3	2	1	1	0	1	2	1	2	1	2	3	2	2	3	28	23	24	17	1	4
3	1	2	2	3	2	3	3	1	2	2	1	3	2	0	3	2	2	2	1	3	1	0	2	2	3	3	2	2	1	2	2	3	2	2	2	3	3	2	1	2	2	35	20	30	20	0	4
3	1	1	2	1	2	2	2	3	2	3	3	3	2	3	1	3	3	0	1	1	2	1	2	3	3	1	2	3	3	1	1	3	3	2	1	3	3	0	3	0	3	30	25	30	17	1	4
1	2	1	2	1	2	2	2	1	0	2	2	1	1	1	0	1	2	2	2	0	2	0	0	1	2	2	2	2	1	1	2	2	1	1	1	0	0	2	0	1	1	9	18	25	20	1	0
3	1	1	2	1	2	0	1	3	2	2	1	2	2	0	2	2	0	3	0	3	3	0	1	2	3	1	0	1	1	1	1	2	2	2	1	3	3	2	3	0	1	27	16	23	19	0	3
0	0	0	0	2	2	1	2	0	1	0	3	0	0	0	0	0	0	0	0	0	0	0	0	0	0	0	0	0	0	0	2	0	3	0	0	0	0	1	3	0	3	9	4	10	17	0	0
0	2	0	0	1	0	1	0	3	2	1	2	2	2	1	1	1	2	2	0	1	0	0	1	1	1	1	1	1	1	1	1	2	1	0	1	2	1	1	2	2	3	18	17	13	15	1	2
2	1	0	1	2	2	1	2	0	0	2	1	1	3	0	0	1	2	0	0	0	2	0	0	2	1	2	1	2	0	0	2	1	0	2	0	0	0	2	0	0	1	6	6	27	26	1	0
3	3	3	3	3	3	2	2	3	3	3	3	3	3	3	2	3	3	0	3	3	3	0	2	2	3	2	3	2	2	3	3	3	3	2	3	3	3	2	3	3	3	40	33	37	22	1	4
3	2	2	2	1	2	2	2	2	2	3	2	3	1	2	1	1	1	0	3	1	1	2	3	0	3	1	2	2	2	2	2	3	1	2	2	0	2	1	2	1	2	24	24	26	22	0	3
1	2	1	1	1	1	0	2	2	2	1	3	1	2	1	1	1	0	0	2	1	1	0	1	3	1	2	2	1	1	1	1	2	2	0	0	2	1	2	1	0	3	19	15	19	22	1	2
3	1	2	2	3	3	1	3	3	3	3	2	3	3	1	3	3	3	2	3	3	3	0	3	1	3	3	3	3	3	3	3	3	3	2	3	3	3	3	3	1	3	41	27	40	29	1	4
3	0	0	1	2	2	3	2	3	0	2	2	1	3	0	3	0	3	0	0	0	2	1	0	2	1	2	1	1	2	1	2	2	0	1	3	0	0	2	2	2	2	10	20	29	25	1	1
3	1	0	1	2	2	1	3	1	1	3	0	2	1	0	2	1	3	0	1	1	3	0	2	2	1	3	0	2	1	1	2	1	1	1	2	1	1	1	1	1	2	18	12	28	18	1	2
3	2	1	0	1	3	0	2	1	1	2	0	1	3	0	0	1	1	1	0	0	1	0	1	0	1	3	1	3	1	1	3	1	1	3	0	1	0	3	1	0	1	11	7	31	21	0	1
0	0	0	0	0	0	0	1	0	0	1	1	1	2	0	0	0	0	0	0	0	1	0	1	0	0	2	1	0	1	0	1	2	0	2	0	0	1	1	1	0	0	3	3	14	24	1	0
1	1	1	0	3	0	0	3	2	0	1	3	2	2	0	0	0	1	3	3	1	1	0	0	0	1	0	2	1	2	1	0	2	0	1	3	2	1	1	3	0	2	14	19	17	18	1	2
0	3	1	0	2	0	3	1	1	1	0	2	2	2	2	1	1	0	3	0	1	2	2	2	2	1	0	0	0	0	1	1	0	1	0	0	1	1	1	2	2	2	18	20	9	21	1	2
0	1	0	0	1	0	0	1	0	1	0	0	0	2	0	3	2	3	2	0	2	1	0	1	1	1	1	0	0	1	1	1	0	3	0	0	0	2	2	0	0	1	18	5	11	23	0	2
1	0	2	1	2	1	1	1	2	2	1	1	2	2	0	1	1	3	1	0	0	0	1	2	1	1	1	1	1	2	2	1	2	1	1	2	1	0	1	2	1	2	19	15	17	22	1	2
3	3	2	1	2	3	2	3	1	1	3	3	3	3	1	2	3	1	2	2	2	2	1	2	3	3	3	3	3	1	2	3	3	3	3	1	2	3	1	3	2	0	30	26	37	28	1	4
3	3	1	2	3	1	3	1	2	3	3	3	3	3	1	3	3	3	3	2	2	2	1	2	2	1	3	3	3	2	2	3	1	1	2	2	3	2	2	3	3	2	31	32	33	23	1	4
1	0	1	0	2	1	0	1	1	1	1	0	1	0	0	1	2	0	0	0	0	1	0	1	0	1	0	1	1	0	1	1	1	2	0	1	1	1	1	1	0	1	16	4	9	22	1	2
0	2	0	2	3	2	1	1	3	0	0	2	0	1	2	3	0	1	3	1	0	0	0	1	3	1	1	1	0	2	3	2	2	0	2	1	1	0	1	2	2	3	15	25	15	18	0	2
3	2	3	2	3	3	2	3	3	3	3	2	3	3	2	3	3	2	2	2	3	2	2	3	3	3	3	2	2	2	3	3	3	3	2	3	3	3	2	3	3	3	42	33	36	22	1	4
2	3	2	3	3	2	3	2	2	2	3	3	3	3	2	2	3	3	3	3	2	3	2	3	3	2	2	3	2	3	2	3	3	3	2	1	2	3	2	3	2	2	34	36	35	17	1	4
3	3	3	2	3	3	1	3	3	3	3	3	3	3	3	3	3	0	3	3	3	1	1	3	1	3	3	3	3	3	3	3	3	3	1	3	3	3	3	3	2	3	42	34	35	17	1	4
3	3	2	2	3	3	3	3	3	3	3	3	3	2	1	3	3	3	2	3	3	2	0	3	2	3	3	2	3	3	3	2	2	3	1	3	3	3	3	3	2	3	41	32	36	19	1	4
2	1	2	3	3	3	2	3	2	3	3	3	3	3	2	3	3	2	3	2	3	3	2	3	3	3	3	2	3	2	3	3	3	3	3	3	3	3	3	3	3	3	41	33	40	18	1	4
2	0	1	3	2	3	0	3	3	1	3	2	3	3	3	2	3	2	0	3	1	1	1	2	2	1	2	2	3	1	1	3	2	0	2	3	0	1	3	3	2	2	20	26	34	17	1	2
3	3	1	1	2	1	1	1	2	1	3	1	2	3	1	1	0	1	2	1	0	2	0	2	0	2	2	1	2	1	1	1	1	1	2	1	1	0	2	1	1	2	16	16	25	22	1	2
2	2	0	2	1	1	2	2	2	3	3	1	3	3	2	1	2	0	3	1	2	2	0	1	0	3	3	2	2	0	1	1	2	3	0	3	3	2	3	3	2	1	26	24	25	16	1	3
0	0	0	0	0	0	0	0	0	0	0	0	0	1	0	0	0	0	0	0	0	0	0	0	0	0	1	0	0	0	0	0	0	0	0	0	0	0	0	1	1	1	1	2	2	22	0	0
1	2	1	1	2	1	0	1	1	1	1	0	1	0	1	1	0	1	0	0	0	1	0	2	1	0	1	1	2	1	1	1	1	0	0	1	1	0	0	0	0	1	11	9	11	20	1	1
0	1	0	1	1	0	0	1	1	2	1	1	2	2	0	1	1	2	0	0	0	1	0	1	3	1	2	0	1	0	1	2	1	1	2	0	0	0	1	0	1	1	12	7	17	29	1	1
0	0	0	1	1	1	0	0	0	0	1	0	0	1	0	0	0	0	1	0	0	1	0	0	1	0	1	0	0	0	0	2	0	0	2	0	0	0	1	0	0	1	2	3	10	25	0	0
1	2	2	2	1	0	0	2	3	3	2	3	1	3	1	2	2	3	0	3	3	2	2	2	2	3	1	2	1	3	1	1	3	1	1	1	2	3	1	3	0	3	29	24	24	15	1	4
0	0	0	0	0	1	0	0	0	0	0	0	0	0	0	0	0	0	1	0	0	0	0	0	0	0	0	0	0	0	1	1	0	0	1	0	0	0	0	1	0	1	2	2	3	16	0	0
1	0	2	1	1	3	1	2	2	2	3	2	2	1	0	2	2	1	2	0	2	0	1	2	0	2	3	1	3	0	2	1	2	2	1	0	2	2	3	1	2	2	27	11	26	16	1	3
2	0	2	1	1	3	0	1	1	2	3	2	2	0	0	3	2	0	2	0	2	0	0	2	0	2	3	1	3	0	2	2	1	2	1	1	2	2	3	1	1	2	28	8	24	16	1	4
1	3	1	0	2	1	0	2	0	1	1	0	1	2	1	3	2	0	2	0	0	1	0	2	1	2	0	0	0	2	2	1	0	2	1	0	1	0	1	2	1	3	22	12	11	23	0	3
3	0	1	2	1	1	2	2	3	3	3	3	3	2	0	3	3	0	0	1	3	3	0	3	3	2	3	2	3	3	1	0	3	3	0	1	3	3	2	3	0	3	35	20	28	18	0	4
3	2	3	2	3	3	1	3	3	3	2	3	3	3	3	3	3	3	1	2	3	3	1	3	2	3	2	3	3	3	3	3	3	3	2	3	3	3	3	3	3	3	42	32	39	22	0	4
0	0	0	0	0	0	0	1	0	1	0	0	0	1	0	0	1	0	0	0	0	0	0	0	0	0	1	0	0	0	0	1	1	0	1	0	0	1	1	0	0	0	3	0	7	19	0	0
1	1	0	0	0	1	0	0	1	0	0	0	0	1	1	0	2	0	0	0	0	0	0	0	1	0	0	0	0	0	0	0	0	1	0	0	0	1	1	0	0	1	5	4	4	20	0	0
2	2	1	1	2	3	1	3	3	3	3	3	3	2	3	2	0	2	0	1	1	3	1	3	2	2	3	2	3	2	2	3	3	2	1	2	2	1	3	2	0	2	26	22	37	18	1	3
2	3	3	1	3	2	1	3	3	3	3	1	3	1	0	3	3	0	0	3	3	3	0	3	0	3	1	1	3	0	3	0	3	3	0	3	3	3	1	2	1	3	42	18	23	22	1	4
2	0	0	0	2	3	2	2	2	0	3	2	1	3	0	2	2	3	2	2	1	2	0	2	0	1	3	1	2	2	1	3	2	2	1	1	1	2	3	2	3	1	18	17	34	22	1	2
1	0	0	0	0	1	0	1	1	0	1	1	1	2	1	1	0	1	0	0	0	2	0	1	1	1	1	1	0	0	0	0	1	0	0	1	0	0	1	1	0	1	5	6	13	25	1	0
2	3	2	2	2	2	0	2	3	2	2	2	3	2	0	3	2	2	0	0	2	3	0	2	3	2	2	3	2	1	3	2	2	2	2	0	2	2	2	2	0	2	31	17	29	24	0	4
2	0	1	3	3	2	2	2	0	2	2	3	1	2	3	2	0	1	1	2	1	2	0	2	2	2	2	2	2	1	1	2	3	0	2	2	1	2	3	2	1	3	21	21	30	18	1	3
1	0	1	1	1	1	1	1	2	1	0	1	2	2	2	1	1	2	3	1	1	2	0	1	1	2	1	2	3	1	1	1	1	2	0	1	0	1	1	1	1	2	17	17	17	17	0	2
3	1	3	1	3	3	0	3	3	3	3	3	3	3	2	3	2	3	3	1	3	3	0	3	3	3	3	3	3	3	3	2	3	3	3	2	3	3	3	2	1	3	41	25	41	19	1	4
0	1	1	1	1	3	1	3	3	1	2	2	1	1	0	2	1	3	2	2	0	1	0	3	2	1	0	3	2	3	2	0	3	2	1	3	1	1	2	3	0	3	20	24	23	16	1	2
2	0	1	2	2	3	1	1	2	1	3	2	3	3	1	1	1	3	0	0	2	2	1	2	0	2	3	3	3	0	1	3	3	3	3	0	2	2	3	3	0	2	25	13	37	17	1	3
2	3	0	0	2	1	0	2	0	0	1	1	2	3	1	1	1	2	2	0	0	1	0	1	0	3	1	0	2	0	1	2	0	1	1	0	0	0	1	0	0	2	14	6	20	28	1	2
3	3	1	0	2	3	2	1	0	2	2	2	3	1	1	3	2	3	0	0	3	0	0	3	0	3	2	1	2	1	3	0	0	2	1	0	2	3	2	3	2	2	34	13	22	19	1	4
1	3	3	0	3	2	0	3	3	3	0	2	3	3	0	3	3	3	3	1	3	3	0	3	1	3	3	0	2	2	3	3	2	3	3	0	3	3	3	2	0	3	42	15	33	21	0	4
3	2	3	3	3	3	3	3	3	3	3	3	3	3	1	3	3	3	3	3	3	3	1	3	3	3	3	3	3	3	3	3	3	3	2	3	3	3	3	3	3	3	42	37	41	18	1	4
1	0	2	0	3	2	1	1	2	3	3	2	3	2	0	2	3	1	0	1	3	1	0	2	0	2	2	1	1	2	3	2	1	3	3	1	3	2	1	2	0	3	37	10	23	20	1	4
3	0	3	0	3	1	0	0	2	3	1	0	3	0	0	2	3	0	0	1	3	0	0	1	0	3	1	2	0	0	3	1	0	3	0	2	3	3	3	2	0	3	39	9	10	25	0	4
0	2	0	0	0	0	0	0	0	0	0	0	0	1	0	0	0	0	0	0	0	0	0	0	1	0	0	0	0	1	0	0	0	0	0	0	0	0	0	0	0	0	0	4	1	17	0	0
1	0	1	2	2	1	0	1	1	2	2	0	2	2	0	2	3	1	0	1	2	1	0	2	0	1	2	1	0	1	1	1	1	3	1	1	3	2	2	1	0	3	29	8	16	20	1	4
1	1	0	1	2	1	2	1	1	1	1	1	2	0	1	0	1	2	2	1	1	0	0	1	2	2	1	2	2	2	0	1	2	1	0	2	1	1	1	2	1	2	15	20	14	21	0	2
1	0	0	0	1	1	0	1	0	0	1	0	1	1	0	1	1	2	0	0	0	0	0	1	0	0	1	0	0	1	0	1	1	1	1	0	0	0	1	0	0	2	8	1	12	20	1	0
2	0	2	1	2	2	1	3	3	1	2	3	3	3	0	3	2	2	0	3	1	2	1	2	2	3	2	3	2	1	2	2	3	3	1	3	2	1	3	3	3	1	28	24	32	21	1	4
2	2	1	0	3	3	2	2	3	0	2	2	3	1	2	3	3	2	2	3	3	3	1	3	1	3	1	3	1	3	1	2	1	3	2	2	1	2	1	2	2	2	31	28	25	21	0	4
1	1	3	1	3	1	0	3	1	2	1	1	3	2	2	3	2	0	0	2	1	3	1	3	1	3	1	0	3	0	3	2	0	3	2	3	2	2	2	0	0	3	36	12	22	17	1	4
2	0	2	0	0	2	0	2	0	2	3	0	2	1	0	3	0	0	1	2	0	0	0	1	0	2	3	0	3	0	0	0	1	2	1	0	1	0	0	0	0	3	18	3	18	22	1	2
3	0	3	1	3	3	0	3	1	3	3	3	3	3	0	3	3	3	0	1	3	1	0	3	0	3	3	0	3	3	3	3	2	3	3	3	3	3	3	0	0	3	42	9	39	22	1	4
2	0	1	0	3	2	0	1	1	2	2	2	2	2	0	2	0	0	0	0	0	2	0	2	0	2	2	2	1	2	2	2	1	0	1	0	2	1	1	1	0	2	21	6	21	17	1	3
2	3	3	2	3	1	2	3	2	3	3	2	3	2	1	3	3	3	2	1	3	2	1	1	3	3	2	1	2	3	3	3	1	3	1	2	3	3	2	3	3	1	38	29	29	18	1	4
1	0	3	0	2	1	1	0	1	1	2	1	2	0	0	2	0	2	0	2	0	1	1	2	1	1	0	1	2	1	0	0	0	0	0	1	2	1	0	0	0	3	19	9	10	16	1	2
1	0	2	0	2	1	0	1	1	1	1	1	3	0	2	3	3	2	0	1	1	1	0	1	0	3	0	0	1	1	3	0	0	3	1	0	1	2	1	1	1	3	31	7	11	21	1	4
3	3	3	2	3	3	2	2	3	3	3	3	3	3	3	3	3	3	3	3	3	2	1	3	3	3	2	2	3	2	2	2	3	3	3	3	3	3	3	3	3	3	41	36	38	21	1	4
1	0	0	0	0	0	0	1	1	0	0	1	0	2	0	0	0	1	1	0	0	0	0	0	0	0	1	0	0	2	0	1	1	0	0	1	0	0	1	2	0	0	0	7	10	22	1	0
1	0	3	0	2	0	0	3	3	2	0	3	3	1	1	3	0	2	1	0	1	3	0	2	0	2	1	0	2	1	3	1	2	1	1	1	3	1	0	2	0	1	27	9	20	24	0	3
0	0	1	1	1	0	0	1	0	1	0	2	2	0	1	1	1	0	0	1	2	1	0	1	1	1	2	1	0	0	1	1	1	1	0	1	1	1	2	0	0	1	16	6	10	22	1	2
3	3	3	0	3	3	3	3	3	3	3	3	3	3	0	3	3	0	1	3	3	3	0	3	0	2	3	0	3	3	3	3	3	3	3	3	3	3	3	3	1	3	41	23	39	21	1	4
3	3	3	0	3	3	1	2	1	1	3	3	3	1	3	2	2	0	2	1	3	0	0	3	3	2	3	2	2	3	2	2	2	2	3	3	2	2	2	2	3	3	33	27	29	15	1	4
1	3	3	1	3	3	1	3	3	3	2	3	3	2	0	3	3	1	3	3	3	3	0	2	3	3	3	3	3	3	2	1	3	3	3	1	2	3	3	2	1	3	39	27	34	14	1	4
1	2	1	2	2	0	0	0	3	1	1	2	1	1	1	2	2	1	1	2	2	1	0	1	3	0	0	2	0	1	3	2	2	0	2	2	3	3	1	3	2	1	22	24	14	18	0	3
2	1	1	1	2	2	1	3	3	0	2	3	1	2	0	1	2	2	2	3	0	2	1	2	0	1	2	3	3	2	1	2	3	2	3	2	0	0	3	3	1	2	15	23	34	22	1	2
1	1	2	1	2	2	1	2	1	2	2	1	3	2	1	2	2	0	0	2	3	2	1	2	1	2	2	0	0	1	1	2	1	2	1	2	2	2	2	1	0	2	29	13	20	26	1	4
1	0	3	0	1	0	3	0	1	3	2	0	3	1	0	2	1	0	1	1	1	1	0	2	0	2	2	0	0	0	1	1	1	0	2	0	0	0	0	1	0	1	20	7	11	19	1	2
2	0	1	2	3	2	2	2	3	2	3	2	3	2	2	3	3	2	1	3	3	2	0	2	1	2	1	3	2	1	2	2	2	3	3	2	2	2	2	3	1	2	33	24	29	19	1	4
1	2	2	1	2	1	1	2	2	2	2	2	2	2	1	1	2	2	2	2	2	2	1	2	2	2	2	2	2	2	1	3	2	2	2	2	2	2	2	2	2	2	26	24	27	20	1	3
0	0	1	0	1	0	1	1	1	0	1	2	1	3	2	1	1	1	1	1	0	1	0	1	0	0	1	1	2	1	2	1	0	1	2	0	0	0	1	1	1	1	10	10	16	19	1	1
1	2	0	0	0	1	0	0	0	0	2	0	0	3	0	0	0	0	0	0	0	0	0	0	0	0	1	1	0	0	0	2	1	0	3	0	0	0	0	0	0	0	0	3	14	23	1	0
3	0	3	0	3	3	0	1	1	3	2	0	3	0	0	3	3	3	0	2	3	1	0	3	1	3	2	3	3	0	1	0	3	3	0	2	3	3	3	1	0	1	38	10	24	24	1	4
0	1	0	0	0	2	1	1	0	0	1	0	0	1	0	0	0	1	1	0	0	0	0	0	0	0	0	0	1	0	0	1	0	0	1	0	0	0	0	2	1	1	1	6	9	22	1	0
0	0	0	1	0	1	2	1	1	0	1	1	1	1	1	0	1	1	0	0	1	2	0	0	1	0	0	1	1	0	0	1	2	0	1	2	0	0	1	1	1	2	5	11	14	20	1	0
1	3	1	0	3	3	1	1	1	1	2	1	2	0	1	3	3	1	3	0	1	2	2	1	3	3	2	0	1	0	1	1	1	3	1	0	2	1	2	0	1	1	26	15	19	20	0	3
3	0	1	0	1	1	0	2	1	2	2	2	1	0	0	2	2	1	1	1	2	1	0	2	1	2	2	1	2	0	1	1	1	2	2	0	3	3	2	1	0	2	26	6	22	23	1	3
3	3	3	2	3	3	3	3	3	3	3	3	3	3	3	3	3	3	3	3	3	3	2	3	3	3	3	3	3	3	3	3	3	3	3	3	3	3	3	3	3	3	42	40	42	18	1	4
1	1	1	0	1	1	0	1	1	1	1	1	2	1	1	1	1	0	0	1	1	0	0	1	1	2	2	1	1	1	1	0	1	1	1	0	0	0	2	1	0	1	14	8	13	22	1	2
3	1	3	3	3	3	1	1	3	3	3	2	3	3	1	3	3	3	1	3	2	3	0	2	3	3	3	3	1	3	3	2	3	3	3	3	2	2	3	3	1	3	38	29	36	20	1	4
3	1	3	1	2	1	0	3	3	3	2	1	3	2	0	3	2	2	0	2	3	1	0	3	0	2	1	1	2	0	3	1	3	2	3	2	3	3	0	3	0	0	35	13	25	23	1	4
0	1	1	0	1	1	1	1	0	1	0	2	1	2	0	1	1	0	0	0	1	0	0	1	0	0	0	0	1	0	1	1	0	1	1	1	1	1	0	2	1	0	12	6	9	27	0	1
1	1	0	0	3	0	0	2	3	1	1	1	1	3	0	1	1	0	3	0	2	1	0	1	0	1	1	0	0	1	1	1	1	1	2	0	1	2	2	0	0	2	18	8	16	20	0	2
1	1	0	0	2	2	0	1	1	1	0	2	2	1	0	1	3	2	1	1	1	0	0	1	1	2	1	1	3	0	1	0	1	3	1	1	0	0	1	2	0	2	19	9	16	19	1	2
1	0	0	0	1	0	0	1	1	0	1	1	0	2	0	0	0	0	0	0	0	2	0	2	0	1	1	0	1	1	2	2	1	0	2	0	0	0	1	1	0	3	9	3	16	22	0	0
0	0	1	0	0	1	0	0	0	0	3	0	2	3	0	0	0	0	0	0	0	0	0	0	0	2	3	0	1	0	1	1	0	0	1	0	0	0	3	1	0	3	9	1	16	17	1	0
2	1	0	1	2	2	1	2	2	0	2	1	1	2	1	1	0	2	2	2	0	2	0	1	2	2	2	0	2	2	0	1	2	0	1	1	0	0	2	2	1	2	9	18	25	21	1	0
2	1	3	0	3	1	1	3	3	3	2	3	3	2	1	3	3	0	2	3	3	3	0	3	3	3	3	3	3	3	3	1	3	3	1	3	3	3	1	3	0	3	42	26	28	27	0	4
1	2	1	1	2	0	2	1	2	1	1	3	3	2	1	1	1	1	0	1	3	1	0	1	3	3	1	2	1	2	1	2	3	3	3	0	2	3	2	2	1	2	27	19	22	20	0	3
2	0	0	3	0	2	3	2	3	0	2	3	1	3	3	2	0	2	1	2	1	0	2	1	1	1	1	3	2	3	0	0	3	0	0	3	0	0	0	3	1	1	7	31	22	18	1	0
1	0	1	1	3	2	1	0	3	3	3	1	3	1	0	2	3	1	0	1	1	0	0	2	2	3	2	1	2	2	1	0	0	3	1	1	3	2	1	2	1	3	33	15	15	20	1	4
0	0	0	1	0	0	0	3	1	0	0	0	1	3	0	0	0	0	0	0	0	0	0	0	1	1	1	1	0	0	0	3	2	0	2	1	0	0	2	0	3	0	2	8	16	17	1	0
1	0	1	0	2	1	0	1	1	1	1	0	1	1	0	2	1	2	0	0	1	0	0	2	0	2	1	0	0	0	1	0	1	1	1	1	0	1	1	0	0	1	17	2	11	27	0	2
2	1	1	1	3	0	0	2	3	2	1	2	2	0	0	2	2	0	0	1	2	1	0	2	1	1	1	2	0	1	3	0	3	3	0	1	1	3	1	1	0	3	30	12	13	17	1	4
3	3	0	1	1	3	1	1	2	0	3	2	2	3	1	1	0	0	2	1	1	1	1	1	3	1	3	2	3	1	0	3	3	1	3	2	1	1	3	2	1	2	12	23	34	15	1	1
3	0	2	0	1	2	0	0	2	3	1	0	3	0	0	2	3	2	0	0	3	0	0	1	1	2	1	0	0	0	2	1	0	3	0	2	3	3	2	0	0	0	31	5	12	28	1	4
3	0	1	2	2	3	2	2	2	1	2	1	2	3	1	3	2	0	1	2	2	1	1	3	1	3	3	2	2	2	3	3	2	2	2	1	2	2	3	3	1	3	31	21	30	21	1	4
0	0	0	0	1	0	0	0	0	1	0	0	1	0	0	0	2	0	0	0	3	0	0	1	0	1	0	0	0	0	0	0	0	2	0	0	1	3	0	0	0	3	19	0	0	18	0	2
1	2	3	0	3	0	0	3	3	3	2	2	2	1	2	3	3	0	0	1	3	1	0	2	2	2	2	3	2	1	2	3	3	3	1	2	3	3	3	2	0	3	38	18	24	20	0	4
2	1	1	0	1	0	0	1	1	1	1	0	2	2	0	1	2	1	1	0	2	1	0	2	0	2	2	1	1	0	2	2	1	2	1	0	2	2	2	0	0	1	23	4	17	21	0	3
3	2	2	0	3	3	1	1	1	3	3	2	3	1	0	3	3	3	0	1	3	3	0	3	0	3	1	1	2	1	2	3	1	3	3	2	3	3	2	1	1	3	40	11	31	20	1	4
3	1	3	3	2	3	0	3	3	2	3	2	3	1	0	0	2	2	1	1	1	2	2	1	3	3	2	2	3	2	2	1	2	1	2	1	1	0	1	3	0	2	23	22	30	30	1	3
1	1	0	1	1	1	0	1	1	1	1	1	1	2	1	0	1	0	1	0	0	1	0	0	1	2	1	1	1	1	0	1	2	1	1	0	0	0	0	2	0	2	9	10	14	22	1	0
0	1	0	0	3	0	0	1	0	0	0	0	0	0	0	1	0	0	0	0	0	0	0	1	0	1	0	0	0	2	2	0	2	0	0	0	0	0	0	0	0	3	11	3	3	26	0	1
2	1	1	3	1	0	3	1	3	1	3	3	1	3	1	1	1	0	3	3	1	1	3	1	1	1	3	1	1	1	1	3	2	1	3	1	1	1	2	2	3	0	13	29	27	16	1	1
1	1	2	0	3	2	1	1	3	1	2	0	2	1	0	2	2	2	1	1	1	1	0	1	0	1	1	1	1	1	2	0	1	2	0	0	3	1	2	2	0	3	26	11	15	18	1	3
3	3	2	3	3	3	3	3	3	3	3	3	2	1	3	3	3	2	3	3	3	3	3	3	3	2	3	3	3	3	3	3	3	3	3	3	3	2	3	3	3	3	38	42	39	18	0	4
1	0	2	0	1	0	0	1	0	2	0	0	1	0	0	2	1	0	0	0	3	0	0	2	0	1	0	0	0	0	3	0	0	0	0	0	2	3	0	0	1	2	25	1	2	24	0	3
3	3	3	1	2	3	3	3	3	2	3	2	2	3	1	3	3	1	1	3	3	2	1	2	1	2	3	3	3	2	1	1	3	3	2	3	2	3	2	3	3	2	33	31	34	24	1	4
1	0	0	0	0	0	0	0	0	0	0	1	0	2	0	0	0	1	0	0	0	0	0	1	1	0	1	0	0	0	0	0	1	0	0	0	0	0	1	0	0	1	2	1	8	29	1	0
2	0	3	3	3	1	0	3	3	3	3	3	3	2	2	3	2	1	0	1	3	3	0	2	3	0	3	1	2	1	2	3	3	2	3	0	3	3	3	2	0	2	34	16	35	27	1	4
3	0	1	1	2	3	1	2	3	1	3	3	1	2	1	2	1	0	0	2	1	2	0	1	1	2	2	2	1	2	1	2	1	0	2	2	1	0	2	2	1	1	15	18	28	19	1	2
3	0	1	0	1	3	1	3	2	1	3	3	2	2	1	1	1	3	0	0	0	3	0	1	1	2	3	2	3	0	1	2	2	1	1	0	1	0	3	3	1	1	14	11	37	18	1	2
3	1	2	0	2	3	1	3	3	2	2	2	2	2	0	3	3	1	1	0	2	3	0	3	1	2	2	2	3	2	2	3	1	3	2	1	2	2	2	2	1	2	32	15	32	17	0	4
1	2	0	1	1	0	1	0	2	0	2	2	1	1	1	2	2	0	0	0	1	0	0	1	1	1	1	2	2	2	0	0	0	3	1	0	1	2	1	2	2	3	18	16	11	18	1	2
3	0	0	0	0	3	0	2	1	1	3	0	0	1	1	2	0	1	0	1	0	0	0	3	1	0	0	1	3	1	3	3	1	1	1	0	0	0	1	1	0	2	12	7	22	21	0	1
3	3	3	3	3	3	3	3	3	3	3	3	3	3	3	3	3	2	2	3	3	3	2	3	3	3	3	3	3	3	3	3	3	3	3	3	3	3	3	3	2	3	42	39	41	26	1	4
3	1	3	1	3	2	0	2	3	3	3	3	3	2	0	3	3	3	0	3	3	1	0	3	2	2	3	2	2	1	3	1	2	3	2	3	3	3	2	2	0	2	40	18	31	30	1	4
2	0	1	2	3	1	0	1	2	2	2	1	1	0	1	2	0	0	0	2	1	1	0	1	3	0	1	0	2	0	3	0	2	0	1	1	0	0	2	1	0	2	16	12	16	20	0	2
3	1	3	3	3	3	3	2	3	3	3	2	3	1	3	3	3	2	1	3	3	2	2	3	2	3	2	3	3	2	3	1	3	3	1	3	3	3	2	3	3	3	42	35	30	17	1	4
3	3	3	2	3	3	3	3	3	3	3	3	3	3	2	3	3	3	3	3	3	3	1	3	2	3	3	2	3	2	3	3	3	3	3	2	3	3	3	3	3	3	42	34	42	17	1	4
1	0	2	0	1	1	0	1	0	0	1	2	3	1	0	2	2	1	3	2	1	1	0	1	1	1	2	0	1	1	3	0	3	1	2	2	0	2	2	2	3	1	20	14	19	20	0	2
1	1	1	0	2	1	1	1	1	1	1	2	1	1	2	2	1	0	0	1	0	1	0	1	1	2	2	1	1	2	1	1	1	1	0	1	1	1	1	1	0	2	17	12	14	21	1	2
3	1	1	2	3	3	3	2	3	2	3	3	3	3	2	2	3	2	3	3	3	3	1	1	2	3	3	3	2	3	2	3	3	3	3	2	3	3	3	2	3	2	34	33	39	17	1	4
2	0	1	0	2	1	3	2	2	2	3	3	2	3	0	1	2	1	3	2	2	1	0	2	2	1	2	2	1	1	1	2	3	1	2	2	1	3	2	2	0	3	24	19	28	17	1	3
2	1	0	1	2	1	0	0	2	1	3	2	2	1	1	1	2	0	1	2	2	0	0	0	1	2	3	1	1	3	0	3	1	2	2	2	1	2	3	2	0	3	20	17	22	18	1	2
0	2	1	2	2	2	2	2	1	3	2	2	1	1	2	3	3	1	0	2	3	2	2	1	2	3	3	3	1	3	1	2	3	3	2	3	3	0	3	3	2	1	28	29	26	15	0	4
3	0	1	3	3	2	0	2	1	3	3	2	3	2	2	3	2	1	2	2	2	3	1	3	1	2	2	3	2	1	2	3	2	2	2	2	3	0	1	2	2	3	32	22	30	19	1	4
3	2	1	2	2	3	2	3	3	2	3	3	2	3	1	1	2	1	1	3	1	3	1	2	1	3	3	3	3	2	1	2	3	3	3	1	1	2	3	3	2	2	25	27	39	16	1	3
1	2	2	2	2	2	1	2	3	2	3	2	2	1	3	3	3	2	3	2	1	2	3	2	2	2	2	2	2	2	2	1	2	3	1	1	2	2	2	2	2	2	30	30	25	18	0	4
0	1	0	0	0	0	0	1	3	0	0	0	1	1	1	0	1	0	0	0	1	1	0	0	0	1	0	0	0	1	1	0	2	1	0	1	1	0	1	2	0	1	8	9	6	17	0	0
3	0	1	2	1	1	1	1	2	3	3	1	3	0	2	3	2	2	0	3	2	2	1	2	0	3	1	2	3	2	1	0	1	3	1	3	2	2	3	1	1	1	29	20	22	20	1	4
2	1	0	2	2	2	0	1	2	0	2	2	0	2	2	1	0	2	0	2	0	0	2	0	2	0	1	2	2	0	0	0	2	2	0	1	2	0	1	3	0	1	8	19	19	22	1	0
2	1	1	0	2	2	2	3	2	0	3	1	3	0	2	2	1	3	0	1	1	3	0	0	0	3	2	1	2	1	1	3	3	1	2	2	1	1	3	3	0	0	17	15	32	24	0	2
0	0	0	0	0	0	0	0	0	0	0	0	0	0	0	0	0	1	0	0	0	0	0	0	0	0	0	0	0	0	0	0	0	0	0	0	0	0	0	0	0	0	0	0	1	19	1	0
3	2	2	0	3	3	0	2	3	1	3	1	3	1	0	3	1	2	0	3	1	1	0	1	1	3	2	3	2	0	3	1	1	0	1	2	1	1	2	3	0	3	26	17	25	27	1	3
0	1	1	0	0	2	0	1	2	0	1	2	1	1	0	0	0	1	0	2	0	1	0	1	0	1	2	1	1	1	0	1	1	0	1	2	1	0	2	1	0	1	6	10	17	19	1	0
1	0	0	1	3	1	0	1	3	1	1	2	2	3	0	3	1	3	0	1	1	0	0	1	1	1	2	1	2	1	2	1	1	1	2	2	1	1	1	1	1	3	21	12	21	25	1	3
3	2	2	2	3	3	2	3	3	3	3	2	3	3	2	3	2	3	2	2	3	3	3	3	3	3	3	2	3	3	3	3	3	2	3	2	3	3	3	2	3	3	39	33	41	22	1	4
2	2	2	1	2	2	2	2	3	2	2	2	3	2	1	2	3	2	2	2	3	2	1	3	1	3	2	2	2	2	3	2	2	3	2	1	2	3	2	3	3	3	37	26	28	27	1	4
2	3	1	2	2	1	2	3	2	2	3	3	2	2	1	1	1	3	2	2	1	3	0	1	2	3	3	2	2	2	2	3	1	2	3	2	1	0	2	2	2	3	22	26	34	17	1	3
1	3	3	3	3	3	3	3	3	2	2	3	3	3	2	2	3	3	0	2	3	3	1	3	1	3	3	2	3	1	3	2	3	3	3	3	2	3	3	0	3	3	39	27	38	18	1	4
2	3	3	1	2	2	1	3	2	3	3	3	3	2	0	1	3	2	3	2	3	3	1	3	3	3	3	3	3	1	3	3	3	3	3	1	3	1	3	3	1	1	35	25	38	21	1	4
1	0	0	0	1	1	0	2	1	0	3	2	1	2	0	0	2	1	0	0	0	2	0	0	1	0	1	1	1	2	0	1	1	1	2	0	0	2	2	1	0	1	8	6	22	20	0	0
1	2	1	0	1	1	0	1	2	1	1	3	2	2	1	2	3	0	0	1	1	1	0	1	0	1	1	2	1	2	2	0	1	2	1	2	2	1	1	2	0	2	22	14	15	24	0	3
1	0	1	0	1	1	0	0	1	3	0	0	0	1	0	1	3	0	0	0	3	0	0	2	0	1	1	1	0	0	3	2	0	2	3	1	3	3	0	1	0	3	29	4	9	22	0	4
2	1	3	2	2	2	2	2	2	3	2	3	3	1	2	3	3	2	1	3	3	2	2	3	1	3	2	2	2	3	3	2	2	3	1	3	3	3	2	3	2	2	40	29	27	18	1	4
3	3	3	0	3	3	0	3	3	3	3	3	3	2	0	3	3	1	1	3	3	0	0	3	3	3	3	2	3	3	3	3	3	3	3	3	3	3	3	3	1	3	42	25	36	21	1	4
1	3	3	1	2	2	1	2	3	3	3	3	3	3	1	3	3	1	3	3	3	3	1	3	2	3	3	3	2	2	3	2	2	3	2	2	3	3	3	3	2	3	41	30	32	16	1	4
0	0	0	0	0	0	0	0	1	0	0	0	0	1	2	1	0	0	0	0	0	0	1	0	0	0	1	0	0	0	0	0	0	0	1	0	0	0	0	0	0	0	1	4	3	16	1	0
0	0	1	2	2	0	3	3	1	3	0	3	1	0	3	3	3	0	0	2	3	0	0	3	0	2	2	1	0	0	3	1	1	3	0	0	3	3	0	0	1	3	36	13	10	17	0	4
2	2	2	1	3	3	1	1	2	3	3	1	3	3	0	2	3	2	1	1	3	1	0	2	0	3	3	1	2	1	3	2	1	3	2	1	3	3	3	0	0	2	38	11	29	18	0	4
3	3	3	3	3	3	3	3	3	3	3	3	3	3	3	3	3	3	2	3	3	3	3	3	3	3	3	3	3	3	3	3	3	3	3	3	3	3	3	3	3	3	42	41	42	20	1	4
1	1	1	1	1	2	2	2	1	3	2	0	1	1	1	3	2	1	0	3	1	3	0	1	2	2	2	2	2	1	1	2	3	2	1	1	3	2	1	2	2	3	26	19	23	19	1	3
2	2	1	1	3	2	1	1	1	2	1	1	3	2	0	3	3	2	0	0	2	1	1	3	1	3	3	1	1	1	3	2	0	3	2	1	2	2	0	2	2	2	35	14	20	27	1	4
0	0	2	0	1	0	0	2	3	3	0	3	3	0	0	3	0	2	0	3	0	0	1	3	0	2	0	0	2	1	3	1	3	0	1	3	2	0	0	0	0	3	25	11	14	25	1	3
3	0	2	0	3	0	0	0	0	3	0	3	3	3	0	3	3	0	0	0	3	0	0	3	0	3	3	0	0	0	0	0	0	3	3	1	3	3	3	0	0	3	38	1	18	18	1	4
2	2	0	0	0	1	1	1	1	0	2	1	1	3	0	0	1	2	0	0	0	1	0	0	0	1	2	1	2	0	0	3	1	0	1	0	0	0	3	2	2	1	4	9	25	15	1	0
0	2	0	2	1	1	3	1	2	0	1	1	1	3	2	3	0	2	3	2	0	1	0	0	2	1	1	3	1	1	1	3	1	0	1	2	1	0	2	3	3	3	11	30	19	19	1	1
3	1	0	0	0	2	3	1	2	1	3	2	1	3	1	1	1	3	1	0	2	3	0	0	0	0	3	2	3	3	0	3	2	1	3	0	0	0	3	3	3	0	7	19	37	15	1	0
1	0	2	0	2	2	1	2	1	3	3	0	3	3	1	2	2	3	2	0	3	1	0	2	1	2	3	0	3	1	3	3	0	2	2	0	3	2	3	2	0	2	33	9	29	20	1	4
2	1	3	0	3	0	1	1	0	3	1	0	3	1	1	3	3	2	0	0	3	2	0	3	0	3	3	0	1	0	3	1	0	3	2	0	3	3	3	0	0	3	42	3	19	18	0	4
2	0	1	0	3	2	0	0	2	3	3	1	3	2	2	3	2	2	0	0	2	0	0	3	0	3	3	1	1	0	3	3	1	1	0	0	2	2	2	1	0	3	34	6	22	18	1	4
3	3	3	1	3	2	0	3	1	3	0	3	1	0	3	3	2	3	1	1	2	0	3	3	3	2	3	2	3	1	3	3	1	1	1	0	1	1	2	2	0	3	31	21	27	16	1	4
2	0	0	1	1	1	1	1	1	2	2	2	3	1	1	0	3	0	0	0	3	0	1	1	3	3	3	2	3	1	1	0	2	3	1	0	1	3	1	2	1	1	25	14	19	19	1	3
0	0	0	0	0	2	0	1	1	0	0	0	0	2	0	0	0	0	0	0	0	1	0	0	0	0	1	0	1	0	0	2	0	0	0	0	0	0	0	0	0	0	0	1	10	17	1	0
3	3	2	3	3	3	1	3	3	3	3	1	3	3	3	3	3	3	3	3	3	2	2	3	2	3	3	3	3	3	3	3	3	3	2	3	3	3	3	3	1	3	41	36	38	21	1	4
3	0	3	0	3	3	3	3	3	1	3	3	2	3	0	3	1	3	0	3	1	3	0	3	3	2	3	3	3	3	3	3	3	1	3	3	3	1	3	3	3	3	30	27	42	16	1	4
1	1	1	1	1	2	0	2	1	1	1	2	1	1	0	0	2	2	1	1	1	1	0	1	2	1	1	0	2	0	1	1	1	1	0	1	0	1	1	2	1	2	14	11	18	20	1	2
3	1	3	2	2	3	3	1	3	3	3	0	3	2	0	3	3	0	1	3	3	2	1	3	2	3	3	1	3	2	3	3	0	3	2	2	3	3	3	1	3	3	41	25	28	26	1	4
1	2	2	0	1	2	1	2	1	0	1	2	1	3	2	2	1	1	0	0	0	1	0	2	1	2	2	0	1	0	2	2	1	0	1	1	1	0	1	1	0	0	14	9	21	22	0	2
3	3	2	1	3	3	1	3	3	3	3	3	2	3	1	3	3	2	3	3	3	2	2	3	3	3	2	3	3	3	2	3	2	3	3	2	3	3	1	3	1	2	38	32	36	23	0	4
0	1	0	0	0	0	1	1	0	0	0	1	1	1	1	0	0	1	1	0	0	3	1	0	1	1	0	1	0	2	0	2	1	0	2	0	1	0	1	0	0	0	3	9	13	19	0	0
3	3	3	1	3	3	2	2	3	3	3	3	3	1	3	3	3	3	2	2	3	2	1	3	3	3	2	3	3	3	3	1	3	3	2	3	3	3	3	1	1	3	42	31	34	19	0	4
0	2	0	0	0	0	0	0	0	0	0	0	0	1	1	1	0	0	0	0	0	0	0	0	0	0	0	0	0	0	0	0	0	1	0	0	0	0	0	1	0	1	3	4	1	23	1	0
1	1	3	0	1	0	0	1	0	2	1	1	1	1	0	2	1	0	0	0	2	0	0	2	0	2	1	0	0	0	1	1	0	1	1	0	0	1	1	0	0	2	21	1	9	26	0	3
3	0	2	2	3	2	1	2	2	2	3	3	3	3	1	3	2	2	0	1	2	3	0	1	0	3	2	2	3	2	2	1	2	3	0	1	2	2	2	3	1	3	33	16	31	17	1	4
2	3	2	3	1	2	3	3	2	2	2	2	3	2	2	2	2	2	0	2	1	1	0	2	3	3	1	1	2	1	2	3	2	2	3	0	2	2	1	2	2	2	28	24	28	18	1	4
0	2	1	0	2	0	0	0	1	0	0	1	0	1	1	0	0	0	0	0	0	0	2	1	1	0	0	1	1	1	0	1	2	0	1	0	0	0	1	2	2	2	6	13	8	27	0	0
1	2	2	0	3	2	1	3	1	2	3	2	3	3	1	3	3	3	3	1	2	3	2	3	0	3	3	2	1	0	3	2	2	3	2	1	2	3	3	0	1	3	38	15	33	19	1	4
1	3	1	3	2	3	0	3	2	3	3	1	2	3	1	3	1	3	0	2	2	3	3	2	1	2	3	2	2	1	2	3	1	2	1	2	1	1	2	2	1	1	25	23	32	19	1	3
3	0	1	0	2	2	0	1	2	1	2	1	3	3	3	2	2	2	0	3	1	3	0	1	1	3	3	0	2	2	1	2	1	3	2	2	2	2	3	3	0	1	25	16	30	18	1	3
3	0	3	1	3	3	0	1	3	3	3	2	3	2	0	3	3	1	3	0	3	1	0	3	0	3	3	2	3	3	3	2	2	3	2	0	2	3	3	2	1	3	41	15	31	18	1	4
0	0	1	0	1	0	0	3	0	3	0	0	2	1	0	0	1	0	0	0	1	2	0	1	0	2	1	0	0	0	3	1	0	1	2	1	3	3	0	1	0	1	23	2	10	23	0	3
1	2	1	3	1	1	3	3	3	3	1	3	2	0	0	0	3	1	3	2	3	0	1	0	3	2	0	3	1	3	1	0	3	3	0	3	2	3	0	3	3	1	25	35	14	15	1	3
2	0	0	1	0	1	0	1	2	0	2	1	2	3	1	0	1	0	0	1	0	0	0	0	0	0	1	1	2	1	0	0	1	1	2	0	0	0	2	0	0	0	4	7	18	29	0	0
2	0	3	0	0	2	0	0	0	3	1	0	3	1	0	3	3	2	0	1	3	0	0	3	0	3	2	0	1	1	3	1	0	3	1	1	3	3	2	3	0	3	39	6	15	18	1	4
2	0	1	0	1	3	1	2	2	2	2	1	2	1	0	0	0	0	0	3	1	1	1	1	0	1	2	2	2	2	1	3	2	1	2	2	1	0	1	3	0	2	14	16	24	16	1	2
1	0	2	1	1	1	0	1	2	2	1	1	3	1	1	2	2	1	0	1	1	1	0	1	1	3	1	1	2	1	2	0	1	2	0	0	1	2	1	1	0	1	25	9	13	29	1	3
3	3	3	1	3	2	2	3	3	3	2	3	3	1	0	2	3	1	0	2	3	3	0	3	3	3	1	3	3	0	3	0	3	3	0	3	3	3	3	3	3	3	41	26	28	22	0	4
3	0	1	1	3	3	1	2	1	2	3	1	2	0	1	2	2	1	3	3	2	1	0	2	2	1	1	1	2	3	1	1	1	3	2	3	1	1	1	0	1	3	26	20	22	18	1	3
2	0	1	0	1	2	0	1	0	2	3	0	3	3	0	3	3	3	0	0	3	1	0	3	0	3	3	0	3	0	2	3	2	3	3	0	2	3	3	0	0	2	34	0	32	16	1	4
0	1	0	0	0	2	0	0	0	0	0	1	0	1	0	0	0	0	1	0	0	0	0	0	0	0	0	0	0	1	0	0	1	0	0	0	0	0	1	1	0	0	0	4	6	17	0	0
0	0	0	0	0	1	1	0	1	0	0	0	0	0	0	1	0	0	0	0	0	0	0	0	0	1	0	0	0	0	0	1	0	0	0	0	0	0	0	0	0	2	4	2	2	17	1	0
2	3	1	3	3	3	1	3	3	3	1	2	3	2	3	2	1	2	3	3	3	3	1	2	3	3	1	3	1	3	1	1	3	2	1	2	2	3	3	3	1	3	32	35	28	21	1	4
3	3	2	2	3	3	0	3	3	0	3	3	2	2	2	1	0	3	2	3	0	1	1	2	1	1	3	0	3	3	2	3	3	0	3	3	0	0	3	3	2	2	15	28	39	16	1	2
3	1	0	2	1	3	0	2	2	0	3	3	1	2	0	1	0	2	1	0	0	0	0	0	2	3	3	1	3	1	0	2	3	1	2	0	0	0	0	3	2	0	7	15	31	18	1	0
2	1	2	1	2	2	0	2	2	1	1	1	2	3	0	2	2	1	1	1	1	1	0	1	1	1	1	1	3	2	1	1	2	2	1	2	1	1	2	3	1	2	21	16	23	16	1	3
0	0	2	0	1	0	0	0	1	0	2	0	1	0	1	0	1	0	0	0	0	0	0	1	0	2	0	0	1	0	2	0	1	2	0	0	1	0	0	0	0	2	15	2	4	29	0	2
2	3	1	0	1	0	3	3	1	0	1	2	1	0	1	1	1	3	2	2	3	2	0	2	3	1	2	1	1	1	1	2	2	1	1	2	1	3	2	1	3	2	19	23	23	21	0	2
1	1	0	0	0	1	0	1	0	0	1	2	1	1	0	0	1	1	0	1	0	0	1	0	1	1	2	0	2	0	0	1	1	1	1	1	0	0	1	0	1	0	4	6	16	26	0	0
0	0	3	0	0	1	0	0	0	0	1	0	0	1	0	1	0	0	1	0	1	0	0	2	2	0	1	0	0	0	2	0	0	0	0	0	0	1	0	0	0	1	11	3	4	16	1	1
3	3	1	2	2	1	1	2	3	1	3	3	3	3	1	2	1	2	1	2	1	3	0	3	2	2	3	2	3	3	2	3	3	1	3	1	0	3	3	3	3	3	25	27	38	18	0	3
0	0	0	0	2	0	1	0	0	0	1	0	1	1	0	0	0	0	0	1	1	2	0	1	0	2	2	0	2	0	1	0	0	0	1	0	0	0	0	0	1	0	8	3	9	19	1	0
0	1	0	1	0	1	1	1	1	0	0	1	0	1	0	0	0	0	0	0	0	0	0	0	1	0	0	1	0	0	1	0	1	0	0	0	0	0	1	0	0	1	2	6	6	27	0	0
1	0	1	1	3	1	1	1	2	3	1	1	3	3	1	2	3	1	3	1	3	1	0	1	1	2	1	1	2	1	2	1	1	3	1	1	3	3	2	1	1	3	35	15	18	16	1	4
0	0	2	0	3	3	0	0	1	3	3	1	3	3	0	1	3	0	0	0	1	0	0	2	0	3	3	0	3	2	2	3	3	3	3	0	3	0	3	3	3	3	32	9	28	19	0	4
2	1	3	1	2	3	2	1	2	3	3	0	3	2	0	2	3	2	1	1	2	1	1	3	1	2	2	2	3	1	1	1	2	3	2	2	3	3	3	2	1	2	35	18	27	18	1	4
1	0	0	0	2	2	0	0	0	0	1	1	0	3	1	0	0	2	2	0	0	1	0	1	0	0	2	0	1	2	0	2	0	0	1	1	0	0	2	2	0	2	5	8	19	22	1	0
0	2	0	0	1	1	2	0	1	1	2	2	1	2	0	2	1	0	1	0	0	1	0	1	2	2	2	0	1	1	0	1	2	0	2	0	0	0	2	2	2	1	10	13	18	21	0	1
1	2	3	1	2	0	0	1	1	1	1	0	3	1	1	3	3	0	0	0	3	1	1	3	2	3	2	2	0	1	3	1	2	3	1	1	2	1	2	2	0	1	34	14	13	18	1	4
1	1	2	0	1	1	0	2	3	2	0	1	3	1	1	2	3	1	1	2	3	2	1	2	1	3	1	1	0	2	1	1	1	3	1	0	3	2	1	2	2	2	32	17	14	24	0	4
0	0	0	0	0	0	0	0	0	0	0	0	0	1	0	1	0	0	0	0	0	0	0	1	0	0	1	0	0	0	1	1	0	0	0	0	0	0	0	1	0	2	5	1	3	26	0	0
0	0	0	0	1	2	0	1	2	2	1	0	1	2	0	2	1	0	0	0	2	0	0	1	0	0	3	0	2	0	2	2	0	1	1	0	1	1	1	2	0	1	16	4	15	18	1	2
2	1	2	1	2	1	2	1	2	2	2	2	2	1	1	1	2	1	1	2	2	1	1	1	2	2	1	1	2	1	2	2	2	2	1	1	1	2	2	2	1	2	25	19	21	16	1	3
3	2	3	2	3	3	3	3	3	3	3	3	3	3	3	3	3	3	3	2	3	3	3	3	2	3	3	3	3	3	3	3	3	3	3	3	3	3	3	3	3	3	42	38	42	18	1	4
3	3	3	3	3	3	3	3	3	3	3	3	3	3	3	3	3	3	3	3	3	3	3	3	3	3	3	3	3	3	3	3	3	3	3	3	3	3	3	3	3	3	42	42	42	16	1	4
3	2	3	1	3	3	1	3	3	3	3	2	3	3	1	3	3	3	2	3	3	3	1	3	3	3	3	3	3	3	2	3	3	3	3	2	3	3	3	3	2	3	41	30	41	25	0	4
2	0	1	0	0	1	0	0	3	1	2	2	2	1	0	3	1	0	1	1	2	1	1	2	0	2	2	1	2	3	2	0	2	1	1	1	0	2	1	2	0	3	22	13	17	17	1	3
3	1	1	2	3	3	0	3	2	3	2	3	3	3	0	1	3	3	0	2	1	3	2	2	1	3	3	2	2	2	1	2	2	3	2	3	2	3	2	3	3	3	32	23	36	27	1	4
1	3	2	3	3	3	0	3	1	3	1	1	3	3	0	2	3	2	0	0	1	3	0	2	3	3	2	3	2	0	3	3	2	3	3	0	3	3	3	0	0	3	37	13	32	25	1	4
3	3	3	1	3	2	3	3	3	3	3	3	3	3	2	3	2	3	3	3	3	3	1	3	3	3	2	2	3	2	2	3	2	3	3	2	3	3	3	3	3	3	40	34	39	18	0	4
3	0	2	3	3	3	1	2	3	3	2	3	3	0	2	3	2	3	1	1	3	2	0	3	0	1	1	3	3	1	3	2	2	2	1	1	3	2	2	2	1	3	36	19	29	24	1	4
0	3	3	0	1	0	0	0	1	3	0	0	0	0	1	1	3	0	0	0	3	0	0	2	1	0	0	0	0	2	3	1	0	3	0	0	3	3	0	0	0	3	31	8	1	18	1	4
2	1	2	1	3	2	1	3	2	2	3	2	2	1	1	3	3	1	1	1	1	2	1	3	1	2	1	1	3	2	3	2	3	3	1	1	2	1	2	3	1	2	32	18	28	28	1	4
2	0	1	0	2	2	1	2	2	0	3	3	3	0	0	2	3	1	0	2	2	2	0	2	2	3	1	3	1	1	1	0	3	3	0	3	3	3	3	3	2	3	31	19	23	20	1	4
3	0	0	3	3	3	0	2	3	0	3	1	1	3	0	1	0	0	2	3	0	1	1	0	2	1	3	1	3	0	1	2	3	1	0	1	1	3	3	2	1	3	15	19	30	15	1	2
2	3	1	3	1	3	1	1	3	2	2	2	2	3	1	0	1	0	2	1	0	3	3	2	1	2	3	3	3	1	2	3	1	0	3	1	0	1	3	1	2	2	16	26	32	18	1	2
2	0	1	0	2	3	0	3	1	2	3	1	3	1	0	2	2	1	0	1	2	2	0	2	0	2	2	2	3	2	2	1	1	2	1	0	1	2	1	0	0	1	26	6	25	20	1	3
2	0	1	2	1	2	1	2	2	1	3	1	3	1	1	1	3	2	1	1	2	1	1	2	2	2	1	1	2	2	2	1	1	3	1	1	1	3	1	2	1	2	27	18	21	15	1	3
0	2	1	0	1	0	0	1	2	2	0	1	0	0	1	3	3	1	0	1	3	0	0	1	0	2	1	1	0	2	3	0	2	3	0	2	1	2	0	1	0	2	27	12	6	17	0	3
2	1	3	2	3	2	1	2	2	3	3	2	3	1	1	3	3	1	0	2	2	3	0	3	2	3	3	1	2	1	3	2	1	3	1	2	3	2	2	1	1	3	40	17	27	24	1	4
1	0	3	1	3	2	0	1	2	3	3	2	3	3	0	3	3	3	0	1	2	3	0	3	0	3	3	0	3	3	3	3	1	3	3	1	2	3	3	2	0	3	40	10	34	14	1	4
3	1	2	1	2	2	1	2	0	2	2	0	3	3	0	3	3	3	1	1	3	2	1	3	2	3	2	1	1	1	1	1	1	3	1	2	3	3	2	1	1	3	37	14	25	17	0	4
3	0	1	1	0	3	2	3	3	1	2	2	2	3	0	2	2	0	2	1	1	3	0	1	1	2	3	1	3	3	1	3	2	1	3	1	1	2	3	1	1	1	18	17	36	19	1	2
0	0	0	0	0	0	0	0	0	0	0	0	0	0	0	0	0	0	0	0	0	0	0	0	0	0	0	0	0	0	0	0	0	0	0	0	0	0	1	0	0	0	0	0	1	30	0	0
3	3	3	3	3	1	3	2	1	3	3	3	3	1	3	3	3	3	0	3	3	2	3	3	3	3	3	3	3	1	3	0	3	3	1	3	3	3	3	3	3	2	41	35	31	18	1	4
1	1	1	0	2	1	0	1	0	1	0	1	2	2	0	1	0	1	2	1	1	1	0	1	0	1	1	1	1	0	2	0	1	1	0	0	1	2	2	1	1	2	18	7	13	21	0	2
1	0	0	0	2	3	2	3	3	2	1	2	0	2	1	0	1	2	0	3	2	2	0	1	0	2	1	2	1	0	0	1	2	1	0	3	2	0	2	3	2	2	15	19	23	18	1	2
1	1	0	1	0	1	0	1	1	0	1	0	1	1	1	0	1	0	1	1	0	0	0	0	0	0	1	1	0	0	1	0	1	1	0	0	0	0	2	1	1	0	4	9	9	19	1	0
0	0	0	0	0	3	0	2	3	0	2	1	2	1	0	0	0	0	0	0	0	1	0	0	0	3	0	2	1	0	0	1	1	0	0	0	2	0	2	0	2	0	7	7	15	25	1	0
0	0	0	0	0	3	0	0	0	0	2	1	1	1	0	0	0	0	0	0	0	0	0	0	0	2	2	1	2	0	0	0	2	0	0	0	0	0	2	0	0	0	3	1	15	25	1	0
1	0	1	0	2	0	0	1	0	1	0	1	2	1	0	2	2	0	0	0	2	1	0	2	1	1	1	0	0	0	2	1	0	2	1	0	2	2	2	0	1	2	25	2	10	28	0	3
0	2	1	1	1	1	0	0	1	0	1	1	2	0	1	0	0	2	2	0	2	1	0	0	1	3	1	2	1	0	0	1	1	2	1	0	0	2	1	1	0	2	15	11	12	18	0	2
1	3	2	2	2	1	0	0	3	2	1	0	2	3	1	2	1	0	0	2	1	1	1	2	3	0	1	2	1	2	1	1	1	0	3	2	3	2	2	2	0	3	23	23	16	20	0	3
0	0	1	0	1	0	0	0	0	2	0	0	2	1	0	2	1	0	0	0	3	0	0	1	0	2	1	0	0	0	1	2	1	0	2	0	2	3	1	0	0	1	22	0	8	30	0	3
3	0	1	1	2	3	0	2	1	1	3	1	2	1	0	1	1	2	0	1	1	2	0	3	1	2	3	1	3	3	1	2	1	2	2	1	1	1	2	1	0	3	22	10	30	25	0	3
3	0	1	3	2	1	2	3	1	2	1	3	3	0	1	1	1	0	0	3	1	3	0	0	3	1	1	2	3	0	1	0	3	1	1	3	1	1	0	3	3	0	16	24	22	20	1	2
0	1	0	2	0	1	0	0	0	0	3	1	3	0	0	2	1	2	0	0	1	0	0	0	1	1	0	0	3	0	1	2	1	1	3	0	1	1	0	1	1	0	12	6	16	20	1	1
1	1	3	3	3	1	1	1	2	3	0	1	3	3	2	3	3	0	1	1	3	3	0	3	2	3	1	1	1	3	3	2	1	3	1	3	3	3	0	2	2	3	42	24	16	17	1	4
2	3	1	2	3	2	3	3	2	1	3	2	2	1	1	2	1	3	1	2	0	3	3	2	2	1	2	2	2	2	2	2	3	1	0	2	1	0	2	3	2	2	19	30	30	20	1	2
3	3	3	3	3	3	3	1	1	3	3	2	3	3	3	2	2	0	0	1	3	2	1	2	3	2	3	3	3	1	1	3	3	2	1	0	2	3	2	3	3	1	32	28	32	15	1	4
2	0	1	1	2	1	1	1	2	2	1	2	2	2	1	1	2	0	0	2	1	1	0	2	1	2	1	1	1	2	2	2	2	1	1	1	2	1	0	2	1	2	23	15	17	17	0	3
2	2	3	3	3	3	3	2	3	3	2	3	3	2	3	3	3	3	1	2	3	1	2	3	3	3	1	3	2	1	3	1	3	3	1	2	3	3	1	3	3	3	42	34	27	14	1	4
1	2	3	1	3	3	1	3	1	3	1	1	3	1	0	3	3	1	1	1	3	2	1	3	0	3	2	0	3	1	3	2	0	3	2	0	3	3	3	3	2	3	42	14	25	15	0	4
[truncated: 24,460 more rows]
